# Supplementary material for: Modeling hepatic fibrosis in TP53 knockout iPSC‐derived human liver organoids
Source: Mol Oncol. 2025 Oct 9;20(3):668–87. doi: 10.1002/1878-0261.70119 (PMC13042547; doi:10.1002/1878-0261.70119)
Supplement: Supplementary file 9 — Table S1. The list of qPCR primers. [file MOL2-20-668-s008.xlsx]

## Sheet: Table 1
Supplementary Table 1: The list of Qpcr primers
Gene ID	Forward primer	Reverse primer	Prop no		Applied Biosystems™ TaqMan™ Universal PCR Master Mix
AFP	tagcgctgcaaacaatgaag	tctgcaatgacagcctcaag	6
AXIN2	gatatccagtgatgcgctga	actgcccacacgataaggag	56
CK19	agtaccagcggctcatgg	cttcctgtccctcgagca	15
COL1A1	atgttcagctttgtggacctc	ctgtacgcaggtgattggtg	15
CTNNB1	tgttaaattcttggctattacgaca	ccaccactagccagtatgatga	8
EpCAM	ccatgtgctggtgtgtgaa	tgtgttttagttcaatgatgatcca	3
HNF4a	acggacagatgtgtgagtgg	gcaggagcttatagggctcag	27
IL-6	gatgagtacaaaagtcctgatcca	ctgcagccactggttctgt	40
KLF4	cgttccagtgccaaaaatg	catgtgtaaggcgaggtggt	85
RPL41	ggccttagcgccattttt	ttggacctctgcctcatctt	41
TGFB-RI	gcagacttaggactggcagtaag	agaacttcaggggccatgt	5
GENE ID	FORWARD	REVERSE	Gotaq		GoTaq® DNA Polymerase
CCL22	GCCTACTCTGATGACCGTGG	GAGAGTTGGCACAGGCTTCT	No prop
CD206	ACTCCACTTTCAGTGCCTGG	TCCATCCGTCCAAAGGAACG	No prop
COL3A1	TGGAGGATGGTTGCACGAAA	ACAGCCTTGCGTGTTCGATA	No prop
MCP1	AGATCTGTGCTGACCCCAAG	GGAGTTTGGGTTTGCTTGTCC	No prop
MMP9	GTACTCGACCTGTACCAGCG	AGAAGCCCCACTTCTTGTCG	No prop
PDGFRB	GTCGGAGACCCGGTATGTG	CTTAGCTCCAGCACTCGGAC	No prop
SERPINA1	CCACCGCCATCTTCTTCCTGCCTGA	GAGCTTCAGGGGTGCCTCCTCTGTG	No prop
TNFa	TCAGAGGGCCTGTACCTCAT	GGAGGTTGACCTTGGTCTGG	No prop
