# Supplementary material for: Modeling hepatic fibrosis in TP53 knockout iPSC‐derived human liver organoids
Source: Mol Oncol. 2025 Oct 9;20(3):668–87. doi: 10.1002/1878-0261.70119 (PMC13042547; doi:10.1002/1878-0261.70119)
Supplement: Supplementary file 10 — Table S2. The antibody list. [file MOL2-20-668-s011.xlsx]

## Sheet: Sheet1
Supplementary table 2: The antibody list
Antibody or dye	Cat No	Brand	Method	Concentration
TP53	do7	VENTANA	IHC	RTU
Ki67	MIB-I	Dako	IHC	1/100
GPC3	Ab129381	Abcam	IHC	1/100
MUC1	H23	VENTANA	IHC	RTU
A1AT	AAT	Dako	IHC	1/30
ALB	Ab2406	Abcam	IHC	1/100
COL1A1	25974	Santa Cruz	IHC	1/100
PAS	_	_	Histochemical stain	_
MASSON'S Thricrome	_	_	Histochemical stain	_
COL1A1	ab34710	Abcam	IF	1/100
COL4A1	ab6586	Abcam	IF	1/100
Ki67	9449S	Cell Signaling Technology	IF	1/500
PDGFRB	3169S	Cell Signaling Technology	IF	1/100
ZO-1	40-2200	Invitrogen	IF	1/100
KRT18	sc-51582	Santa Cruz	IF	1/100
KRT19	sc-6278	Santa Cruz	IF	1/100
A1AT	ab166610	Abcam	IF	1/100
ALB	sc-51515	Santa Cruz	IF	1/100
Cleaved-caspase3	9664S	Cell Signaling Technology	IF	1/200
H2A.X (Ser139)	9718S	Cell Signaling Technology	IF	1/400
