# Supplementary material for: Modeling hepatic fibrosis in TP53 knockout iPSC‐derived human liver organoids
Source: Mol Oncol. 2025 Oct 9;20(3):668–87. doi: 10.1002/1878-0261.70119 (PMC13042547; doi:10.1002/1878-0261.70119)
Supplement: Supplementary file 11 — Table S3. (A) Differentially expressed genes (DEG). (B) Upregulated genes (C) Downregulated genes. [file MOL2-20-668-s012.xlsx]

## Sheet: DEG-up-downregulate_gene_list
Supplementary Table 3: Supplementary Table 3a. Differentially expressed genes (DEG)
gene_id	logFC	logCPM	PValue	FDR	X	gene_name	gene_type	seqnames	start	end	strand	RP22.105.1.S1.bam	RP23.020.WT1.1.S124.bam	RP23.020.B4.1.S126.bam	RP23.020.B4.2.S127.bam
ENSG00000002933.9	-2.06402	6.04332	0.000181707	0.0324257	33	TMEM176A	protein_coding	chr7	150800403	150805118	+	82.3624	67.6107	22.7913	10.4159
ENSG00000004777.19	-2.04751	3.40489	0.0122168	0.342048	60	ARHGAP33	protein_coding	chr19	35774532	35788822	+	6.39669	2.12118	1.35459	0.514755
ENSG00000005187.12	-3.3933	1.65242	0.00398257	0.188551	86	ACSM3	protein_coding	chr16	20610243	20797581	+	0.632929	3.7107	0.321307	0.0717007
ENSG00000005379.17	-2.928	2.19805	0.00185092	0.122889	95	TSPOAP1	protein_coding	chr17	58301228	58328795	-	0.898855	1.31607	0.196414	0.0751376
ENSG00000005448.17	-1.4698	3.70059	0.0331452	0.521834	99	WDR54	protein_coding	chr2	74421678	74425755	+	25.1544	11.2779	6.28429	5.7102
ENSG00000006210.7	-2.69278	3.10559	0.00216259	0.134039	130	CX3CL1	protein_coding	chr16	57372477	57385044	+	2.33598	2.98886	0.623352	0.145573
ENSG00000006659.13	-5.08718	4.12581	0.000319304	0.0480976	151	LGALS14	protein_coding	chr19	39704481	39709444	+	74.5666	9.24321	2.19822	0
ENSG00000007047.16	-1.12081	5.28176	0.0335705	0.522934	166	MARK4	protein_coding	chr19	45079288	45305284	+	11.2648	10.7603	5.60746	3.79635
ENSG00000007516.14	-1.7783	3.44276	0.0123571	0.343608	188	BAIAP3	protein_coding	chr16	1333638	1349441	+	4.58741	2.67103	0.839662	1.09938
ENSG00000008988.11	-1.12355	7.77988	0.0409958	0.570463	232	RPS20	protein_coding	chr8	56067254	56074510	-	92.7247	160.109	58.6464	50.5493
ENSG00000009694.14	-2.99499	3.02303	0.0340632	0.524818	236	TENM1	protein_coding	chrX	124375903	125204312	-	0.0679652	2.11702	0.251922	0.0142322
ENSG00000009950.16	-2.88107	4.11593	0.0010906	0.0930433	244	MLXIPL	protein_coding	chr7	73593194	73624543	-	14.2397	4.63231	1.97353	0.351239
ENSG00000016391.11	-1.13012	6.40631	0.0382707	0.548908	369	CHDH	protein_coding	chr3	53812335	53846419	-	22.0914	11.1467	8.7253	5.17466
ENSG00000023171.20	-2.3609	3.33935	0.00622602	0.241299	424	GRAMD1B	protein_coding	chr11	123358428	123627774	+	2.74152	0.508757	0.284234	0.283755
ENSG00000025708.14	-1.80193	3.52762	0.0219372	0.430759	449	TYMP	protein_coding	chr22	50525752	50530032	-	17.5906	4.35797	3.30281	2.37666
ENSG00000033867.17	-1.41859	5.20179	0.0198653	0.416359	508	SLC4A7	protein_coding	chr3	27372721	27484420	-	4.29424	9.44389	3.13905	1.725
ENSG00000035664.11	-1.47928	4.57076	0.0449088	0.583495	522	DAPK2	protein_coding	chr15	63907036	64072033	-	5.98072	1.77124	1.90307	0.617711
ENSG00000038945.15	-1.99923	4.30094	0.00187546	0.122889	555	MSR1	protein_coding	chr8	16107878	16567490	-	7.80942	4.47476	1.7428	1.07553
ENSG00000039537.15	-2.13445	1.14339	0.0394798	0.55713	561	C6	protein_coding	chr5	41142116	41261438	-	0.382785	1.46972	0.241462	0.1592
ENSG00000044446.12	-1.32823	6.29202	0.0348382	0.530782	605	PHKA2	protein_coding	chrX	18892298	18984114	-	14.8434	32.0544	13.2314	4.46216
ENSG00000047457.14	-2.83094	6.24956	0.031676	0.510305	623	CP	protein_coding	chr3	149162410	149221829	-	16.3945	46.9151	8.45171	0.0433071
ENSG00000047634.15	-1.74511	4.14245	0.0137354	0.361747	629	SCML1	protein_coding	chrX	17737449	17754988	+	6.03234	13.5582	3.6772	1.85451
ENSG00000050426.16	-1.22403	5.27973	0.0466698	0.590339	681	LETMD1	protein_coding	chr12	51047962	51060424	+	15.0643	38.366	13.698	8.01109
ENSG00000054179.12	-2.46241	5.58884	4.43769e-05	0.0135969	723	ENTPD2	protein_coding	chr9	137048107	137054061	-	58.204	26.9964	9.51546	4.60911
ENSG00000055163.21	-2.10849	3.5458	0.00586554	0.232318	747	CYFIP2	protein_coding	chr5	157266079	157395595	+	1.6343	4.16405	0.502323	0.770652
ENSG00000055957.11	-2.98628	2.50898	0.00594179	0.234393	758	ITIH1	protein_coding	chr3	52777595	52792068	+	0.971881	5.4535	0.612574	0.163443
ENSG00000059804.16	-3.67148	7.64679	0.00131562	0.103711	807	SLC2A3	protein_coding	chr12	7919230	7936187	-	201.932	16.9393	14.2908	1.08316
ENSG00000063046.18	-1.133	8.12336	0.035294	0.533008	852	EIF4B	protein_coding	chr12	53006282	53042215	+	87.0826	125.15	49.7952	40.9041
ENSG00000063177.13	-1.28459	8.64119	0.0217915	0.429978	856	RPL18	protein_coding	chr19	48615328	48619184	-	417.914	707.533	252.608	182.132
ENSG00000063587.15	-1.46382	3.77151	0.0374721	0.548908	864	ZNF275	protein_coding	chrX	153334147	153360110	+	2.64419	4.00099	1.52604	0.735088
ENSG00000065717.15	-2.44852	5.93911	0.0159991	0.382073	946	TLE2	protein_coding	chr19	2997639	3047635	-	20.1939	51.9755	12.1175	0.475509
ENSG00000067057.19	-1.88524	7.28041	0.0144166	0.366371	995	PFKP	protein_coding	chr10	3066333	3137718	+	107.536	16.7644	21.8692	8.35947
ENSG00000067445.22	-1.42184	5.3773	0.0197378	0.414647	1012	TRO	protein_coding	chrX	54920462	54931431	+	10.7526	15.2731	6.75484	2.3607
ENSG00000067992.17	-1.41849	4.85623	0.0438791	0.580255	1028	PDK3	protein_coding	chrX	24465244	24550466	+	5.68514	1.47255	1.72482	0.696799
ENSG00000069667.16	-1.65507	3.50323	0.0205427	0.421849	1081	RORA	protein_coding	chr15	60488284	61229302	-	1.1039	2.06534	0.53718	0.410755
ENSG00000071082.11	-1.10935	8.22519	0.0425366	0.575012	1146	RPL31	protein_coding	chr2	101002229	101024032	+	68.6889	110.977	41.7358	36.5095
ENSG00000072274.14	-1.13721	7.34193	0.0352526	0.533008	1187	TFRC	protein_coding	chr3	196012511	196082153	-	28.1629	45.315	17.405	13.9859
ENSG00000074276.11	-1.88356	8.78249	0.0457632	0.585636	1258	CDHR2	protein_coding	chr5	176542511	176595974	+	312.011	28.6904	69.8626	12.7813
ENSG00000074695.6	-1.34126	8.38706	0.0152707	0.3763	1272	LMAN1	protein_coding	chr18	59327823	59359265	-	97.9071	116.491	50.2027	28.8266
ENSG00000078295.17	-2.41291	1.53354	0.030091	0.497099	1419	ADCY2	protein_coding	chr5	7396138	7830081	+	0.209938	1.2805	0.195033	0.0725369
ENSG00000079616.14	-1.4836	6.80314	0.00892635	0.291074	1472	KIF22	protein_coding	chr16	29790727	29805385	+	74.8167	58.1668	30.662	13.3264
ENSG00000079739.17	-1.10106	6.22924	0.0255014	0.463846	1475	PGM1	protein_coding	chr1	63593411	63660245	+	31.3893	32.4371	15.6058	12.0676
ENSG00000081842.18	-4.5044	1.03244	0.000820755	0.08026	1548	PCDHA6	protein_coding	chr5	140827958	141012347	+	1.25044	0.114728	0.0211211	0.0314216
ENSG00000085741.14	-1.87402	1.44497	0.0371528	0.548074	1670	WNT11	protein_coding	chr11	76186325	76210736	-	2.43764	2.28751	0.659365	0.532746
ENSG00000087903.13	-1.80576	3.29191	0.0150475	0.373634	1757	RFX2	protein_coding	chr19	5993164	6199572	-	4.19057	3.81846	1.41604	0.707448
ENSG00000088881.22	-1.97283	5.57694	0.00306683	0.160136	1796	EBF4	protein_coding	chr20	2692780	2760108	+	13.3679	32.3983	8.23262	2.83373
ENSG00000088992.18	-2.55394	-0.22583	0.0467835	0.591196	1804	TESC	protein_coding	chr12	117038923	117099479	-	2.3821	0.48059	0.381549	0.0473021
ENSG00000089006.17	-1.03753	6.42782	0.0378935	0.548908	1805	SNX5	protein_coding	chr20	17941597	17968980	-	44.8042	33.538	19.082	16.1369
ENSG00000089009.16	-1.31546	6.70188	0.00975438	0.303462	1806	RPL6	protein_coding	chr12	112405189	112418838	-	153.645	139.757	57.3372	51.9356
ENSG00000089289.16	-1.17803	5.95273	0.0269408	0.470912	1836	IGBP1	protein_coding	chrX	70133447	70166324	+	38.7377	59.8522	25.5166	15.4118
ENSG00000089351.15	-1.37723	5.84504	0.0144143	0.366371	1839	GRAMD1A	protein_coding	chr19	34994784	35026471	+	35.4727	20.2549	13.6846	6.01586
ENSG00000090006.18	-1.82339	6.3186	0.00137044	0.106449	1860	LTBP4	protein_coding	chr19	40592883	40629818	+	16.6933	31.9674	8.3592	4.61921
ENSG00000090534.20	-2.44007	1.12486	0.0205482	0.421849	1885	THPO	protein_coding	chr3	184371935	184381968	-	2.49581	0.573891	0.337498	0.169456
ENSG00000091947.10	-1.4725	4.91404	0.0130145	0.349905	1947	TMEM101	protein_coding	chr17	44011188	44023946	-	13.7708	26.6667	7.78708	5.95787
ENSG00000092096.19	-3.54584	5.32353	7.33707e-08	0.000108315	1959	SLC22A17	protein_coding	chr14	23346314	23352912	-	31.3443	33.4252	3.90646	1.25656
ENSG00000093072.19	-1.22389	5.12396	0.0248747	0.460593	1996	ADA2	protein_coding	chr22	17178790	17258235	-	6.75948	7.09705	2.1489	3.36181
ENSG00000095637.23	-1.02068	6.90089	0.0490208	0.603531	2039	SORBS1	protein_coding	chr10	95311771	95561414	-	22.9247	15.6297	10.1313	7.37295
ENSG00000095932.7	-3.45651	4.02331	2.3405e-05	0.00844607	2048	SMIM24	protein_coding	chr19	3473986	3480525	-	36.5291	8.10139	1.86684	1.79004
ENSG00000099256.19	-1.8194	2.43344	0.0426436	0.575012	2085	PRTFDC1	protein_coding	chr10	24848614	24952606	-	5.41447	2.43649	1.46849	0.559992
ENSG00000099284.15	-1.54805	3.06278	0.04448	0.581228	2088	MACROH2A2	protein_coding	chr10	70052544	70112282	+	5.16546	6.37158	2.38434	1.29876
ENSG00000099864.18	-1.94899	5.53879	0.0145694	0.36795	2127	PALM	protein_coding	chr19	708935	748329	+	18.8611	34.8859	11.6932	1.46612
ENSG00000099937.11	-2.08647	4.92675	0.0051873	0.215991	2137	SERPIND1	protein_coding	chr22	20774113	20787720	+	37.8627	9.30501	7.56322	2.47343
ENSG00000099994.11	-1.83423	4.73465	0.0044618	0.202423	2154	SUSD2	protein_coding	chr22	24181487	24189106	+	21.682	7.27556	2.9962	4.36117
ENSG00000100079.7	-2.17224	4.77529	0.00173179	0.116691	2182	LGALS2	protein_coding	chr22	37570248	37582616	-	134.261	32.7645	19.9328	13.5059
ENSG00000100316.16	-1.27588	9.40775	0.0214596	0.428341	2262	RPL3	protein_coding	chr22	39312882	39320389	-	600.48	960.492	348.483	257.351
ENSG00000100346.18	-3.91524	3.61139	0.000497258	0.0585507	2275	CACNA1I	protein_coding	chr22	39570753	39689735	+	4.56723	0.228521	0.0927293	0.188935
ENSG00000100373.10	-3.50078	-0.0979781	0.0028665	0.154136	2289	UPK3A	protein_coding	chr22	45284949	45295874	+	1.54432	1.55297	0.199261	0.0444657
ENSG00000100473.18	-2.2747	1.64294	0.0175743	0.398466	2321	COCH	protein_coding	chr14	30874514	30895065	+	1.90774	1.32606	0.471085	0.14206
ENSG00000100599.16	-2.2823	3.97201	0.013669	0.360928	2352	RIN3	protein_coding	chr14	92513781	92688994	+	12.1883	1.65584	0.576546	1.96433
ENSG00000100814.18	-2.16044	5.99462	0.00164436	0.115624	2390	CCNB1IP1	protein_coding	chr14	20311368	20333312	-	20.3843	85.0521	14.3028	8.26963
ENSG00000100842.13	-3.01907	4.20455	7.44027e-05	0.0191782	2394	EFS	protein_coding	chr14	23356403	23365752	-	8.14777	13.4405	1.92236	0.580912
ENSG00000101187.16	-2.24498	3.35377	0.00512891	0.215216	2459	SLCO4A1	protein_coding	chr20	62642503	62685785	+	10.6836	3.00892	1.22474	1.38426
ENSG00000101194.18	-8.49907	5.83223	2.57973e-24	2.09461e-20	2465	SLC17A9	protein_coding	chr20	62952707	62969585	+	40.9787	28.1552	0.156783	0.0134564
ENSG00000101680.16	-3.65457	6.10827	0.00414145	0.192702	2564	LAMA1	protein_coding	chr18	6941742	7117797	-	0.810227	26.6046	1.93552	0.184965
ENSG00000101842.14	-1.5205	4.45652	0.0394887	0.55713	2575	VSIG1	protein_coding	chrX	108044970	108079184	+	4.87142	16.278	4.87266	2.1598
ENSG00000101882.10	-1.4571	3.36287	0.0419375	0.574704	2584	NKAP	protein_coding	chrX	119920672	119943751	-	3.52633	1.99346	1.03964	0.803076
ENSG00000101938.15	-3.42505	0.20157	0.03261	0.51968	2595	CHRDL1	protein_coding	chrX	110673856	110795819	-	0.0142351	1.01505	0.0661221	0.0245922
ENSG00000102104.9	-5.56106	1.74261	0.00331123	0.168561	2631	RS1	protein_coding	chrX	18639688	18672108	-	4.73143	0.0201963	0.0855159	0
ENSG00000102349.18	-1.76546	2.63963	0.0400379	0.561438	2664	KLF8	protein_coding	chrX	56232356	56291531	+	1.49074	0.800857	0.436937	0.18017
ENSG00000102890.16	-1.75238	3.29729	0.0141245	0.365236	2718	ELMO3	protein_coding	chr16	67199111	67204029	+	6.89121	5.78869	1.64411	1.83444
ENSG00000103056.12	-1.42393	5.22772	0.0209973	0.425686	2755	SMPD3	protein_coding	chr16	68358327	68448508	-	14.2706	8.37338	5.74522	2.0118
ENSG00000103145.11	-1.58207	5.57009	0.0171573	0.39785	2765	HCFC1R1	protein_coding	chr16	3022625	3024286	-	116.576	35.5024	33.6276	12.4449
ENSG00000103316.12	-2.0672	3.6405	0.0177505	0.398466	2800	CRYM	protein_coding	chr16	21238874	21303083	-	26.2474	3.93673	4.21816	2.23963
ENSG00000103495.15	-1.14763	6.82464	0.028563	0.483486	2827	MAZ	protein_coding	chr16	29806106	29811164	+	56.0354	49.1812	27.0468	16.9751
ENSG00000104081.14	-1.07996	5.74449	0.0338347	0.52414	2874	BMF	protein_coding	chr15	40087890	40108892	-	15.6512	16.3286	8.40606	5.67068
ENSG00000104327.7	-5.61534	3.02786	9.3956e-05	0.0221123	2903	CALB1	protein_coding	chr8	90058608	90095475	-	0.285457	12.1085	0.114588	0.127854
ENSG00000104408.11	-1.3619	7.69376	0.0208162	0.42437	2917	EIF3E	protein_coding	chr8	108162787	108443496	-	16.3592	37.9442	11.1892	8.81944
ENSG00000104419.17	-2.23605	9.73722	0.004418	0.201528	2921	NDRG1	protein_coding	chr8	133237175	133302022	-	493.708	325.437	141.526	19.0185
ENSG00000104805.16	-1.39843	9.10871	0.0447747	0.582609	2965	NUCB1	protein_coding	chr19	48900312	48923372	+	602.058	139.846	180.035	74.1242
ENSG00000104808.8	-1.8935	2.42527	0.0339992	0.524818	2966	DHDH	protein_coding	chr19	48933699	48944969	+	13.2424	4.11361	2.23307	1.99327
ENSG00000104823.9	-1.0356	6.13583	0.0337804	0.52414	2970	ECH1	protein_coding	chr19	38815422	38831841	-	98.0478	73.3816	39.3478	37.7975
ENSG00000104870.13	-1.3461	8.00035	0.0172951	0.39785	2984	FCGRT	protein_coding	chr19	49506816	49526428	+	295.469	166.569	107.628	59.1731
ENSG00000104897.10	-0.98513	6.19446	0.0430539	0.576628	2997	SF3A2	protein_coding	chr19	2236824	2248655	+	71.8629	58.6818	30.9523	30.0101
ENSG00000105048.18	-4.25762	2.11125	9.25376e-05	0.0220988	3027	TNNT1	protein_coding	chr19	55132698	55149206	-	5.06761	6.84865	0.50718	0.0665757
ENSG00000105193.9	-1.12034	7.80501	0.0352088	0.533008	3048	RPS16	protein_coding	chr19	39433137	39435949	-	361.784	509.977	194.055	181.488
ENSG00000105202.9	-1.20384	5.41375	0.0201018	0.419211	3051	FBL	protein_coding	chr19	39834458	39846379	-	51.8086	61.8408	23.9999	22.0224
ENSG00000105205.7	-6.36935	-1.95449	0.0045529	0.204944	3053	CLC	protein_coding	chr19	39731255	39738029	-	1.01698	0.194026	0	0
ENSG00000105220.17	-1.45107	7.01953	0.00963783	0.301919	3055	GPI	protein_coding	chr19	34359480	34402413	+	67.7408	27.453	16.26	15.4286
ENSG00000105329.11	-1.60094	7.00032	0.0416124	0.574657	3079	TGFB1	protein_coding	chr19	41301587	41353922	-	125.621	24.4071	36.0902	8.50405
ENSG00000105372.8	-1.22302	8.0816	0.0214627	0.428341	3090	RPS19	protein_coding	chr19	41860255	41872925	+	155.146	210.788	72.446	74.2067
ENSG00000105373.19	-1.74316	7.268	0.00200905	0.128445	3091	NOP53	protein_coding	chr19	47745546	47757058	+	123.383	213.602	57.6476	37.1441
ENSG00000105559.12	-1.60083	4.81517	0.0336445	0.523327	3136	PLEKHA4	protein_coding	chr19	48837097	48868617	-	12.3479	17.1514	7.84428	1.28619
ENSG00000105639.21	-2.43246	2.95447	0.00272412	0.150131	3149	JAK3	protein_coding	chr19	17824780	17848071	-	3.25622	1.67443	0.315108	0.519008
ENSG00000106003.14	-1.39889	5.08675	0.045314	0.583863	3239	LFNG	protein_coding	chr7	2512529	2529177	+	27.797	6.19359	7.93848	3.68937
ENSG00000106018.14	-3.59051	0.750857	0.0296793	0.491799	3245	VIPR2	protein_coding	chr7	159028175	159144867	-	1.23955	0.0477125	0	0.093922
ENSG00000106070.20	-1.22537	7.1673	0.0283659	0.482428	3255	GRB10	protein_coding	chr7	50590063	50793462	-	47.9808	20.4019	15.1828	11.4767
ENSG00000106333.13	-1.59736	6.58894	0.0151806	0.375218	3291	PCOLCE	protein_coding	chr7	100602363	100608175	+	100.064	106.016	51.5491	11.9866
ENSG00000106404.14	-1.37277	4.79618	0.0468435	0.591196	3306	CLDN15	protein_coding	chr7	101232092	101238820	-	8.64876	26.7688	8.98787	4.04369
ENSG00000106565.18	-1.74884	5.46224	0.00169373	0.116481	3329	TMEM176B	protein_coding	chr7	150791285	150801360	-	43.2257	31.4891	13.5777	6.9415
ENSG00000107159.14	-4.16772	5.91608	0.000990241	0.0898188	3393	CA9	protein_coding	chr9	35673928	35681159	+	147.932	18.1151	8.10345	0.187066
ENSG00000107331.18	-1.70985	7.06667	0.00247409	0.144997	3411	ABCA2	protein_coding	chr9	137007234	137028915	-	25.2704	27.9943	10.4467	4.74125
ENSG00000107821.15	-1.86223	4.51247	0.0181002	0.400723	3456	KAZALD1	protein_coding	chr10	101061989	101068131	+	17.1531	7.19732	5.14601	0.969385
ENSG00000108107.15	-1.1915	8.13226	0.0220044	0.431557	3494	RPL28	protein_coding	chr19	55385932	55403250	+	76.3607	65.8173	30.6509	26.984
ENSG00000108187.16	-1.4928	4.12881	0.0488067	0.602716	3498	PBLD	protein_coding	chr10	68282660	68333049	-	4.00493	13.3272	3.97747	1.89536
ENSG00000108298.12	-1.09167	8.3615	0.035853	0.537597	3507	RPL19	protein_coding	chr17	39200283	39204840	+	316.708	289.911	139.508	124.388
ENSG00000108479.13	-1.05125	5.89807	0.0444581	0.581228	3538	GALK1	protein_coding	chr17	75751594	75765236	-	72.5771	38.7181	29.1905	20.0102
ENSG00000108679.13	-1.23676	7.49048	0.0342824	0.526691	3572	LGALS3BP	protein_coding	chr17	78971238	78979947	-	162.435	69.2905	58.175	31.5321
ENSG00000108924.14	-3.04125	1.86417	0.0365154	0.542572	3609	HLF	protein_coding	chr17	55264960	55325187	+	2.34658	0.0202297	0.1499	0.103538
ENSG00000109107.14	-3.1252	7.15276	0.00092973	0.0865144	3636	ALDOC	protein_coding	chr17	28573115	28576948	-	304.267	29.4878	27.8215	6.40998
ENSG00000109193.12	-2.3868	4.10146	0.00105513	0.0926179	3650	SULT1E1	protein_coding	chr4	69841212	69860145	-	9.9297	24.3756	3.84973	2.36518
ENSG00000109475.17	-1.15627	7.15628	0.037351	0.548908	3673	RPL34	protein_coding	chr4	108620569	108630412	+	121.694	215.357	85.5681	56.8978
ENSG00000109794.14	-1.65104	2.52747	0.0440581	0.581202	3706	FAM149A	protein_coding	chr4	186104419	186175337	+	1.5865	1.33035	0.498019	0.360436
ENSG00000110651.13	-1.73915	6.76545	0.00100112	0.0898188	3793	CD81	protein_coding	chr11	2376177	2397802	+	72.7817	50.7365	19.5831	14.5124
ENSG00000110711.11	-1.21075	4.87336	0.0348664	0.530782	3802	AIP	protein_coding	chr11	67468174	67491154	+	34.5341	24.4455	15.1056	8.39524
ENSG00000110811.20	-1.14003	6.26717	0.0412669	0.572275	3814	P3H3	protein_coding	chr12	6828407	6839847	+	44.1258	42.9855	26.4519	10.3143
ENSG00000110887.8	-2.94617	0.797918	0.0414393	0.573685	3824	DAO	protein_coding	chr12	108858932	108901043	+	3.55354	0.102139	0.0961063	0.321696
ENSG00000111452.13	-1.93524	5.02726	0.0283582	0.482428	3901	ADGRD1	protein_coding	chr12	130953907	131141469	+	4.81757	14.7968	4.4102	0.486
ENSG00000111674.9	-2.99894	6.81609	0.000345682	0.0492415	3929	ENO2	protein_coding	chr12	6913745	6923698	+	95.9937	43.472	14.2633	1.7073
ENSG00000111701.7	-2.73645	2.92828	0.0373675	0.548908	3936	APOBEC1	protein_coding	chr12	7649400	7665908	-	32.7069	0.445076	2.94764	1.45573
ENSG00000112304.11	-1.08741	5.73296	0.0446016	0.581288	4043	ACOT13	protein_coding	chr6	24667035	24705065	+	22.2964	13.704	10.2219	5.35686
ENSG00000112599.9	-1.87146	0.912845	0.0439521	0.580746	4084	GUCA1B	protein_coding	chr6	42183284	42194956	-	1.54868	1.15958	0.361584	0.318507
ENSG00000112655.16	-1.81695	6.81569	0.00416122	0.193069	4089	PTK7	protein_coding	chr6	43076307	43161719	+	41.6704	24.6859	13.3353	3.98828
ENSG00000112759.19	-1.60433	6.14247	0.00147216	0.110334	4103	SLC29A1	protein_coding	chr6	44219553	44234142	+	50.2273	32.4497	13.6769	11.3292
ENSG00000113100.10	-3.05701	2.02937	0.00995276	0.307268	4139	CDH9	protein_coding	chr5	26880597	27121150	-	4.60788	0.576002	0.476571	0.0781973
ENSG00000113209.9	-7.09416	0.928442	0.00155731	0.113405	4149	PCDHB5	protein_coding	chr5	141135206	141138615	+	0	2.18112	0.0126686	0
ENSG00000113296.14	-2.46863	1.66144	0.0411236	0.570774	4162	THBS4	protein_coding	chr5	79991311	80083287	+	0.190026	3.01816	0.230262	0.328285
ENSG00000113328.19	-1.33711	7.49287	0.0338083	0.52414	4170	CCNG1	protein_coding	chr5	163437569	163446151	+	53.4632	167.102	48.6741	34.4821
ENSG00000113361.13	-2.92887	5.0773	8.20847e-05	0.0208277	4173	CDH6	protein_coding	chr5	31193686	31329146	+	5.65673	8.57571	1.46056	0.295809
ENSG00000113749.8	-4.50688	2.16063	0.00156662	0.113573	4225	HRH2	protein_coding	chr5	175658030	175710756	+	3.3497	0.0718357	0.0623936	0.0696166
ENSG00000114023.16	-1.90675	6.19075	0.000845155	0.08026	4247	FAM162A	protein_coding	chr3	122384161	122412334	+	33.1506	11.9023	5.86174	5.05001
ENSG00000114120.14	-1.16511	6.82298	0.0432919	0.577901	4256	SLC25A36	protein_coding	chr3	140941830	140980995	+	12.5805	25.77	10.0105	6.15341
ENSG00000114268.12	-1.69995	6.37893	0.00641298	0.243888	4267	PFKFB4	protein_coding	chr3	48517684	48562015	-	59.7073	18.9569	14.8175	7.15081
ENSG00000114391.14	-1.1455	6.60851	0.0238931	0.45095	4282	RPL24	protein_coding	chr3	101681091	101686733	-	89.0683	75.4744	35.5734	33.2485
ENSG00000114739.14	-1.29262	5.63914	0.0191816	0.411281	4317	ACVR2B	protein_coding	chr3	38453890	38493142	+	5.10558	7.74671	3.1716	1.75506
ENSG00000115255.12	-1.5695	7.58746	0.0219006	0.430758	4389	REEP6	protein_coding	chr19	1491166	1497927	+	373.785	72.4725	80.044	55.2252
ENSG00000115935.19	-1.38376	4.41083	0.0454104	0.583863	4502	WIPF1	protein_coding	chr2	174559572	174682916	-	5.48096	4.63159	2.8091	0.783574
ENSG00000117122.14	-1.50316	4.99126	0.0317911	0.511651	4668	MFAP2	protein_coding	chr1	16974502	16980632	-	28.9687	66.37	24.8864	7.01102
ENSG00000117834.13	-1.7206	3.88601	0.0186229	0.404842	4758	SLC5A9	protein_coding	chr1	48222685	48248644	+	11.7091	3.58054	2.37506	1.82556
ENSG00000118181.11	-1.20881	6.66663	0.0192663	0.411665	4780	RPS25	protein_coding	chr11	119015712	119018691	-	284.322	347.519	137.738	117.458
ENSG00000118231.5	-7.20164	-1.31207	0.0063531	0.243321	4786	CRYGD	protein_coding	chr2	208121607	208124524	-	2.17295	0	0	0
ENSG00000118482.12	-1.20358	6.39521	0.0173688	0.39785	4811	PHF3	protein_coding	chr6	63635802	63779336	+	6.0145	6.9189	2.9959	2.24081
ENSG00000118507.18	-1.70348	8.14813	0.00338424	0.170155	4817	AKAP7	protein_coding	chr6	131135467	131283535	+	120.215	124.369	48.8644	21.0847
ENSG00000118523.6	-2.15194	7.53417	0.00576582	0.228927	4824	CCN2	protein_coding	chr6	131948176	131951372	-	250.617	39.418	42.5346	16.1013
ENSG00000118707.11	-1.31193	5.21413	0.0202883	0.419256	4839	TGIF2	protein_coding	chr20	36573488	36593950	+	15.3322	14.7958	7.65897	3.61887
ENSG00000118946.12	-4.87074	2.25669	0.000103057	0.0235711	4856	PCDH17	protein_coding	chr13	57631744	57729311	+	0.420192	1.87333	0.0676623	0.00580733
ENSG00000119408.17	-1.53785	6.10137	0.0364229	0.542137	4898	NEK6	protein_coding	chr9	124257606	124353307	+	48.9795	6.89379	11.1847	6.06921
ENSG00000119638.14	-4.43239	4.15159	2.92587e-09	6.7876e-06	4927	NEK9	protein_coding	chr14	75079353	75127344	-	5.91999	2.64988	0.188993	0.172027
ENSG00000119938.9	-1.90415	3.22205	0.0453968	0.583863	4983	PPP1R3C	protein_coding	chr10	91628442	91633071	-	1.33959	10.6482	1.87012	1.21403
ENSG00000119950.21	-1.71385	5.69447	0.00202132	0.128567	4986	MXI1	protein_coding	chr10	110207605	110287365	+	24.2569	14.8041	7.25671	3.69022
ENSG00000120057.5	-3.55205	4.26769	0.00138178	0.106449	5001	SFRP5	protein_coding	chr10	97766751	97771999	-	1.64471	37.2557	2.08772	1.12631
ENSG00000120885.22	-1.2904	7.99881	0.0224395	0.436925	5107	CLU	protein_coding	chr8	27596917	27614700	-	100.957	117.651	56.389	27.0759
ENSG00000120915.14	-1.60295	5.83193	0.00164616	0.115624	5115	EPHX2	protein_coding	chr8	27490781	27545564	+	33.8524	32.4918	12.2611	8.02196
ENSG00000121316.11	-3.70063	6.83046	0.00352965	0.176361	5151	PLBD1	protein_coding	chr12	14503661	14567883	-	242.423	2.18625	9.45546	7.20553
ENSG00000121691.7	-1.26582	5.85881	0.0256296	0.463991	5185	CAT	protein_coding	chr11	34438934	34472060	+	58.4198	20.6945	17.0272	12.8549
ENSG00000122133.17	-3.40617	-0.660757	0.04976	0.607703	5235	PAEP	protein_coding	chr9	135561756	135566955	+	2.14415	0	0.124495	0.0463024
ENSG00000122884.13	-1.68605	8.70872	0.0208305	0.42437	5323	P4HA1	protein_coding	chr10	73007217	73096974	-	367.897	116.143	109.919	26.7526
ENSG00000123374.11	-1.27568	6.00972	0.0196361	0.413578	5375	CDK2	protein_coding	chr12	55966781	55972789	+	56.7226	27.0518	19.93	11.7027
ENSG00000123689.6	-3.5886	5.68786	0.0114003	0.330587	5417	G0S2	protein_coding	chr1	209675412	209676390	+	243.494	2.65545	16.915	1.26555
ENSG00000124205.18	-3.34879	1.19627	0.0158248	0.381246	5477	EDN3	protein_coding	chr20	59300443	59325992	+	2.79315	0.495669	0.286196	0
ENSG00000124225.16	-5.31204	2.72843	1.67206e-05	0.00662258	5488	PMEPA1	protein_coding	chr20	57648392	57711536	-	5.00433	0.379005	0.0648402	0.0542598
ENSG00000124253.11	-8.15862	4.30517	8.15135e-17	4.41233e-13	5498	PCK1	protein_coding	chr20	57561080	57568121	+	12.7814	7.12051	0.0599997	0
ENSG00000124602.10	-1.30919	4.71005	0.0422216	0.575012	5555	UNC5CL	protein_coding	chr6	41026895	41039221	-	15.8422	9.93097	7.14521	2.42837
ENSG00000124613.9	-2.02576	2.00247	0.043733	0.578793	5558	ZNF391	protein_coding	chr6	27374615	27403908	+	0.717881	2.56704	0.577137	0.1908
ENSG00000125398.8	-1.13797	6.4186	0.0228424	0.439843	5643	SOX9	protein_coding	chr17	72121020	72126416	+	30.0087	34.4695	14.3853	12.9238
ENSG00000125657.5	-1.97627	2.66338	0.0149889	0.373519	5687	TNFSF9	protein_coding	chr19	6531026	6535924	+	5.83969	7.28662	1.6656	1.44543
ENSG00000125691.14	-1.36136	8.28956	0.0132196	0.351924	5691	RPL23	protein_coding	chr17	38847860	38853764	-	133.702	188.917	70.2068	47.4929
ENSG00000125787.11	-4.00586	5.94883	0.000138458	0.0282581	5711	GNRH2	protein_coding	chr20	3043622	3045747	+	226.189	85.7978	17.007	0.702806
ENSG00000125798.15	-1.3245	5.43698	0.021034	0.425898	5713	FOXA2	protein_coding	chr20	22580998	22585455	-	26.6796	22.6939	13.0441	5.22958
ENSG00000125895.6	-2.91239	1.72671	0.00554988	0.226296	5753	TMEM74B	protein_coding	chr20	1180561	1185415	-	1.24668	4.11656	0.501874	0.1723
ENSG00000125901.6	-1.88438	6.86863	0.0030212	0.15929	5757	MRPS26	protein_coding	chr20	3046052	3048250	+	259.098	138.065	75.1319	23.5785
ENSG00000126218.12	-1.70986	5.97282	0.00924631	0.296741	5797	F10	protein_coding	chr13	113122799	113149529	+	103.338	35.2505	29.1655	9.35146
ENSG00000126602.11	-1.14519	5.35962	0.0308285	0.502851	5837	TRAP1	protein_coding	chr16	3651639	3717553	-	17.4465	24.7719	9.68193	8.19867
ENSG00000127418.15	-1.15755	6.46933	0.028678	0.483486	5915	FGFRL1	protein_coding	chr4	1009936	1026898	+	35.258	29.1462	16.8674	9.85978
ENSG00000127585.12	-3.24484	2.11871	0.000456601	0.0566011	5939	FBXL16	protein_coding	chr16	692498	705808	-	2.80699	1.82228	0.273868	0.172715
ENSG00000127863.16	-1.92896	5.18887	0.000842895	0.08026	5956	TNFRSF19	protein_coding	chr13	23570370	23676104	+	17.0162	9.14366	3.98327	2.31188
ENSG00000128266.9	-2.07315	3.60884	0.014004	0.364343	5999	GNAZ	protein_coding	chr22	23070519	23125032	+	10.509	3.19593	2.34396	0.608212
ENSG00000128340.16	-1.75886	2.5505	0.0424682	0.575012	6016	RAC2	protein_coding	chr22	37225270	37259594	-	2.85522	6.55333	1.50223	1.1254
ENSG00000128394.17	-1.35144	3.56659	0.0422241	0.575012	6020	APOBEC3F	protein_coding	chr22	39040604	39055972	+	4.21045	3.38048	1.44475	1.30353
ENSG00000128602.11	-1.32907	4.58373	0.048193	0.599219	6046	SMO	protein_coding	chr7	129188633	129213545	+	5.64048	12.6294	4.79032	2.09674
ENSG00000129757.15	-2.11758	3.23994	0.0070476	0.25592	6176	CDKN1C	protein_coding	chr11	2883213	2885775	-	12.1214	5.13011	2.33212	1.28866
ENSG00000130035.9	-3.29112	0.838091	0.0239256	0.45095	6202	GALNT8	protein_coding	chr12	4720400	4851927	+	2.90908	0.0791233	0.204738	0.0623018
ENSG00000130066.17	-1.17859	8.05851	0.0429544	0.576628	6209	SAT1	protein_coding	chrX	23783173	23786210	+	544.344	233.131	197.591	115.746
ENSG00000130175.10	-1.0886	8.58212	0.0473811	0.594148	6219	PRKCSH	protein_coding	chr19	11435284	11450968	+	319.356	159.029	100.553	105.012
ENSG00000130255.13	-1.11995	7.63774	0.0291955	0.486761	6235	RPL36	protein_coding	chr19	5674947	5691875	+	217.857	204.817	86.5849	93.7468
ENSG00000130270.16	-1.39468	5.19572	0.00919308	0.296203	6236	ATP8B3	protein_coding	chr19	1782075	1812276	-	10.9318	7.03589	3.33698	2.94573
ENSG00000130294.18	-2.28078	4.97827	0.000740199	0.0739009	6239	KIF1A	protein_coding	chr2	240713761	240824293	-	9.62114	2.41029	1.27572	0.958922
ENSG00000130475.16	-1.70028	4.19713	0.0155788	0.378504	6270	FCHO1	protein_coding	chr19	17747718	17788568	+	11.8525	4.25171	1.55371	2.93953
ENSG00000130600.21	-15.5894	6.70101	7.24113e-25	1.17589e-20	6297	H19	lncRNA	chr11	1995166	2001470	-	31.273	153.635	0	0
ENSG00000130643.9	-2.35507	1.32269	0.0375754	0.548908	6302	CALY	protein_coding	chr10	133324072	133336935	-	2.45093	0.604439	0.470682	0.0656463
ENSG00000130707.18	-1.69331	3.71925	0.0174147	0.39785	6316	ASS1	protein_coding	chr9	130444961	130501274	+	15.2385	6.41917	2.37641	3.71686
ENSG00000130821.17	-2.75201	7.3085	0.00161472	0.115346	6351	SLC6A8	protein_coding	chrX	153687926	153696588	+	131.444	20.7414	16.8909	3.42766
ENSG00000130822.16	-2.9532	4.66144	0.017391	0.39785	6352	PNCK	protein_coding	chrX	153669733	153689010	-	32.2057	12.2127	5.18864	0.0433655
ENSG00000130829.18	-2.06398	6.09527	0.0107739	0.319266	6355	DUSP9	protein_coding	chrX	153642492	153651326	+	13.0729	78.7243	16.2859	4.85462
ENSG00000131435.13	-2.12297	5.05691	0.0382335	0.548908	6445	PDLIM4	protein_coding	chr5	132257696	132273454	+	38.3218	14.5783	10.6995	0.38441
ENSG00000132182.13	-1.87423	4.55023	0.00147789	0.110334	6544	NUP210	protein_coding	chr3	13316235	13420322	-	5.64907	5.37735	1.33088	1.4582
ENSG00000132563.17	-3.25624	1.59127	0.00248076	0.144997	6612	REEP2	protein_coding	chr5	138439057	138446969	+	3.81268	1.46805	0.410496	0.0872413
ENSG00000132669.14	-1.3164	6.50988	0.0142789	0.365733	6631	RIN2	protein_coding	chr20	19757606	20002457	+	33.0524	27.0396	14.4091	7.92581
ENSG00000132749.11	-2.39273	2.10119	0.0124835	0.343728	6651	TESMIN	protein_coding	chr11	68707440	68751520	-	1.19739	1.7694	0.414813	0.113347
ENSG00000133104.14	-1.12597	5.93992	0.0216225	0.428341	6711	SPART	protein_coding	chr13	36301638	36370180	-	16.047	17.0135	7.50651	6.58639
ENSG00000133107.15	-3.43576	1.94651	0.0152447	0.376229	6714	TRPC4	protein_coding	chr13	37632063	37869802	-	0.0513385	1.70084	0.132482	0.023651
ENSG00000133256.13	-2.56392	2.9653	0.00248524	0.144997	6739	PDE6B	protein_coding	chr4	625573	670782	+	5.17553	3.23545	0.968661	0.336872
ENSG00000134240.12	-2.58354	8.24043	0.00020273	0.0350227	6855	HMGCS2	protein_coding	chr1	119748002	119768905	-	393.672	82.0982	38.4945	32.9461
ENSG00000134285.11	-1.45869	4.87071	0.0156236	0.378504	6872	FKBP11	protein_coding	chr12	48921518	48926474	-	34.9722	13.3566	7.90267	8.07862
ENSG00000134419.15	-1.49451	5.42029	0.00776524	0.268341	6898	RPS15A	protein_coding	chr16	18781295	18790383	-	10.846	20.0954	5.9288	4.42118
ENSG00000134812.8	-5.15926	-0.771768	0.0195825	0.413578	6961	CBLIF	protein_coding	chr11	59829273	59845499	-	0	1.33693	0	0.0318999
ENSG00000134873.10	-2.478	1.0116	0.0247062	0.458519	6973	CLDN10	protein_coding	chr13	95433604	95579759	+	1.83807	0.316474	0.216956	0.128156
ENSG00000135097.7	-2.36027	2.78973	0.0196615	0.413578	7012	MSI1	protein_coding	chr12	120341330	120369164	-	1.23521	6.85799	1.15336	0.35837
ENSG00000135245.10	-1.95558	5.96907	0.0124435	0.343728	7033	HILPDA	protein_coding	chr7	128455849	128458418	+	125.864	33.0685	31.4772	5.64015
ENSG00000135346.9	-2.87915	-0.60042	0.0202129	0.419256	7055	CGA	protein_coding	chr6	87085498	87095106	-	1.29771	0.427082	0.167441	0.037365
ENSG00000135390.21	-1.10888	6.32125	0.0360512	0.538579	7065	ATP5MC2	protein_coding	chr12	53632726	53677408	-	38.3005	69.7006	24.7743	22.3909
ENSG00000136002.20	-2.32626	5.64074	0.0265113	0.467445	7194	ARHGEF4	protein_coding	chr2	130836914	131047263	+	26.3758	0.62787	2.65235	2.12274
ENSG00000136149.6	-1.18611	5.25986	0.0327761	0.52058	7223	RPL13AP25	processed_pseudogene	chr13	54440704	54441315	-	72.396	113.478	46.0939	30.6374
ENSG00000136250.12	-2.12609	4.05731	0.0234633	0.446785	7247	AOAH	protein_coding	chr7	36512941	36724549	-	21.4571	2.23666	3.62952	1.22433
ENSG00000136274.9	-2.43457	3.52931	0.00679641	0.252499	7253	NACAD	protein_coding	chr7	45080437	45088969	-	6.58864	2.26582	1.26848	0.219276
ENSG00000136688.11	-3.03815	1.61841	0.0117206	0.334841	7310	IL36G	protein_coding	chr2	112973203	112985658	+	9.10057	0.758238	0.784802	0.278617
ENSG00000136883.16	-1.56285	6.817	0.032805	0.52058	7364	KIF12	protein_coding	chr9	114086126	114099292	-	65.7161	98.6692	45.0498	7.31247
ENSG00000136942.15	-1.11006	7.12026	0.0291568	0.486761	7384	RPL35	protein_coding	chr9	124857880	124861981	-	382.587	380.465	180.814	147.643
ENSG00000137103.20	-1.27254	5.08006	0.0339051	0.524367	7411	TMEM8B	protein_coding	chr9	35814451	35865518	+	2.70608	3.74932	1.77664	0.728567
ENSG00000137154.13	-1.17191	9.396	0.028559	0.483486	7418	RPS6	protein_coding	chr9	19375715	19380236	-	342.14	457.405	180.705	151.329
ENSG00000137193.14	-1.33745	5.10573	0.0151506	0.375046	7425	PIM1	protein_coding	chr6	37170152	37175428	+	25.2686	14.6413	8.23081	6.25915
ENSG00000137261.15	-2.80988	4.11162	0.000127332	0.0273192	7438	KIAA0319	protein_coding	chr6	24544104	24646191	-	6.92486	2.32699	0.701217	0.494847
ENSG00000137642.13	-1.03481	8.71896	0.0483855	0.599532	7499	SORL1	protein_coding	chr11	121452314	121633763	+	50.1176	53.2142	25.9636	20.9739
ENSG00000137766.18	-1.45323	4.37779	0.0176527	0.398466	7526	UNC13C	protein_coding	chr15	53978201	54628707	+	3.49171	3.5449	1.46393	0.925248
ENSG00000137970.7	-1.12419	7.89291	0.031176	0.506774	7575	RPL7P9	processed_pseudogene	chr1	96678874	96679620	-	468.336	474.97	228.201	174.155
ENSG00000138326.21	-1.47498	8.51485	0.0070603	0.25592	7641	RPS24	protein_coding	chr10	78033760	78056813	+	162.866	226.886	76.1791	55.1796
ENSG00000138336.9	-2.50968	3.11055	0.0150246	0.373634	7642	TET1	protein_coding	chr10	68560337	68694487	+	1.0769	2.14622	0.494379	0.0401172
ENSG00000138640.15	-1.21646	6.6148	0.037647	0.548908	7694	FAM13A	protein_coding	chr4	88725955	89111398	-	18.2196	12.9869	9.03174	3.36917
ENSG00000138823.14	-1.3881	8.42655	0.0234358	0.446785	7748	MTTP	protein_coding	chr4	99564081	99623997	+	129.93	97.523	60.3873	19.9859
ENSG00000139182.15	-1.42316	7.66007	0.0121429	0.340936	7779	CLSTN3	protein_coding	chr12	7129698	7158945	+	78.4484	47.2717	28.6567	14.4414
ENSG00000139209.16	-2.93508	3.51792	0.0359754	0.538281	7787	SLC38A4	protein_coding	chr12	46764761	46832408	-	0.0910644	10.3434	1.07376	0.254134
ENSG00000139239.7	-1.64899	6.80534	0.00149474	0.110836	7794	RPL14P1	processed_pseudogene	chr12	62965325	62965969	+	309.893	260.995	94.5707	73.9079
ENSG00000139540.12	-1.45713	6.97709	0.00934792	0.298545	7834	SLC39A5	protein_coding	chr12	56230049	56237846	+	98.3957	87.1301	43.5199	19.1776
ENSG00000139684.15	-1.56727	5.127	0.00419595	0.193574	7863	ESD	protein_coding	chr13	46771256	46797420	-	13.5019	18.907	4.80414	5.43009
ENSG00000139946.11	-1.24394	4.91665	0.0424174	0.575012	7895	PELI2	protein_coding	chr14	56117814	56301524	+	5.91661	9.52478	4.26038	1.87188
ENSG00000140403.13	-5.11088	1.565	4.78059e-06	0.00257137	7957	DNAJA4	protein_coding	chr15	78264086	78282196	+	2.02877	0.945321	0.0525289	0.023444
ENSG00000140688.17	-1.07675	6.03504	0.0288251	0.483564	8005	RUSF1	protein_coding	chr16	31489471	31509309	-	36.9942	32.1769	17.3636	13.0137
ENSG00000140968.12	-1.54586	4.14251	0.0476501	0.595743	8040	IRF8	protein_coding	chr16	85899116	85922606	+	3.379	9.3126	3.17471	0.960043
ENSG00000140988.16	-1.185	8.57749	0.025808	0.464479	8044	RPS2	protein_coding	chr16	1962058	1964841	-	440.325	575.438	205.882	211.689
ENSG00000141401.12	-1.06905	5.54569	0.0418174	0.574672	8095	IMPA2	protein_coding	chr18	11981025	12030877	+	49.8324	33.761	22.1235	14.5771
ENSG00000141485.17	-3.10511	3.11016	0.00666889	0.250106	8115	SLC13A5	protein_coding	chr17	6684719	6713377	-	9.96639	0.689827	0.893604	0.208339
ENSG00000141526.18	-1.1514	8.70112	0.0450583	0.583495	8126	SLC16A3	protein_coding	chr17	82217934	82261129	+	166.759	78.7552	63.616	37.4198
ENSG00000141574.8	-3.16152	3.09493	0.00650268	0.245574	8140	SECTM1	protein_coding	chr17	82321024	82334074	-	1.50438	14.3182	1.48816	0.216579
ENSG00000141738.14	-1.15398	5.48618	0.0410628	0.570768	8161	GRB7	protein_coding	chr17	39737927	39747291	+	33.5353	17.3833	13.6864	7.27354
ENSG00000142102.16	-1.76978	6.05788	0.0215016	0.428341	8194	PGGHG	protein_coding	chr11	289126	296107	+	14.9161	38.7967	12.878	2.11376
ENSG00000142173.17	-1.73136	7.41542	0.0260542	0.464912	8200	COL6A2	protein_coding	chr21	46098112	46132848	+	92.404	40.5052	32.0697	4.5531
ENSG00000142449.13	-2.00453	2.56507	0.0252752	0.463846	8228	FBN3	protein_coding	chr19	8065402	8149592	-	0.560952	1.52071	0.309219	0.182656
ENSG00000142534.7	-1.19357	8.97467	0.0282322	0.482244	8240	RPS11	protein_coding	chr19	49496365	49499708	+	751.892	1121.32	415.279	352.931
ENSG00000142552.8	-1.59898	3.12599	0.0362395	0.540894	8247	RCN3	protein_coding	chr19	49528003	49546962	+	10.7311	8.52177	3.97003	1.90309
ENSG00000142583.18	-2.35355	3.13698	0.00503216	0.213873	8249	SLC2A5	protein_coding	chr1	9035106	9088478	-	4.23914	1.43877	0.327041	0.678884
ENSG00000142937.12	-1.33271	9.00674	0.0131185	0.351537	8291	RPS8	protein_coding	chr1	44775251	44778779	+	867.684	1165.88	389.631	365.657
ENSG00000142973.15	-3.18109	1.25363	0.0134367	0.355953	8296	CYP4B1	protein_coding	chr1	46757838	46819413	+	3.98224	0.192327	0.232674	0.173073
ENSG00000143320.9	-1.46062	4.02814	0.0261533	0.465174	8357	CRABP2	protein_coding	chr1	156699606	156705816	-	28.9322	19.1509	10.0214	6.05851
ENSG00000143847.16	-2.19627	2.64521	0.0455459	0.58468	8473	PPFIA4	protein_coding	chr1	203026491	203078740	+	2.30079	0.634995	0.535488	0.0440247
ENSG00000144152.13	-1.85347	1.86827	0.0390959	0.554526	8523	FBLN7	protein_coding	chr2	112138385	112188218	+	2.04743	3.1498	0.844112	0.50231
ENSG00000144713.13	-1.40003	7.94067	0.00863781	0.285307	8603	RPL32	protein_coding	chr3	12834485	12841582	-	94.6959	129.294	41.0625	38.3659
ENSG00000144891.19	-2.08002	4.84513	0.021604	0.428341	8633	AGTR1	protein_coding	chr3	148697784	148743008	+	10.6666	20.5501	6.48338	0.502568
ENSG00000144895.12	-1.28595	6.45493	0.0127647	0.347213	8635	EIF2A	protein_coding	chr3	150546678	150586016	+	29.6809	37.5117	14.4542	11.2965
ENSG00000145020.16	-1.7417	1.98529	0.0462611	0.58782	8645	AMT	protein_coding	chr3	49416778	49422685	-	4.05487	2.23886	0.956299	0.76546
ENSG00000145362.21	-1.46716	4.34035	0.0319624	0.513424	8687	ANK2	protein_coding	chr4	112818032	113384221	+	2.74002	0.887053	0.732119	0.457661
ENSG00000145425.10	-1.62669	6.74018	0.00401803	0.189677	8698	RPS3A	protein_coding	chr4	151099624	151104642	+	117.273	209.922	60.7997	39.0458
ENSG00000145592.14	-1.37898	8.48997	0.014251	0.365733	8713	RPL37	protein_coding	chr5	40825262	40835222	-	53.3781	87.6561	30.4181	20.584
ENSG00000145850.9	-2.40874	2.94507	0.0123085	0.342842	8754	TIMD4	protein_coding	chr5	156919292	156963226	-	9.62539	8.70175	2.84959	0.349742
ENSG00000146005.4	-3.72326	1.50052	0.00026159	0.0424796	8781	PSD2	protein_coding	chr5	139795808	139844466	+	0.850707	1.54864	0.104993	0.0638985
ENSG00000146285.14	-2.16462	3.75417	0.00654843	0.246728	8826	SCML4	protein_coding	chr6	107702154	107824317	-	6.2837	1.67959	1.09358	0.511686
ENSG00000146677.7	-1.03483	6.27474	0.0420295	0.575012	8868	RPL32P18	processed_pseudogene	chr7	44467897	44468304	+	230.318	316.878	142.94	107.152
ENSG00000147130.14	-1.38565	6.64242	0.0117744	0.334841	8925	ZMYM3	protein_coding	chrX	71239624	71255146	-	22.8682	25.2237	11.3982	5.76387
ENSG00000147403.18	-1.10899	8.24671	0.0469922	0.591196	8961	RPL10	protein_coding	chrX	154389955	154409168	+	142.774	253.652	95.9673	77.1213
ENSG00000148303.17	-1.18171	7.48935	0.0255251	0.463846	9068	RPL7A	protein_coding	chr9	133348218	133351426	+	258.436	345.586	141.045	108.139
ENSG00000148702.15	-2.48456	7.02932	0.00626158	0.2421	9122	HABP2	protein_coding	chr10	113550837	113589602	+	11.3666	136.75	17.6411	7.9818
ENSG00000149273.15	-1.29404	9.18031	0.024606	0.458136	9185	RPS3	protein_coding	chr11	75399515	75422280	+	135.109	271.427	89.1314	67.4387
ENSG00000149295.14	-5.35221	3.50075	0.00108285	0.0930433	9189	DRD2	protein_coding	chr11	113409605	113475691	-	15.9433	0.0492399	0.111196	0.232629
ENSG00000149573.9	-1.91751	7.16526	0.00198845	0.12763	9229	MPZL2	protein_coding	chr11	118253416	118264536	-	112.286	44.9032	26.4375	11.4908
ENSG00000149599.16	-2.71592	0.333395	0.0218618	0.430758	9235	DUSP15	protein_coding	chr20	31847637	31870664	-	1.02633	0.359532	0.0267077	0.163898
ENSG00000149927.18	-2.06467	1.99799	0.0277687	0.47816	9266	DOC2A	protein_coding	chr16	30005514	30023270	-	4.40804	1.88439	0.997369	0.370943
ENSG00000150893.11	-2.14349	6.14104	0.00490537	0.210736	9337	FREM2	protein_coding	chr13	38687077	38887131	+	2.2567	12.6744	2.27762	0.97167
ENSG00000151062.15	-3.18779	1.12766	0.00413493	0.192702	9353	CACNA2D4	protein_coding	chr12	1791963	1918666	-	1.22401	0.233524	0.0674177	0.0752223
ENSG00000151746.15	-1.21204	4.47827	0.0425251	0.575012	9449	BICD1	protein_coding	chr12	32106835	32383633	+	3.09718	3.17725	1.52712	0.991693
ENSG00000151952.16	-5.46598	3.6847	7.12326e-05	0.0189631	9474	TMEM132D	protein_coding	chr12	129071725	129904025	-	7.47623	0.131752	0.0929777	0.0583545
ENSG00000152154.11	-2.40664	3.461	0.02374	0.449921	9496	TMEM178A	protein_coding	chr2	39664982	39717963	+	2.28035	20.7484	3.55671	0.63727
ENSG00000152804.11	-2.72513	2.98831	0.0382681	0.548908	9582	HHEX	protein_coding	chr10	92689955	92695647	+	0.270166	12.1514	1.46408	0.360657
ENSG00000152952.13	-1.69093	8.56952	0.0213607	0.428341	9595	PLOD2	protein_coding	chr3	146035139	146163725	-	139.239	100.919	59.2787	9.53764
ENSG00000153885.15	-1.93249	3.29048	0.0287608	0.483486	9686	KCTD15	protein_coding	chr19	33795933	33815763	+	1.7605	4.36265	1.24123	0.280606
ENSG00000153902.14	-2.55853	8.35218	0.0138559	0.361747	9689	LGI4	protein_coding	chr19	35124513	35142451	-	247.908	135.965	58.1093	1.85678
ENSG00000153993.14	-1.5489	5.31456	0.0171313	0.39785	9703	SEMA3D	protein_coding	chr7	84995553	85187056	-	4.66829	12.8179	3.9004	1.78247
ENSG00000154175.18	-1.95148	2.49751	0.0418854	0.574672	9731	ABI3BP	protein_coding	chr3	100749156	100993515	-	0.702349	1.79373	0.483322	0.128398
ENSG00000154269.15	-2.06937	0.665922	0.048138	0.599014	9745	ENPP3	protein_coding	chr6	131628442	131747418	+	0.48161	1.0298	0.252778	0.0846123
ENSG00000154545.17	-1.60201	5.65311	0.00950402	0.30085	9773	MAGED4	protein_coding	chrX	52184876	52192268	+	37.7562	25.033	14.6354	4.43521
ENSG00000154760.14	-3.10528	2.76352	0.00619955	0.240848	9798	SLFN13	protein_coding	chr17	35435096	35448837	-	0.420038	2.44707	0.280838	0.0384815
ENSG00000154783.12	-5.24547	0.610055	0.00329891	0.168561	9802	FGD5	protein_coding	chr3	14810853	14934571	+	1.05402	0.0103702	0.00731827	0.0163309
ENSG00000154930.15	-2.16013	2.15907	0.0236807	0.449767	9819	ACSS1	protein_coding	chr20	25006230	25058980	-	1.45493	1.24494	0.105127	0.452432
ENSG00000155858.6	-1.49108	3.8988	0.033236	0.522063	9903	LSM11	protein_coding	chr5	157743712	157760709	+	2.31125	4.78199	1.41434	0.96886
ENSG00000155926.14	-4.19422	2.10988	0.00185659	0.122889	9914	SLA	protein_coding	chr8	133036728	133102912	-	0.523693	4.30432	0.237019	0.0139188
ENSG00000156218.13	-3.45712	4.21454	0.0133748	0.355471	9950	ADAMTSL3	protein_coding	chr15	83654088	84039842	+	10.3276	0.120748	0.75222	0.0917985
ENSG00000156482.11	-1.30985	7.45605	0.0127011	0.346643	9985	RPL30	protein_coding	chr8	98024851	98046469	-	379.9	505.705	175.788	158.34
ENSG00000156508.19	-1.23839	10.8181	0.0426683	0.575012	9990	EEF1A1	protein_coding	chr6	73489308	73525587	-	163.87	407.174	136.471	93.1462
ENSG00000156689.7	-2.64212	2.15984	0.00964348	0.301919	10009	GLYATL2	protein_coding	chr11	58834065	58904215	-	7.41062	2.43346	1.17031	0.255481
ENSG00000156976.17	-1.36671	9.42738	0.0215275	0.428341	10040	EIF4A2	protein_coding	chr3	186783205	186789897	+	344.631	771.443	242.207	167.516
ENSG00000157005.4	-11.811	2.939	5.4303e-05	0.015348	10043	SST	protein_coding	chr3	187668912	187670394	-	0	51.5336	0	0
ENSG00000157017.16	-4.38535	2.50029	0.00693064	0.253484	10045	GHRL	protein_coding	chr3	10285666	10292947	-	0.0970798	15.1866	0.571187	0.134171
ENSG00000157399.17	-1.96973	5.92555	0.00189318	0.122974	10092	ARSL	protein_coding	chrX	2934045	2968475	-	45.2228	11.5889	7.99025	5.11259
ENSG00000158813.18	-1.6314	4.60013	0.0159898	0.382073	10263	EDA	protein_coding	chrX	69616067	70039472	+	9.40429	3.687	2.7315	1.1175
ENSG00000158869.11	-3.53623	2.71285	0.000384592	0.0516148	10274	FCER1G	protein_coding	chr1	161215234	161220699	+	4.93441	22.3542	1.08471	1.15766
ENSG00000159335.18	-1.49645	7.77929	0.041088	0.570768	10332	PTMS	protein_coding	chr12	6765516	6770952	+	477.69	106.373	141.907	45.0107
ENSG00000159618.16	-1.86593	3.19332	0.0126762	0.346546	10365	ADGRG5	protein_coding	chr16	57542643	57591681	+	4.90508	2.92527	0.793155	1.17592
ENSG00000160161.9	-2.14943	2.67434	0.0180897	0.400723	10423	CILP2	protein_coding	chr19	19538248	19546659	+	3.84838	1.51086	0.836651	0.261837
ENSG00000160233.8	-1.71321	4.87954	0.00271775	0.150131	10454	LRRC3	protein_coding	chr21	44455510	44462196	+	10.8309	6.0482	2.22466	2.49044
ENSG00000160255.19	-5.95131	3.50059	5.48175e-05	0.015348	10455	ITGB2	protein_coding	chr21	44885953	44931989	-	13.7785	0.231356	0.157222	0.0404822
ENSG00000160282.15	-1.91523	4.2753	0.00662699	0.24911	10458	FTCD	protein_coding	chr21	46136160	46155579	-	8.45537	14.6521	4.23106	1.53941
ENSG00000160284.15	-3.84511	1.18158	0.000443161	0.0557867	10459	SPATC1L	protein_coding	chr21	46161148	46184476	-	2.46359	1.3513	0.0555505	0.185944
ENSG00000160469.17	-2.38314	3.65172	0.00318345	0.164502	10490	BRSK1	protein_coding	chr19	55282072	55312562	+	4.75589	7.53236	1.76398	0.449117
ENSG00000160593.19	-1.31815	5.25139	0.0269979	0.470912	10500	JAML	protein_coding	chr11	118193725	118225094	-	27.8432	20.9227	13.2059	4.87178
ENSG00000160654.11	-2.47986	2.18814	0.0432102	0.577901	10505	CD3G	protein_coding	chr11	118344344	118355161	+	3.75467	2.40081	0.995682	0.0179185
ENSG00000160867.15	-1.61312	7.2966	0.00388526	0.185567	10539	FGFR4	protein_coding	chr5	177086905	177098144	+	90.3942	71.803	33.1919	15.8697
ENSG00000160932.11	-1.77221	8.67319	0.0159871	0.382073	10549	LY6E	protein_coding	chr8	143017982	143023832	+	495.668	157.734	140.782	33.0481
ENSG00000160972.10	-1.38533	6.28669	0.0156905	0.379164	10558	PPP1R16A	protein_coding	chr8	144477969	144502121	+	54.459	31.7281	21.7656	8.55446
ENSG00000162244.12	-1.07773	7.94771	0.0443593	0.581228	10693	RPL29	protein_coding	chr3	51993522	51995895	-	182.764	242.456	110.156	78.3797
ENSG00000162366.8	-2.33114	1.66386	0.0480921	0.598902	10702	PDZK1IP1	protein_coding	chr1	47183582	47191044	-	9.10371	0.672693	1.2781	0.44819
ENSG00000162670.11	-1.53374	3.01139	0.0413175	0.572487	10789	BRINP3	protein_coding	chr1	190097658	190478404	-	3.82654	4.35433	1.36726	1.26358
ENSG00000162949.16	-5.47297	1.46012	7.72182e-06	0.00353705	10868	CAPN13	protein_coding	chr2	30722771	30820542	-	0.987913	3.10296	0.0483039	0.0359305
ENSG00000163069.13	-1.58684	4.73623	0.0143193	0.36619	10901	SGCB	protein_coding	chr4	52020706	52038299	-	11.8355	8.62458	4.7593	1.5318
ENSG00000163597.17	-1.43336	4.2477	0.0278846	0.47816	11054	SNHG16	lncRNA	chr17	76557727	76670985	+	5.4281	9.58678	3.23421	2.0007
ENSG00000163703.20	-1.4476	4.9595	0.017335	0.39785	11100	CRELD1	protein_coding	chr3	9933793	9945413	+	9.61633	10.0108	4.87099	1.8309
ENSG00000163762.7	-3.47768	1.92413	0.0148755	0.372209	11119	TM4SF18	protein_coding	chr3	149318498	149334414	-	3.79333	0.224937	0.30614	0.0126511
ENSG00000163879.11	-1.39622	4.10014	0.0330212	0.521457	11156	DNALI1	protein_coding	chr1	37556919	37566857	+	11.4805	8.85065	4.68038	2.45644
ENSG00000164007.11	-2.69654	4.46624	0.000312428	0.0480976	11193	CLDN19	protein_coding	chr1	42733093	42740254	-	19.295	4.32516	1.82298	1.4586
ENSG00000164096.13	-1.18274	7.02131	0.0465443	0.590339	11235	C4orf3	protein_coding	chr4	119296419	119304445	-	88.6414	45.1978	38.7047	15.3233
ENSG00000164104.12	-1.48381	4.3497	0.0187244	0.40542	11238	HMGB2	protein_coding	chr4	173331376	173334432	-	25.2833	18.1242	9.31253	5.00288
ENSG00000164346.10	-1.1996	5.36632	0.0196446	0.413578	11328	NSA2	protein_coding	chr5	74766991	74780113	+	13.2248	13.7617	5.41525	5.50716
ENSG00000164434.12	-4.34073	1.85798	0.00118248	0.0979705	11348	FABP7	protein_coding	chr6	122779716	122784074	+	5.73272	0.356903	0.0521107	0.213192
ENSG00000164488.12	-2.16401	3.07259	0.0380433	0.548908	11360	DACT2	protein_coding	chr6	168292830	168319777	-	0.571683	6.10565	1.00725	0.431378
ENSG00000164626.9	-1.75365	3.94778	0.0254946	0.463846	11392	KCNK5	protein_coding	chr6	39188971	39229475	-	5.44297	7.97754	3.04899	0.688037
ENSG00000165185.15	-1.37879	4.72394	0.0176035	0.398466	11538	KIAA1958	protein_coding	chr9	112486827	112669397	+	2.60129	3.61774	1.31516	0.924469
ENSG00000165188.14	-2.16285	2.89893	0.048475	0.599532	11540	RNF183	protein_coding	chr9	113297093	113303376	-	6.36682	1.03256	1.33888	0.145422
ENSG00000165215.6	-1.50895	6.11625	0.00690172	0.253484	11548	CLDN3	protein_coding	chr7	73768997	73770270	-	127.327	50.5	33.807	23.0789
ENSG00000165512.5	-1.8353	2.91815	0.0196088	0.413578	11611	ZNF22	protein_coding	chr10	45000923	45005326	+	5.12111	6.81138	1.9104	1.21476
ENSG00000165716.11	-1.43443	5.34771	0.0302639	0.497928	11664	DIPK1B	protein_coding	chr9	136712572	136724742	+	22.5738	15.5833	10.5772	2.45691
ENSG00000165794.10	-4.40685	1.74086	0.0116388	0.334841	11676	SLC39A2	protein_coding	chr14	20999255	21001871	+	9.90535	0.0216461	0.305515	0.102265
ENSG00000165795.25	-1.62467	4.5311	0.0117494	0.334841	11677	NDRG2	protein_coding	chr14	21016763	21070872	-	12.4628	7.22316	4.0824	1.77968
ENSG00000165953.10	-1.77718	2.99588	0.0424644	0.575012	11718	SERPINA12	protein_coding	chr14	94487274	94517844	-	6.47613	4.60896	2.46188	0.521306
ENSG00000165985.10	-1.4587	3.52812	0.0450496	0.583495	11725	C1QL3	protein_coding	chr10	16513734	16521879	-	10.4041	5.1399	3.50907	1.6635
ENSG00000166012.17	-1.45756	5.14727	0.0132191	0.351924	11733	TAF1D	protein_coding	chr11	93729948	93784391	-	21.541	46.0238	12.944	10.3076
ENSG00000166165.14	-1.66213	13.0624	0.0177744	0.398466	11771	CKB	protein_coding	chr14	103519667	103522833	-	13161.6	6033.32	4491.53	1059.61
ENSG00000166183.16	-3.2995	1.12938	0.00380069	0.183144	11779	ASPG	protein_coding	chr14	104085686	104115582	+	0.259408	1.39125	0.0892557	0.0697119
ENSG00000166402.9	-1.78573	2.21463	0.0357683	0.536822	11838	TUB	protein_coding	chr11	8019244	8106243	+	1.29067	0.908962	0.339233	0.247748
ENSG00000166450.13	-1.2843	5.44797	0.0140718	0.364559	11854	PRTG	protein_coding	chr15	55611544	55743152	-	4.55389	6.13432	2.06276	2.04152
ENSG00000166582.11	-1.53188	5.00325	0.00793242	0.272912	11891	CENPV	protein_coding	chr17	16342534	16353656	-	39.7068	50.643	19.043	10.1767
ENSG00000166598.16	-1.38516	10.1213	0.016964	0.396371	11896	HSP90B1	protein_coding	chr12	103930107	103953931	+	540.919	310.585	199.373	100.016
ENSG00000166670.10	-1.78855	3.55006	0.0122433	0.342201	11902	MMP10	protein_coding	chr11	102770502	102780628	-	12.039	10.2315	4.07684	1.89076
ENSG00000166897.16	-3.06712	2.37793	0.0153597	0.377346	11963	ELFN2	protein_coding	chr22	37367960	37427479	-	2.38673	0.0767931	0.0929027	0.167004
ENSG00000167105.8	-1.71915	5.69661	0.0106463	0.316061	12016	TMEM92	protein_coding	chr17	50271406	50281485	+	50.1349	13.5017	12.6161	4.87736
ENSG00000167371.21	-3.14294	5.13052	1.45738e-05	0.00606831	12073	PRRT2	protein_coding	chr16	29811382	29815892	+	26.6815	16.7964	3.72082	0.808943
ENSG00000167526.14	-1.1285	8.87224	0.0353063	0.533008	12105	RPL13	protein_coding	chr16	89560677	89564542	+	238.41	333.147	128.204	116.6
ENSG00000167555.14	-2.87782	0.872153	0.00743367	0.261994	12117	ZNF528	protein_coding	chr19	52397849	52418412	+	0.335874	1.01009	0.0627643	0.110047
ENSG00000167711.14	-1.91636	6.8779	0.00172836	0.116691	12167	SERPINF2	protein_coding	chr17	1742836	1755265	+	76.2184	94.3809	31.686	10.6062
ENSG00000167780.12	-1.78781	4.75947	0.00980575	0.303885	12194	SOAT2	protein_coding	chr12	53103486	53124535	+	33.742	11.0441	8.54409	3.23199
ENSG00000167971.16	-2.48393	1.785	0.00917956	0.296203	12235	CASKIN1	protein_coding	chr16	2177180	2196605	-	1.13725	0.980238	0.266346	0.0825497
ENSG00000168028.15	-1.14371	6.80911	0.0484432	0.599532	12257	RPSA	protein_coding	chr3	39406716	39426255	+	57.4692	138.219	42.3993	41.4878
ENSG00000168495.13	-1.22155	5.39383	0.020854	0.42437	12368	POLR3D	protein_coding	chr8	22245133	22254601	+	9.96096	12.8203	5.26561	3.86754
ENSG00000169515.9	-1.66505	4.76883	0.00964935	0.301919	12609	CCDC8	protein_coding	chr19	46410329	46413564	-	14.1056	13.554	6.12753	1.98106
ENSG00000169583.13	-2.08949	4.10874	0.0199462	0.417381	12620	CLIC3	protein_coding	chr9	136994608	136996568	-	68.3896	8.77744	12.0148	4.23023
ENSG00000169676.6	-4.25439	0.947223	0.00489984	0.210736	12639	DRD5	protein_coding	chr4	9781634	9784009	+	3.22925	0.0772918	0.10909	0.0405731
ENSG00000169906.5	-3.2857	1.21379	0.0326697	0.520121	12698	S100G	protein_coding	chrX	16650158	16654670	+	0.551883	17.8936	1.709	0.105936
ENSG00000169919.17	-1.29748	7.90832	0.0341973	0.526379	12702	GUSB	protein_coding	chr7	65960684	65982215	-	243.672	99.1857	87.8926	39.3015
ENSG00000169955.8	-2.42953	1.32364	0.0123042	0.342842	12709	ZNF747	protein_coding	chr16	30530367	30535347	-	1.68709	0.598776	0.175609	0.208184
ENSG00000170430.10	-10.9676	2.11464	1.07649e-07	0.00013447	12815	MGMT	protein_coding	chr10	129467190	129770983	+	3.77595	0.25242	0	0
ENSG00000170482.17	-1.97009	2.10327	0.0284253	0.482428	12831	SLC23A1	protein_coding	chr5	139367196	139384553	-	4.56953	1.84335	0.861001	0.626527
ENSG00000170525.21	-1.15679	6.96016	0.0434567	0.578438	12843	PFKFB3	protein_coding	chr10	6144934	6254644	+	42.8864	26.1997	20.0049	8.49977
ENSG00000170889.14	-1.20056	8.12983	0.0239335	0.45095	12915	RPS9	protein_coding	chr19	54200809	54249003	+	205.84	273.98	102.266	93.0099
ENSG00000170954.12	-2.75939	1.06131	0.00681042	0.252499	12939	ZNF415	protein_coding	chr19	53107879	53133077	-	0.793022	1.47799	0.224449	0.0883878
ENSG00000171105.14	-1.06023	6.74894	0.0417232	0.574672	12971	INSR	protein_coding	chr19	7112255	7294414	-	14.7382	18.2779	8.44112	6.35011
ENSG00000171425.10	-1.62828	5.18543	0.00944291	0.299499	13041	ZNF581	protein_coding	chr19	55635459	55645623	+	24.9073	53.8214	16.557	7.5456
ENSG00000171680.23	-1.09159	6.06762	0.0319645	0.513424	13111	PLEKHG5	protein_coding	chr1	6467122	6520074	-	20.1863	17.6153	10.3112	6.12979
ENSG00000171766.17	-1.82212	6.92013	0.00287904	0.154299	13128	GATM	protein_coding	chr15	45361124	45402327	-	46.5402	48.3427	18.942	6.06574
ENSG00000171867.18	-2.67523	7.36566	0.00218508	0.134485	13163	PRNP	protein_coding	chr20	4686350	4701590	+	218.058	16.8973	18.8772	13.9125
ENSG00000172037.14	-1.22321	8.84979	0.0353172	0.533008	13202	LAMB2	protein_coding	chr3	49121114	49133118	-	110.368	131.278	67.7546	28.9791
ENSG00000172340.15	-1.00986	6.11293	0.0492881	0.605376	13273	SUCLG2	protein_coding	chr3	67360460	67654612	-	42.7998	22.8863	16.8434	13.0336
ENSG00000172379.22	-1.60355	3.44499	0.0302496	0.497928	13289	ARNT2	protein_coding	chr15	80404350	80597933	+	3.58317	1.63746	1.02017	0.548056
ENSG00000172572.7	-2.17115	5.84986	0.0225788	0.437538	13332	PDE3A	protein_coding	chr12	20368537	20688583	+	0.726233	14.9287	1.74723	1.62136
ENSG00000172638.13	-1.60603	5.7059	0.0389822	0.554526	13340	EFEMP2	protein_coding	chr11	65866441	65873592	-	45.3712	42.5404	24.191	2.69167
ENSG00000172689.2	-1.77754	1.91424	0.0452116	0.583863	13350	MS4A10	protein_coding	chr11	60785333	60801305	+	3.54947	1.86744	0.859883	0.583999
ENSG00000172809.13	-1.32075	7.00644	0.00910246	0.29504	13379	RPL38	protein_coding	chr17	74203582	74210655	+	126.881	126.85	48.7757	45.5829
ENSG00000173262.12	-2.75807	4.5833	0.0126712	0.346546	13473	SLC2A14	protein_coding	chr12	7812512	7891148	-	18.9422	1.02697	2.29347	0.337784
ENSG00000173511.10	-1.10251	4.96885	0.0443028	0.581228	13520	VEGFB	protein_coding	chr11	64234584	64239264	+	29.4774	21.9764	13.0916	9.02597
ENSG00000173531.16	-1.51798	7.40366	0.0434265	0.578438	13523	MST1	protein_coding	chr3	49683947	49689501	-	147.566	36.2119	46.6932	11.3609
ENSG00000173597.9	-1.10337	6.7764	0.0338582	0.52414	13539	SULT1B1	protein_coding	chr4	69721167	69787961	-	20.6174	25.2562	11.3201	8.61955
ENSG00000173826.15	-2.36346	3.4018	0.0376199	0.548908	13584	KCNH6	protein_coding	chr17	63523334	63548977	+	8.95792	0.457914	1.35416	0.274714
ENSG00000173947.14	-2.3212	2.84312	0.0154759	0.377346	13607	PIFO	protein_coding	chr1	111346600	111353013	+	10.0661	1.46703	1.2047	0.861103
ENSG00000174080.12	-4.56278	0.585072	0.0156399	0.378504	13627	CTSF	protein_coding	chr11	66563464	66568879	-	0	2.37338	0.07322	0.0204241
ENSG00000174444.15	-1.09959	9.18994	0.0404879	0.564034	13686	RPL4	protein_coding	chr15	66498015	66524532	-	216.136	311.139	119.799	110.758
ENSG00000174938.15	-1.09812	7.25356	0.0462191	0.58782	13777	SEZ6L2	protein_coding	chr16	29871159	29899550	-	75.491	43.1198	32.6893	18.1741
ENSG00000175772.11	-2.37062	2.82818	0.00412656	0.192702	13943	LINC01106	lncRNA	chr2	110375138	110384442	-	4.88745	3.54753	1.00994	0.492007
ENSG00000175832.13	-1.30658	6.61614	0.0173072	0.39785	13956	ETV4	protein_coding	chr17	43527844	43579620	-	62.3754	49.6131	27.9556	13.9342
ENSG00000176136.6	-8.72707	-0.00483244	0.00165731	0.115624	14008	MC5R	protein_coding	chr18	13824149	13827323	+	2.12256	0	0	0
ENSG00000176171.12	-2.29469	7.29573	0.000517884	0.0592248	14016	BNIP3	protein_coding	chr10	131967684	131981967	-	123.782	34.9549	19.5309	9.76152
ENSG00000176428.6	-2.34661	1.73608	0.0129414	0.348517	14074	VPS37D	protein_coding	chr7	73667831	73672112	+	3.23786	3.96764	0.959995	0.357043
ENSG00000176978.14	-2.58173	5.75343	6.50214e-07	0.000555727	14189	DPP7	protein_coding	chr9	137110546	137115177	-	61.3607	63.2798	10.1996	9.15243
ENSG00000177410.13	-1.43667	5.59708	0.0173968	0.39785	14278	ZFAS1	lncRNA	chr20	49278178	49299600	+	5.04051	14.3895	3.21623	3.6011
ENSG00000177600.9	-1.47191	7.73535	0.00572306	0.228908	14322	RPLP2	protein_coding	chr11	809965	812880	+	645.119	399.484	182.677	163.265
ENSG00000177728.17	-1.09633	7.21633	0.0489222	0.603225	14354	TMEM94	protein_coding	chr17	75441159	75500452	+	52.1109	26.4078	21.3027	12.318
ENSG00000178464.6	-1.21814	7.4444	0.0194106	0.413578	14486	RPL10P16	processed_pseudogene	chr19	12643275	12643919	-	369.501	443.881	180.903	145.424
ENSG00000178597.7	-2.32808	1.80026	0.0142701	0.365733	14505	PSAPL1	protein_coding	chr4	7430285	7434930	-	1.18905	1.43617	0.371931	0.114122
ENSG00000178726.7	-5.63792	5.29294	7.84123e-06	0.00353705	14529	THBD	protein_coding	chr20	23045633	23049672	-	42.1619	0.863678	0.310097	0.453374
ENSG00000178802.18	-1.31475	5.84575	0.035393	0.533044	14544	MPI	protein_coding	chr15	74890005	74902219	+	20.7507	5.37528	5.9221	3.56966
ENSG00000178828.7	-2.22479	6.58509	0.0346012	0.529086	14551	RNF186	protein_coding	chr1	19814029	19815283	-	248.105	34.5585	51.4955	2.88053
ENSG00000179820.16	-2.064	5.69292	0.00169998	0.116481	14733	MYADM	protein_coding	chr19	53864763	53876435	+	33.4094	16.5767	8.61168	2.33972
ENSG00000180543.5	-3.15188	3.50493	7.41994e-05	0.0191782	14876	TSPYL5	protein_coding	chr8	97273488	97277928	-	7.62071	2.48113	0.583649	0.444997
ENSG00000180767.11	-1.90964	4.53553	0.0146919	0.369322	14910	CHST13	protein_coding	chr3	126524155	126543291	+	30.3604	11.7193	8.47319	1.73493
ENSG00000180785.10	-4.32243	3.04966	0.00381882	0.183473	14917	OR51E1	protein_coding	chr11	4643420	4655488	+	0.332152	8.6179	0.418602	0.0133446
ENSG00000181035.14	-1.22577	4.66255	0.0466775	0.590339	14976	SLC25A42	protein_coding	chr19	19063994	19113030	+	9.42835	13.7907	6.32063	2.99503
ENSG00000181408.5	-3.98406	1.9998	0.00061404	0.0660357	15033	UTS2R	protein_coding	chr17	82371765	82377458	+	0.832858	3.36392	0.211017	0.0392408
ENSG00000181524.6	-1.03628	6.14699	0.0332679	0.522063	15050	RPL24P4	processed_pseudogene	chr6	42956345	42956765	-	247.926	241.516	120.159	101.439
ENSG00000182272.12	-1.82885	5.78162	0.00836522	0.280928	15201	B4GALNT4	protein_coding	chr11	369499	382117	+	18.4368	30.4525	10.7596	2.21081
ENSG00000182871.16	-1.20856	7.12934	0.0258854	0.464479	15336	COL18A1	protein_coding	chr21	45405165	45513720	+	35.3376	27.4871	16.5127	8.62458
ENSG00000182899.17	-1.30066	7.69204	0.0165756	0.39067	15344	RPL35A	protein_coding	chr3	197950190	197956610	+	194.093	286.456	104.509	78.4732
ENSG00000183010.17	-1.24328	5.50091	0.0177498	0.398466	15370	PYCR1	protein_coding	chr17	81932384	81942412	-	25.6604	33.6497	13.1999	10.2301
ENSG00000183049.14	-2.92331	2.22895	0.0194723	0.413578	15384	CAMK1D	protein_coding	chr10	12349547	12835545	+	2.08088	0.0680884	0.126448	0.124156
ENSG00000183248.12	-1.79572	3.92346	0.00818977	0.277649	15428	PRR36	protein_coding	chr19	7868719	7874390	-	5.43399	5.89265	2.00187	1.03588
ENSG00000184232.9	-1.46404	5.36137	0.0103562	0.314113	15678	OAF	protein_coding	chr11	120211032	120230334	+	37.8054	20.6215	12.8148	6.60577
ENSG00000184347.15	-1.52786	5.72098	0.0246217	0.458136	15702	SLIT3	protein_coding	chr5	168661733	169301139	-	13.1602	4.61029	4.4104	1.19686
ENSG00000185002.10	-3.37519	2.90136	0.00864407	0.285307	15857	RFX6	protein_coding	chr6	116877212	116932161	+	0.28896	7.73994	0.596545	0.152534
ENSG00000185008.19	-2.54079	2.34914	0.0301975	0.497846	15858	ROBO2	protein_coding	chr3	75906695	77649964	+	0.157877	1.57965	0.236018	0.0517277
ENSG00000185361.9	-1.43199	4.23618	0.038998	0.554526	15960	TNFAIP8L1	protein_coding	chr19	4639516	4655568	+	10.7614	4.49952	3.6118	1.54622
ENSG00000185633.11	-2.98319	0.276952	0.0335154	0.522934	16017	NDUFA4L2	protein_coding	chr12	57234903	57240715	-	3.28369	0.116202	0.229612	0.146396
ENSG00000185641.6	-1.12334	6.41272	0.0297266	0.492079	16021	ENSG00000185641	processed_pseudogene	chr5	116051917	116052289	-	281.925	389.774	165.618	123.151
ENSG00000186301.8	-2.19643	4.71612	0.00187436	0.122889	16204	MST1P2	unprocessed_pseudogene	chr1	16645622	16650289	+	32.4189	9.29849	5.6946	2.54574
ENSG00000186314.12	-1.22085	4.76087	0.0275366	0.475863	16208	PRELID2	protein_coding	chr5	145471799	145835369	-	6.95021	5.84703	2.7912	2.28884
ENSG00000186377.8	-5.04114	0.448971	0.00168318	0.116481	16222	CYP4X1	protein_coding	chr1	47023669	47050751	+	2.30033	0.149239	0	0.0640968
ENSG00000186468.13	-1.42878	7.68845	0.00914646	0.295875	16243	RPS23	protein_coding	chr5	82273320	82278396	-	65.0746	105.576	32.2451	27.3223
ENSG00000186910.4	-2.44235	1.12115	0.0149159	0.372645	16345	SERPINA11	protein_coding	chr14	94442464	94452800	-	3.68004	1.5448	0.610495	0.259493
ENSG00000186918.14	-2.00945	7.74092	0.00120843	0.0986114	16347	ZNF395	protein_coding	chr8	28345590	28402701	-	59.4929	82.3777	24.4035	8.65476
ENSG00000186951.17	-1.18926	7.28156	0.0258029	0.464479	16354	PPARA	protein_coding	chr22	46150521	46243755	+	19.4338	26.4441	11.232	7.6089
ENSG00000187017.18	-1.30037	6.8342	0.0240396	0.451828	16372	ESPN	protein_coding	chr1	6424776	6461367	+	43.3996	17.7551	13.9425	8.68372
ENSG00000187210.14	-1.32416	6.3656	0.0164984	0.389415	16418	GCNT1	protein_coding	chr9	76419850	76651203	+	23.0228	18.0039	10.6443	4.51448
ENSG00000187243.17	-1.39828	6.26465	0.0245473	0.458136	16426	MAGED4B	protein_coding	chrX	52061827	52069219	-	48.5558	43.3161	25.7228	6.65281
ENSG00000187244.12	-1.375	8.92026	0.0314851	0.508271	16427	BCAM	protein_coding	chr19	44809071	44821421	+	120.065	313.201	106.54	52.2046
ENSG00000187601.5	-2.21781	4.77212	0.000657552	0.0689254	16479	MAGEH1	protein_coding	chrX	55452127	55453566	+	29.567	37.4305	9.98995	3.48117
ENSG00000187955.13	-2.42884	7.58157	0.00111734	0.0942486	16577	COL14A1	protein_coding	chr8	120059780	120373573	+	13.3429	59.3998	8.99764	3.9547
ENSG00000187994.14	-1.99403	3.73179	0.00394192	0.187172	16587	RINL	protein_coding	chr19	38867830	38878275	-	10.2005	4.97448	1.80823	1.67079
ENSG00000188488.14	-1.39538	6.27513	0.0490585	0.603531	16710	SERPINA5	protein_coding	chr14	94561442	94593118	+	26.8218	65.1564	27.2797	5.94588
ENSG00000188677.15	-3.07294	0.915607	0.0185197	0.40423	16760	PARVB	protein_coding	chr22	43999211	44172939	+	1.14247	0.0776841	0.0950249	0.0326232
ENSG00000188846.14	-1.613	6.52718	0.00207908	0.130356	16810	RPL14	protein_coding	chr3	40457292	40468587	+	18.4969	23.1208	7.01252	5.69713
ENSG00000188873.4	-2.61393	2.33312	0.0138467	0.361747	16817	RPL10AP2	processed_pseudogene	chr8	47157118	47157771	+	3.32761	23.8683	2.64219	1.62143
ENSG00000189343.7	-1.09898	8.10561	0.0395368	0.557325	16934	RPS2P46	processed_pseudogene	chr17	19445970	19446852	-	377.213	535.268	201.909	197.061
ENSG00000196126.12	-2.1343	8.59021	0.0261099	0.464912	16982	HLA-DRB1	protein_coding	chr6	32577902	32589848	-	1095.09	64.6688	179.722	55.8467
ENSG00000196205.8	-1.34855	11.58	0.0223829	0.436399	17011	EEF1A1P5	processed_pseudogene	chr9	133019486	133020874	+	2184.39	4550.96	1476.23	1024.08
ENSG00000196284.17	-2.08358	3.10145	0.00832654	0.280528	17039	SUPT3H	protein_coding	chr6	44809317	45377953	-	2.88628	3.34649	0.944654	0.425659
ENSG00000196531.14	-1.06234	7.86284	0.0422814	0.575012	17129	NACA	protein_coding	chr12	56712305	56731628	-	35.1709	42.1172	18.3869	16.1475
ENSG00000196611.6	-1.40557	7.91296	0.0499216	0.608329	17159	MMP1	protein_coding	chr11	102789401	102798160	-	337.13	60.1436	89.205	45.6575
ENSG00000196968.11	-1.27823	4.7697	0.032769	0.52058	17261	FUT11	protein_coding	chr10	73772276	73780251	+	24.1348	14.3338	9.69188	4.87942
ENSG00000197162.10	-7.04912	0.907487	2.05427e-06	0.00142339	17326	ZNF785	protein_coding	chr16	30573740	30585769	-	1.17643	0.455871	0.00906225	0
ENSG00000197258.5	-1.46082	6.01541	0.00376326	0.182966	17356	EIF4BP6	processed_pseudogene	chr7	104667749	104669576	+	54.4583	57.5817	22.3798	15.5044
ENSG00000197355.11	-1.35957	3.93798	0.039799	0.559564	17383	UAP1L1	protein_coding	chr9	137077517	137084539	+	5.63134	7.47958	2.93043	1.84924
ENSG00000197358.9	-2.5734	5.4826	0.000404664	0.0534255	17384	BNIP3P1	transcribed_processed_pseudogene	chr14	28264390	28265974	+	90.7434	17.0707	10.5751	5.71719
ENSG00000197744.5	-1.09995	5.54664	0.0358874	0.537615	17504	PTMAP2	processed_pseudogene	chr5	118973796	118974122	+	267.403	158.841	81.2473	101.118
ENSG00000197935.7	-3.2243	0.649751	0.012156	0.340936	17571	ZNF311	protein_coding	chr6	28994785	29005316	-	1.29374	0.803145	0.201868	0
ENSG00000198034.11	-1.22853	9.34491	0.0260156	0.464912	17609	RPS4X	protein_coding	chrX	72255679	72277248	-	505.204	817.807	295.57	235.085
ENSG00000198075.10	-1.7985	5.71155	0.000991395	0.0898188	17623	SULT1C4	protein_coding	chr2	108377911	108388989	+	35.8696	26.2903	10.8985	5.59806
ENSG00000198185.12	-2.07975	2.11065	0.0223353	0.436399	17663	ZNF334	protein_coding	chr20	46499630	46513559	-	1.16889	1.60576	0.440232	0.172828
ENSG00000198277.6	-2.80236	-0.480427	0.0185341	0.40423	17689	ENSG00000198277	unprocessed_pseudogene	chr4	68914928	68924741	-	1.20799	2.09465	0.362009	0.0673195
ENSG00000198300.14	-14.5324	5.64598	6.7846e-06	0.00324044	17694	PEG3	protein_coding	chr19	56810077	56840728	-	23.8906	0	0	0
ENSG00000198502.6	-1.70678	6.74932	0.0484027	0.599532	17749	HLA-DRB5	protein_coding	chr6	32517353	32530287	-	272.267	24.4615	60.2378	21.0155
ENSG00000198734.12	-1.78044	5.6812	0.0444188	0.581228	17832	F5	protein_coding	chr1	169511951	169586588	-	1.50448	16.3423	3.67856	1.34904
ENSG00000198755.11	-1.19535	7.97761	0.0258195	0.464479	17844	RPL10A	protein_coding	chr6	35468401	35470785	+	433.666	614.794	234.35	194.616
ENSG00000198918.8	-1.66543	4.05584	0.0129148	0.348517	17936	RPL39	protein_coding	chrX	119786504	119791630	-	53.0114	85.0733	24.7014	16.1905
ENSG00000201675.1	-2.45905	-0.915503	0.0426003	0.575012	19142	SNORD32A	snoRNA	chr19	49489965	49490048	+	4.98227	14.2106	2.05713	1.14764
ENSG00000202227.1	-5.1889	-2.72162	0.0334244	0.522909	19378	RNU6-282P	snRNA	chr2	48501922	48502024	-	1.3544	1.78296	0	0
ENSG00000204175.6	-1.07616	6.16288	0.0303782	0.499303	19758	GPRIN2	protein_coding	chr10	46541736	46556658	-	9.61962	12.509	5.0228	4.78687
ENSG00000204196.5	-1.05758	7.09479	0.0371389	0.548074	19769	RPL12P16	transcribed_processed_pseudogene	chr2	203190780	203191277	+	465.909	341.907	178.091	179.737
ENSG00000204290.11	-5.17945	0.851578	0.00811992	0.277429	19797	BTNL2	protein_coding	chr6	32393339	32407181	-	4.78094	0.01957	0.110485	0
ENSG00000204389.10	-1.71314	3.43092	0.01546	0.377346	19836	HSPA1A	protein_coding	chr6	31815543	31817946	+	9.40083	5.53839	1.85091	2.32583
ENSG00000204588.5	-2.38372	0.708381	0.0158706	0.381246	19919	LINC01123	lncRNA	chr2	109987063	109996140	+	1.34006	0.980045	0.248275	0.158295
ENSG00000204628.12	-1.28275	9.50335	0.0223856	0.436399	19939	RACK1	protein_coding	chr5	181236897	181248096	-	500.296	872.095	300.941	230.135
ENSG00000204632.13	-2.4785	0.58817	0.0162368	0.384357	19940	HLA-G	protein_coding	chr6	29826967	29831125	+	2.43504	1.08075	0.345368	0.224787
ENSG00000204709.4	-2.642	-0.170939	0.0445359	0.581288	19980	LINC01556	lncRNA	chr6	28943877	28944537	+	4.96944	1.57635	0.927034	0
ENSG00000204977.10	-1.21913	4.27404	0.0498527	0.608233	20064	TRIM13	protein_coding	chr13	49995888	50020481	+	3.21583	4.60852	1.80583	1.34326
ENSG00000204978.3	-1.85816	1.15335	0.0445838	0.581288	20065	ERICH4	protein_coding	chr19	41443156	41444765	+	4.62069	3.0995	1.13923	0.813516
ENSG00000205277.10	-1.77615	3.46207	0.0105568	0.316061	20134	MUC12	protein_coding	chr7	100969565	101018939	+	1.09477	1.08616	0.252074	0.338654
ENSG00000205710.4	-2.39211	2.48407	0.0074185	0.261994	20243	C17orf107	protein_coding	chr17	4899418	4902934	+	4.4183	1.57974	0.456068	0.57954
ENSG00000205795.5	-3.45505	1.82692	0.000990264	0.0898188	20266	CYS1	protein_coding	chr2	10056473	10080944	-	3.33526	1.25647	0.297929	0.0791474
ENSG00000205978.6	-1.9621	6.56862	0.0078634	0.271112	20317	NYNRIN	protein_coding	chr14	24399003	24419283	+	21.6336	21.1627	8.89457	1.33838
ENSG00000206941.1	-4.73656	-1.12412	0.00776651	0.268341	20678	SNORD15A	snoRNA	chr11	75400391	75400538	+	1.13111	9.09954	0	0.325681
ENSG00000211652.2	-6.10094	-2.13303	0.0189471	0.409104	21503	IGLV7-43	IG_V_gene	chr22	22395018	22395489	+	1.6668	0	0	0
ENSG00000212664.5	-1.20876	5.83658	0.020881	0.424389	22050	ENSG00000212664	processed_pseudogene	chr15	71341158	71341712	-	120.049	187.34	72.7002	52.1958
ENSG00000213178.3	-1.3367	6.17704	0.00692321	0.253484	22191	RPL22P1	processed_pseudogene	chr3	169483671	169484080	-	294.523	253.893	87.98	112.86
ENSG00000213235.3	-2.50959	4.81759	0.000133804	0.0282188	22229	EEF1A1P16	processed_pseudogene	chr12	16990670	16992083	+	19.3569	52.2536	5.89643	6.03362
ENSG00000213399.3	-2.16593	1.07331	0.0322686	0.517285	22310	RPS2P17	processed_pseudogene	chr2	84915868	84916660	+	2.67397	6.17554	1.30743	0.547046
ENSG00000213442.5	-1.35509	8.14114	0.00959831	0.301919	22336	RPL18AP3	processed_pseudogene	chr12	104265309	104265836	+	803.573	856.953	308.126	295.778
ENSG00000213574.2	-2.85944	0.343675	0.0340636	0.524818	22401	LDHAP5	processed_pseudogene	chr10	118932674	118933295	-	5.65192	1.72229	0.902889	0
ENSG00000213609.3	-1.14861	4.64281	0.0482652	0.599219	22420	RPL7AP50	processed_pseudogene	chr10	63902451	63903245	-	46.4661	46.9316	24.0723	15.0969
ENSG00000213757.3	-2.03625	1.92048	0.0246292	0.458136	22500	RPS3AP20	processed_pseudogene	chr5	79284132	79284918	-	6.73588	9.48951	2.47013	1.22492
ENSG00000213860.4	-1.8278	2.75608	0.0240853	0.452163	22540	RPL21P75	processed_pseudogene	chr7	20002765	20003247	+	31.0201	16.286	6.79748	5.38891
ENSG00000214274.10	-1.56009	4.67241	0.0179651	0.400723	22730	ANG	protein_coding	chr14	20684177	20698971	+	40.6267	21.8822	14.4539	4.99003
ENSG00000214389.2	-1.37851	7.16465	0.0138117	0.361747	22780	RPS3AP26	processed_pseudogene	chr7	98385801	98386584	-	194.807	368.54	118.359	86.0114
ENSG00000214485.6	-1.08168	6.86059	0.0378042	0.548908	22806	RPL7P1	processed_pseudogene	chr5	150094302	150095048	+	198.181	255.964	110.399	90.2071
ENSG00000214535.3	-1.61278	5.79979	0.00188672	0.122974	22820	RPS15AP1	processed_pseudogene	chr20	21166206	21166596	-	227.701	235.858	87.2834	53.7482
ENSG00000214578.5	-3.01417	-1.32917	0.0334052	0.522909	22835	HMGN2P15	processed_pseudogene	chr17	42753530	42753799	-	1.03336	3.40084	0.479997	0
ENSG00000214784.4	-1.42704	4.65232	0.0381531	0.548908	22901	RPS3AP21	processed_pseudogene	chr5	111192226	111193042	-	23.3246	71.1803	21.785	11.6815
ENSG00000215030.5	-1.38144	7.17797	0.00700877	0.255765	23001	RPL13P12	processed_pseudogene	chr17	17383377	17384012	-	384.469	329.753	140.603	113.226
ENSG00000215039.9	-1.86025	1.36483	0.0449237	0.583495	23006	CD27-AS1	lncRNA	chr12	6439001	6451607	-	1.89906	1.23872	0.508607	0.283743
ENSG00000217130.1	-2.00893	1.52626	0.0452396	0.583863	23400	ENSG00000217130	processed_pseudogene	chr6	34744176	34744673	+	4.76217	14.2589	3.12288	1.35504
ENSG00000218175.2	-1.32163	5.00814	0.0265484	0.467592	23512	ENSG00000218175	processed_pseudogene	chr2	176200908	176201252	-	214.31	79.6683	53.3423	53.5099
ENSG00000218426.5	-1.31288	7.43413	0.0111176	0.327063	23545	ENSG00000218426	processed_pseudogene	chr6	153282287	153282733	-	690.715	511.084	235.521	210.703
ENSG00000218739.10	-5.65425	3.15929	1.90282e-09	5.14998e-06	23586	CEBPZOS	protein_coding	chr2	37196488	37216193	+	3.31465	6.22901	0.0892557	0.0871399
ENSG00000219023.1	-1.38574	4.78994	0.0172283	0.39785	23619	ENSG00000219023	processed_pseudogene	chr6	35555873	35556264	+	97.0832	121.962	49.7018	28.65
ENSG00000219470.1	-1.77692	1.86486	0.0499355	0.608329	23679	ENSG00000219470	processed_pseudogene	chr6	43538822	43539703	-	4.46032	8.84912	1.46938	2.18598
ENSG00000219747.1	-1.62419	3.91083	0.0216969	0.429155	23720	RPL32P16	processed_pseudogene	chr6	151099529	151099933	+	36.4432	82.0736	21.0132	15.3528
ENSG00000219928.2	-1.2959	5.16935	0.0253256	0.463846	23740	ENSG00000219928	processed_pseudogene	chr9	87525302	87525475	+	204.605	419.71	134.317	105.82
ENSG00000220842.6	-1.40754	5.88518	0.00495692	0.21183	23842	RPL21P16	processed_pseudogene	chr10	120354701	120355183	-	191.839	192.2	78.976	55.5856
ENSG00000221818.9	-4.18571	3.23976	0.000273248	0.0439334	24051	EBF2	protein_coding	chr8	25841725	26045413	-	3.06433	3.91629	0.347939	0.00882314
ENSG00000222375.1	-4.70697	0.442452	0.00032493	0.0480976	24260	RN7SKP127	misc_RNA	chr16	29731051	29731404	-	2.75855	11.7588	0.3661	0.13616
ENSG00000223431.1	-2.87184	-1.39816	0.026939	0.470912	24654	MTND6P21	processed_pseudogene	chr21	44472895	44473739	+	1.67868	0.698512	0.179252	0.100002
ENSG00000224032.9	-2.12171	4.24677	0.00967628	0.302179	25061	EPB41L4A-AS1	lncRNA	chr5	112160526	112164818	+	2.67	15.5464	2.18934	1.82868
ENSG00000224144.1	-4.49464	0.562232	0.0180981	0.400723	25139	ASH2LP1	processed_pseudogene	chr22	22420326	22421310	+	6.06168	0	0.131573	0.0978696
ENSG00000224546.2	-1.2478	4.45985	0.0379514	0.548908	25409	EIF4BP3	processed_pseudogene	chr9	96146007	96147856	+	15.1116	20.7139	7.68255	6.43546
ENSG00000224658.1	-5.40759	-2.57753	0.0468598	0.591196	25493	ENSG00000224658	lncRNA	chr6	148237585	148283408	-	1.25598	0	0	0
ENSG00000225031.1	-1.16104	5.66216	0.0255931	0.463846	25750	EIF4BP7	processed_pseudogene	chrX	111619677	111621489	-	35.303	47.5067	19.6341	15.0212
ENSG00000225200.2	-2.1795	3.20275	0.00482654	0.210736	25861	ENSG00000225200	processed_pseudogene	chr14	105978520	105979146	-	36.9785	15.5723	5.09854	5.45814
ENSG00000225439.4	-1.74702	1.9745	0.0484538	0.599532	26021	BOLA3-DT	lncRNA	chr2	74148007	74151952	+	1.52978	2.08688	0.650451	0.356029
ENSG00000225573.4	-1.75055	4.78923	0.00225514	0.13739	26114	RPL35P5	processed_pseudogene	chr7	66606738	66607107	-	158.582	93.0635	36.4279	32.1773
ENSG00000225912.1	-1.59655	2.88529	0.0432903	0.577901	26335	RPL26P36	processed_pseudogene	chrX	92676519	92676954	-	34.8759	20.288	10.2055	6.52258
ENSG00000226024.1	-3.90828	-1.7491	0.0175882	0.398466	26415	COX5BP7	processed_pseudogene	chr22	39120293	39120566	-	1.62924	1.56389	0	0.175915
ENSG00000226065.1	-2.04119	-0.0795286	0.0486654	0.601429	26447	ZBTB45P2	processed_pseudogene	chr2	110383112	110384642	+	1.11166	0.85965	0.310384	0.125933
ENSG00000226084.5	-1.35645	5.44102	0.0105094	0.316042	26461	ENSG00000226084	processed_pseudogene	chr1	77129114	77129668	+	113.413	128.993	53.7078	34.5656
ENSG00000226360.5	-1.51072	5.09389	0.00757821	0.265794	26650	RPL10AP6	processed_pseudogene	chr3	61742455	61743106	-	64.7879	100.883	32.2673	22.3261
ENSG00000226415.1	-1.53308	7.25639	0.0142186	0.365733	26687	TPI1P1	processed_pseudogene	chr1	76699789	76700538	+	521.855	151.16	130.809	79.7562
ENSG00000226744.1	-6.50956	-1.8837	0.00959042	0.301919	26912	ENSG00000226744	processed_pseudogene	chr7	97870167	97870289	+	0.226835	6.22105	0	0
ENSG00000226948.2	-2.59073	0.625303	0.0293441	0.488034	27058	RPS4XP2	transcribed_processed_pseudogene	chr20	4627758	4685148	-	0.262492	1.78774	0.135476	0.188949
ENSG00000227008.2	-2.10671	5.4065	0.000109155	0.024619	27106	RPS24P19	processed_pseudogene	chrX	133670971	133671386	+	231.388	130.744	39.9806	37.0775
ENSG00000227039.8	-5.19498	0.594674	0.00441002	0.201528	27126	ITGB2-AS1	lncRNA	chr21	44921051	44929680	+	2.50626	0.0376631	0	0.0593119
ENSG00000227081.5	-1.25574	7.76779	0.0170677	0.397651	27160	ENSG00000227081	processed_pseudogene	chr12	3211663	3211917	-	1147.43	1444.32	479.941	533.422
ENSG00000227097.5	-1.03003	7.44368	0.0435012	0.578556	27170	RPS28P7	processed_pseudogene	chr11	82689559	82689768	+	1189.9	1215.99	567.151	527.913
ENSG00000227401.1	-5.66659	-2.44601	0.0174193	0.39785	27376	RPL37P1	processed_pseudogene	chr20	35588324	35588607	+	0.392968	1.1855	0	0
ENSG00000227999.1	-3.24355	-0.0743527	0.00744701	0.261994	27757	MTND5P1	processed_pseudogene	chr21	44473723	44475097	-	1.96827	0.534241	0.094254	0.14022
ENSG00000228205.1	-1.28924	4.94805	0.03078	0.502851	27900	ENSG00000228205	processed_pseudogene	chr3	184149704	184150435	+	42.9946	84.2126	29.5671	19.5569
ENSG00000228521.2	-6.41301	-1.94587	0.00406379	0.191281	28111	ENSG00000228521	lncRNA	chr7	155204147	155205189	+	0.380119	1.66799	0	0
ENSG00000229005.2	-2.81461	0.34839	0.010156	0.310591	28425	HNF4A-AS1	lncRNA	chr20	44372746	44395706	-	3.67115	1.34244	0.426314	0.211407
ENSG00000229119.3	-1.37011	6.44463	0.00683704	0.252908	28500	RPLP0P9	processed_pseudogene	chr5	166382305	166382599	+	514.319	411.075	183.196	147.707
ENSG00000229638.1	-1.16799	7.40893	0.0226899	0.439167	28844	RPL4P4	processed_pseudogene	chr3	185417495	185418778	-	192.958	202.763	84.2463	79.5463
ENSG00000230202.1	-1.46846	7.15363	0.00463451	0.206191	29246	ENSG00000230202	processed_pseudogene	chr6	117998975	117999448	+	513.221	444.391	185.923	134.637
ENSG00000230291.5	-2.09329	2.43063	0.0308418	0.502851	29307	ENSG00000230291	processed_pseudogene	chr12	80102899	80103333	-	9.23611	32.437	6.75307	2.54855
ENSG00000230629.2	-1.2979	6.09928	0.0129155	0.348517	29552	RPS23P8	processed_pseudogene	chrX	70962964	70963293	+	245.865	385.841	140.988	100.345
ENSG00000230734.1	-2.7741	-1.1499	0.0356651	0.535768	29626	RPL10P3	processed_pseudogene	chr9	117180628	117181095	-	0.417319	2.48523	0.184614	0.205986
ENSG00000231013.2	-2.71406	1.33641	0.0184192	0.403657	29807	SCTR-AS1	lncRNA	chr2	119476428	119487346	+	0.562299	3.68642	0.456044	0.161903
ENSG00000231409.3	-1.73202	3.05614	0.0269894	0.470912	30070	RPL36AP8	processed_pseudogene	chr15	34943080	34943394	+	36.1381	50.1381	16.0456	8.26299
ENSG00000231500.7	-1.11118	7.84906	0.0391161	0.554526	30126	RPS18	protein_coding	chr6	33272075	33276511	+	450.715	693.339	254.805	242.148
ENSG00000231789.4	-1.87933	1.2427	0.0392692	0.555707	30320	PIK3CD-AS2	lncRNA	chr1	9672405	9687583	-	4.12298	3.74849	1.04939	0.926938
ENSG00000231806.4	-2.18016	1.98994	0.017683	0.398466	30329	PCAT7	lncRNA	chr9	94555054	94603990	+	1.76742	0.61692	0.256096	0.22043
ENSG00000232527.8	-2.14817	1.13683	0.0459089	0.585636	30809	LINC02802	lncRNA	chr1	144227029	144250326	-	7.24529	1.499	1.32847	0.439187
ENSG00000232573.1	-1.50469	7.38259	0.004556	0.204944	30838	RPL3P4	processed_pseudogene	chr14	98972879	98973301	-	633.934	628.07	250.926	162.493
ENSG00000232629.9	-2.57654	0.525988	0.0311463	0.506774	30881	HLA-DQB2	protein_coding	chr6	32756098	32763532	-	2.29981	0.256825	0.213227	0.166538
ENSG00000233016.9	-2.44278	6.73214	0.00133328	0.104594	31163	SNHG7	lncRNA	chr9	136721366	136728184	-	19.7025	80.544	13.3364	4.32834
ENSG00000233154.6	-2.06127	-0.0493286	0.0466097	0.590339	31255	LINC01762	lncRNA	chr1	116423724	116478842	-	1.17859	1.31779	0.315839	0.234935
ENSG00000233293.1	-3.54591	-1.33059	0.0105972	0.316061	31342	ENSG00000233293	lncRNA	chr20	32561093	32573888	+	1.84419	0.848397	0.0921104	0.102774
ENSG00000233426.3	-1.13387	5.08052	0.0430215	0.576628	31434	EIF3FP3	processed_pseudogene	chr2	58251440	58252525	+	35.865	55.6065	23.0717	16.0669
ENSG00000233590.1	-6.4226	-1.94067	0.00479221	0.210736	31554	LINC02640	lncRNA	chr10	68233251	68242379	-	0.240006	1.38228	0	0
ENSG00000233747.1	-3.60806	-1.96858	0.0488685	0.603021	31663	RPL36AP13	processed_pseudogene	chr2	24334512	24335152	+	0.35206	1.83452	0	0.152053
ENSG00000233762.3	-1.05898	6.02652	0.0325259	0.518849	31672	RPS15P4	processed_pseudogene	chr2	171517270	171517716	-	253.791	175.839	104.665	85.2949
ENSG00000233913.7	-1.11952	6.09619	0.0386558	0.5514	31770	RPL10P9	processed_pseudogene	chr5	168616352	168616996	+	104.898	204.335	77.8935	56.4211
ENSG00000234009.1	-1.50034	4.90869	0.00641053	0.243888	31840	RPL5P34	processed_pseudogene	chr22	42776406	42777296	-	60.7178	47.4056	19.3938	15.9046
ENSG00000234040.3	-3.06968	-0.683833	0.0278793	0.47816	31857	RPL10P12	processed_pseudogene	chr12	68626870	68627187	-	0.877382	5.48626	0.543393	0.151575
ENSG00000234335.1	-2.02003	3.71434	0.00301257	0.15929	32057	RPS4XP11	processed_pseudogene	chr10	32102522	32103293	-	37.4781	21.8852	7.05074	6.3685
ENSG00000234465.11	-5.5617	-0.44526	0.000568322	0.0632122	32145	PINLYP	protein_coding	chr19	43575801	43583964	+	1.03097	0.254474	0.0199537	0
ENSG00000234753.7	-2.89826	-0.564867	0.0158964	0.381303	32343	FOXP4-AS1	lncRNA	chr6	41452889	41548621	-	0.449287	1.33076	0.104347	0.116427
ENSG00000234797.5	-1.64976	7.76707	0.0029522	0.156669	32377	RPS3AP6	processed_pseudogene	chr15	59768352	59769146	+	371.659	520.097	164.213	102.161
ENSG00000234851.4	-1.47088	3.23198	0.040499	0.564034	32410	RPL23AP42	processed_pseudogene	chr3	161429127	161429597	-	36.1347	27.1634	11.6483	9.41502
ENSG00000235028.3	-2.59041	-1.26906	0.049565	0.607003	32529	HMGN1P30	processed_pseudogene	chr18	58018794	58019061	-	3.53965	1.14207	0.322386	0.359707
ENSG00000235174.1	-1.48097	7.40303	0.00490455	0.210736	32640	RPL39P3	processed_pseudogene	chr6	73373108	73373263	-	1534.54	1902.97	635.812	514.451
ENSG00000235183.3	-5.30499	-2.63769	0.0458462	0.585636	32645	SRP14P3	processed_pseudogene	chr17	49795343	49795669	+	1.1092	0	0	0
ENSG00000235211.4	-5.95862	1.94803	0.000622613	0.0665172	32666	TMSB10P2	processed_pseudogene	chrX	18341216	18341346	+	126.938	0.934582	0.659538	1.10383
ENSG00000235297.3	-1.62383	3.57545	0.0172622	0.39785	32725	FAUP1	processed_pseudogene	chr18	74389884	74390297	-	59.0363	35.487	15.339	12.807
ENSG00000235508.3	-1.59543	4.13873	0.0175049	0.398466	32857	RPS2P7	processed_pseudogene	chr20	45640486	45641370	-	20.4605	42.8851	9.27453	10.5116
ENSG00000236330.1	-1.42112	4.63168	0.0129143	0.348517	33394	RPL5P9	processed_pseudogene	chr2	110967834	110968719	+	46.1653	41.904	16.334	14.1447
ENSG00000236552.2	-1.19477	9.03446	0.0250837	0.463846	33564	RPL13AP5	processed_pseudogene	chr10	96750288	96750899	+	1079.65	1481.37	555.597	491.695
ENSG00000236654.2	-2.55911	0.699191	0.0136362	0.360649	33622	ENSG00000236654	processed_pseudogene	chr7	23480753	23480959	+	16.5787	11.0897	3.33911	0.931416
ENSG00000236735.3	-1.21719	4.33507	0.0459908	0.58622	33676	RPL31P63	processed_pseudogene	chrX	68600099	68600473	+	72.0211	89.374	37.3246	27.5066
ENSG00000236969.2	-2.8545	0.885028	0.044199	0.581228	33839	GGT8P	unprocessed_pseudogene	chr2	91775944	91781169	+	12.7966	0.287665	1.13684	0.453015
ENSG00000237077.1	-3.65692	-1.24785	0.00689468	0.253484	33914	RPL38P2	transcribed_processed_pseudogene	chr2	77788382	77793087	+	2.00245	1.2448	0.103349	0.115313
ENSG00000237338.1	-2.8691	-1.42978	0.0383539	0.548908	34089	FTCD-AS1	lncRNA	chr21	46151614	46152647	+	0.781221	1.40795	0.259199	0
ENSG00000237506.3	-1.2899	4.64352	0.027491	0.475863	34211	RPSAP15	processed_pseudogene	chrX	87703343	87704203	-	35.6779	52.399	17.4104	16.3468
ENSG00000237515.9	-10.8099	1.96183	0.000161908	0.030356	34215	SHISA9	protein_coding	chr16	12901598	13240416	+	1.73237	0	0	0
ENSG00000237550.7	-1.38061	7.29176	0.0112535	0.329623	34237	ENSG00000237550	transcribed_processed_pseudogene	chr15	82372196	82372916	-	254.241	417.129	136.789	105.627
ENSG00000237668.1	-1.79607	2.80297	0.0262515	0.466162	34323	RPS15AP38	processed_pseudogene	chr22	36421273	36421644	-	38.476	24.4367	10.6838	5.96031
ENSG00000238085.1	-3.43785	-0.942042	0.0203825	0.420041	34609	ENSG00000238085	processed_pseudogene	chr1	240998451	240998794	-	4.7853	0.355902	0.125581	0.280237
ENSG00000239374.1	-3.35371	-1.48967	0.0300586	0.497068	35072	ENSG00000239374	processed_pseudogene	chr12	116755395	116755874	-	0.290633	1.91297	0.0899995	0.100418
ENSG00000239443.1	-4.71409	-1.14078	0.00468208	0.207173	35102	PABPC1P10	processed_pseudogene	chr3	155309427	155309807	-	0.805533	3.13306	0	0.126511
ENSG00000239697.12	-1.61766	2.83524	0.0497719	0.607703	35206	TNFSF12	protein_coding	chr17	7548508	7557890	+	7.54205	2.68697	1.55827	1.46634
ENSG00000239797.1	-2.27329	0.670721	0.0253143	0.463846	35243	RPL21P39	processed_pseudogene	chr3	145824257	145824739	-	4.21688	6.84392	1.43105	0.698562
ENSG00000240342.3	-1.17068	8.55099	0.0285877	0.483486	35463	RPS2P5	processed_pseudogene	chr12	118246084	118246962	+	532.114	736.427	266.767	260.69
ENSG00000240376.1	-1.18184	5.73589	0.0228301	0.439843	35479	ENSG00000240376	processed_pseudogene	chr5	33162179	33162807	+	102.11	149.729	57.4852	46.5915
ENSG00000240563.2	-2.89074	1.87041	0.0118078	0.334841	35560	L1TD1	protein_coding	chr1	62194849	62212328	+	0.356861	3.06794	0.304462	0.1384
ENSG00000240776.1	-3.82804	-1.12656	0.00999019	0.307431	35648	ENSG00000240776	processed_pseudogene	chr3	113850237	113850731	-	0.507286	2.47334	0.0872723	0.0973753
ENSG00000241186.10	-3.42568	0.964923	0.00261034	0.147995	35812	TDGF1	protein_coding	chr3	46574534	46582457	+	3.10163	0.671352	0.215353	0.0961132
ENSG00000241429.1	-2.12132	3.11965	0.0301914	0.497846	35913	EEF1A1P25	processed_pseudogene	chr3	138825063	138826329	+	2.35626	20.6788	2.6254	2.47281
ENSG00000241464.3	-3.894	-0.254681	0.00527101	0.218357	35925	RPL39P38	processed_pseudogene	chr19	18285343	18285495	-	1.82358	17.4043	0.564703	0.630076
ENSG00000241749.4	-3.40407	-0.375716	0.00737625	0.261994	36038	RPSAP52	transcribed_processed_pseudogene	chr12	65758020	65826997	-	0.274209	1.02276	0.0424568	0.0710577
ENSG00000242060.1	-4.13449	-0.428949	0.00155218	0.113405	36157	RPS3AP49	processed_pseudogene	chr18	60149576	60150365	+	1.55397	1.82096	0.16405	0
ENSG00000242067.1	-2.74277	1.59664	0.00379402	0.183144	36162	RPL9P28	processed_pseudogene	chr17	48691116	48691694	-	8.2883	10.6783	1.71605	0.915732
ENSG00000242071.3	-1.27452	7.77119	0.0153556	0.377346	36165	RPL7AP6	processed_pseudogene	chr14	69885340	69886140	-	410.813	423.347	185.959	134.794
ENSG00000242083.2	-2.01367	1.29516	0.0325033	0.518849	36173	RPL7AP31	processed_pseudogene	chr4	56356135	56356932	+	7.20245	3.2602	1.02857	1.32884
ENSG00000242193.11	-3.72894	1.62541	0.000666003	0.0689254	36224	CRYZL2P	transcribed_unitary_pseudogene	chr1	178006136	178037950	-	1.72171	2.16708	0.238518	0.0313094
ENSG00000242299.1	-1.1188	7.33037	0.0305843	0.501783	36275	ENSG00000242299	processed_pseudogene	chr3	101576489	101576947	-	501.727	535.132	252.799	191.648
ENSG00000242445.1	-1.59285	3.23983	0.0279941	0.479532	36333	RPL7AP11	processed_pseudogene	chr3	121494110	121494908	+	17.1106	20.8009	6.59621	5.12774
ENSG00000242660.1	-2.60516	0.889373	0.0373768	0.548908	36419	ENSG00000242660	processed_pseudogene	chr17	35566517	35566672	+	3.04046	37.4746	3.59998	2.78082
ENSG00000243167.1	-3.04278	0.401521	0.0383651	0.548908	36621	RPS10P28	processed_pseudogene	chr19	42670005	42670816	+	0.336153	8.85037	0.867465	0.193577
ENSG00000243730.2	-2.78024	-1.17937	0.0379923	0.548908	36842	RPL29P3	processed_pseudogene	chr14	36577543	36578005	-	0.843651	2.04932	0.373216	0
ENSG00000243759.1	-1.7514	2.72432	0.045822	0.585636	36851	ST13P15	processed_pseudogene	chr3	143517123	143518229	-	16.0045	4.20266	2.49755	2.9173
ENSG00000243811.12	-2.95669	0.372339	0.00563813	0.22719	36874	APOBEC3D	protein_coding	chr22	39021113	39033277	+	1.24665	0.605131	0.119572	0.0952962
ENSG00000243830.2	-2.75279	-0.496128	0.0260996	0.464912	36883	ENSG00000243830	processed_pseudogene	chr12	8460618	8461232	+	0.589772	3.13541	0.280974	0.235126
ENSG00000244021.4	-2.09	1.82772	0.019325	0.412377	36967	ENSG00000244021	processed_pseudogene	chr4	127812720	127813200	-	10.673	14.3811	2.78418	2.70566
ENSG00000244171.4	-1.22517	4.46835	0.0403771	0.563852	37039	PBX2P1	processed_pseudogene	chr3	143176327	143177617	+	26.7553	25.1072	12.448	8.13925
ENSG00000244219.7	-3.03197	0.613515	0.00485971	0.210736	37056	TMEM225B	protein_coding	chr7	99598267	99611045	+	1.65952	2.43495	0.353307	0.107511
ENSG00000244398.1	-1.63862	7.16902	0.00173155	0.116691	37144	RPL36AP37	processed_pseudogene	chr11	16974693	16975013	-	690.391	773.293	252.066	186.046
ENSG00000244509.4	-1.89242	7.83592	0.00560658	0.226745	37184	APOBEC3C	protein_coding	chr22	39014257	39020352	+	219.618	81.4851	56.9244	16.9541
ENSG00000244716.3	-1.12213	7.09624	0.0428524	0.576537	37269	ENSG00000244716	processed_pseudogene	chr1	108992282	108992836	+	246.884	472.955	175.523	136.439
ENSG00000245910.9	-1.77371	4.71489	0.00485208	0.210736	37363	SNHG6	lncRNA	chr8	66920561	66926398	-	13.7002	31.673	6.81262	5.74545
ENSG00000247134.8	-2.61136	2.38261	0.0088881	0.29041	37452	ENSG00000247134	lncRNA	chr8	32927913	33045445	+	5.57316	6.32466	1.56893	0.241457
ENSG00000248635.1	-1.90071	3.43282	0.0282481	0.482244	37851	ENSG00000248635	unprocessed_pseudogene	chr4	68704600	68712498	-	9.82106	37.6269	8.92795	3.21339
ENSG00000248746.6	-3.28685	2.96907	0.0314739	0.508271	37924	ACTN3	protein_coding	chr11	66546395	66563334	+	0.0596534	8.80645	0.765298	0.117778
ENSG00000248785.1	-1.23655	4.72974	0.029392	0.488034	37955	HIGD1AP14	processed_pseudogene	chr4	109673843	109674124	+	131.391	152.604	65.5656	46.8334
ENSG00000249082.2	-3.25731	-0.537144	0.0230427	0.441949	38141	EPIST	lncRNA	chr5	135038831	135040047	-	2.54847	0.326771	0.256226	0
ENSG00000249189.1	-5.68305	-2.42549	0.0144113	0.366371	38206	ENSG00000249189	unprocessed_pseudogene	chr19	54246101	54247322	-	1.27401	0.838563	0	0
ENSG00000249201.2	-2.83884	1.8474	0.00458476	0.20527	38215	TERLR1	lncRNA	chr5	1173141	1178605	-	2.92188	4.58155	0.786792	0.192035
ENSG00000249210.1	-2.20777	2.49839	0.0144414	0.366429	38220	GAPDHP38	processed_pseudogene	chr19	46558641	46559642	+	13.5605	6.50639	1.12095	2.83817
ENSG00000249353.2	-1.05832	6.83716	0.0393276	0.555823	38315	NPM1P27	processed_pseudogene	chr5	93682838	93683667	-	179.573	220.927	90.2511	89.2586
ENSG00000249774.1	-4.52814	-1.3185	0.00291337	0.155115	38564	ENSG00000249774	processed_pseudogene	chr5	31923367	31923532	+	1.68077	6.08463	0.26024	0
ENSG00000249790.3	-12.0366	3.16498	1.52763e-06	0.0011276	38576	LINC02972	lncRNA	chr12	8788253	8795789	+	17.7001	0.0811871	0	0
ENSG00000249846.7	-2.12922	0.896542	0.0437014	0.578793	38608	LINC02021	lncRNA	chr3	130111669	130201336	+	0.385321	1.5275	0.203389	0.211805
ENSG00000250103.3	-4.33712	-0.662717	0.00868805	0.286177	38780	PANCR	lncRNA	chr4	110595504	110615603	-	1.42653	0.101619	0	0.0640117
ENSG00000250376.1	-2.45952	0.770727	0.0181959	0.401638	38962	ENSG00000250376	unprocessed_pseudogene	chr4	68784618	68787474	+	6.33042	2.14339	0.847054	0.540065
ENSG00000250511.1	-3.80287	-0.673509	0.0127342	0.346964	39055	ENSG00000250511	lncRNA	chr4	110512488	110519505	-	1.46542	0.0846097	0.0597094	0.0333108
ENSG00000250681.1	-4.03776	-0.479816	0.00685349	0.252941	39167	ENSG00000250681	lncRNA	chr4	3633029	3633975	+	5.26881	0.394089	0.185407	0.103435
ENSG00000250917.1	-3.53789	-0.261572	0.0026282	0.147995	39319	ENSG00000250917	lncRNA	chr20	34234840	34281173	-	2.5099	3.64985	0.180752	0.302515
ENSG00000251322.11	-1.48654	4.39627	0.0344935	0.528434	39584	SHANK3	protein_coding	chr22	50674415	50733212	+	6.75406	1.95615	1.82419	0.990176
ENSG00000251493.5	-2.52631	0.117041	0.0444896	0.581228	39714	FOXD1	protein_coding	chr5	73444827	73448777	-	1.36616	0.146214	0.154776	0.0767529
ENSG00000251533.2	-4.29285	1.27733	8.81478e-05	0.0216857	39738	LINC00605	lncRNA	chr14	103187221	103189028	-	3.90395	2.31816	0.221822	0.0618752
ENSG00000252915.1	-5.04654	-2.79784	0.0453242	0.583863	40671	Y_RNA	misc_RNA	chr21	39344537	39344628	+	1.51634	1.66345	0	0
ENSG00000253525.1	-2.73526	0.997808	0.0459052	0.585636	41167	CPP	processed_pseudogene	chr8	91157285	91158748	+	1.0863	3.7005	0.678685	0
ENSG00000253585.1	-2.66398	-0.973217	0.0305909	0.501783	41221	ENSG00000253585	lncRNA	chr8	94097764	94104322	-	0.751816	1.60369	0.194011	0.144314
ENSG00000253595.6	-3.84083	-1.13546	0.00720107	0.258599	41228	LINC01300	lncRNA	chr8	141340505	141344621	+	0.597873	1.166	0.102857	0
ENSG00000253818.1	-6.61075	-1.76847	0.0112861	0.329623	41425	IGLV1-41	IG_V_pseudogene	chr22	22404207	22404721	+	2.26779	0	0	0
ENSG00000253954.3	-1.40225	4.02683	0.0454678	0.584139	41536	HMGN1P38	processed_pseudogene	chr15	92711808	92712110	+	128.638	43.4364	33.9325	25.1344
ENSG00000254585.5	-2.04164	1.99527	0.0225533	0.437538	42051	MAGEL2	protein_coding	chr15	23643549	23647867	-	1.18218	1.92759	0.4401	0.267844
ENSG00000254589.1	-2.76245	-0.51793	0.0329454	0.521312	42055	EIF4A2P3	processed_pseudogene	chr11	58242043	58243097	-	0.370247	1.76973	0.245686	0.045688
ENSG00000255026.1	-4.08614	-0.124128	0.00161878	0.115346	42429	ENSG00000255026	lncRNA	chr11	287305	288987	+	1.4775	2.63858	0.212807	0
ENSG00000255717.9	-1.55469	5.84946	0.0246084	0.458136	42971	SNHG1	lncRNA	chr11	62851978	62855953	-	7.92429	40.6971	8.05914	7.8079
ENSG00000256518.3	-3.33519	3.77373	0.0263871	0.466777	43292	FOLR1P1	unprocessed_pseudogene	chr11	72158822	72159734	+	91.4906	0.603104	7.3773	0.712327
ENSG00000257074.3	-3.99936	-0.990738	0.007669	0.267246	43509	RPL29P33	processed_pseudogene	chr19	34296277	34296592	-	0.794641	4.45553	0.136708	0.152534
ENSG00000257335.8	-2.60727	4.92484	0.00645708	0.244992	43638	MGAM	protein_coding	chr7	141907813	142106747	+	0.705619	11.0231	0.783063	1.07776
ENSG00000258357.1	-2.55263	-1.31412	0.0402566	0.563073	44162	NSA2P2	processed_pseudogene	chr12	94521090	94521869	-	1.10888	0.431645	0.166153	0.0617959
ENSG00000259005.1	-3.06584	-0.926119	0.0203127	0.419256	44715	ENSG00000259005	lncRNA	chr14	74474007	74474864	-	0.663175	2.18254	0.146689	0.16367
ENSG00000259612.1	-2.28829	2.5969	0.0386751	0.5514	45231	EEF1A1P22	processed_pseudogene	chr15	52937139	52938518	-	1.1322	13.7956	1.97216	0.977987
ENSG00000260037.5	-3.86977	-0.00773404	0.0160898	0.382847	45552	ENSG00000260037	lncRNA	chr15	71818396	71823384	+	4.2582	0.0697211	0.19681	0.0548984
ENSG00000260220.7	-1.81773	3.68724	0.0275361	0.475863	45679	CCDC187	protein_coding	chr9	136249973	136306901	-	1.13428	2.77428	0.83821	0.21377
ENSG00000260708.2	-1.94875	0.686994	0.0475283	0.595534	46032	TBC1D22A-DT	lncRNA	chr22	46761893	46762564	-	3.77822	4.00813	0.578568	1.29109
ENSG00000261051.1	-2.20431	2.15796	0.0494507	0.606519	46275	ENSG00000261051	lncRNA	chr3	146059585	146061679	-	1.90444	5.3618	1.38157	0.115038
ENSG00000261787.2	-2.68355	2.06007	0.0446654	0.581653	46803	TCF24	protein_coding	chr8	66946501	66962591	-	0.125218	5.84428	0.387758	0.51131
ENSG00000264539.1	-6.28567	-2.02652	0.00305931	0.160136	47756	MIR548AR	miRNA	chr13	114244505	114244561	+	5.87384	6.44369	0	0
ENSG00000265763.4	-1.77623	3.49359	0.0275442	0.475863	48300	ZNF488	protein_coding	chr10	47365496	47384293	-	5.24528	5.39723	2.37132	0.520941
ENSG00000267440.2	-2.12848	1.12112	0.0415287	0.574433	49251	LINC02594	lncRNA	chr17	43679341	43706709	+	3.98852	1.11979	0.79024	0.261251
ENSG00000267592.1	-5.55428	-2.49973	0.0219106	0.430758	49364	ENSG00000267592	processed_pseudogene	chr17	35596904	35597128	-	1.48804	0.408101	0	0
ENSG00000267852.1	-3.0618	-1.27935	0.0246582	0.458152	49544	ARHGEF18-AS1	lncRNA	chr19	7390522	7395039	-	2.53643	1.01182	0.357023	0
ENSG00000268041.3	-2.80853	0.703423	0.00745374	0.261994	49592	ERFL	protein_coding	chr19	41907704	41928449	-	0.887499	1.96241	0.236182	0.14374
ENSG00000268222.1	-2.42406	3.48533	0.0113264	0.329623	49657	EEF1A1P7	processed_pseudogene	chr19	35382172	35384052	+	2.88214	25.1403	3.12997	1.90175
ENSG00000268756.1	-2.8949	2.14561	0.0330477	0.521457	49824	ENSG00000268756	lncRNA	chr19	38820166	38823223	+	29.5275	0.973385	3.20564	0.425802
ENSG00000269151.4	-2.63417	-0.256435	0.0276484	0.476885	49949	ENSG00000269151	lncRNA	chr19	46393359	46404276	-	0.73935	3.07356	0.241003	0.336128
ENSG00000269190.6	-1.96968	4.1389	0.0099959	0.307431	49962	FBXO17	protein_coding	chr19	38941401	38975742	-	15.9416	10.2331	5.01806	1.13632
ENSG00000269556.9	-1.76666	6.64664	0.0185471	0.40423	50076	TMEM185A	protein_coding	chrX	149596556	149631912	-	14.0041	89.7612	13.8134	15.4898
ENSG00000270441.1	-2.64996	0.125545	0.0180383	0.400723	50482	LAMB2P1	unprocessed_pseudogene	chr3	49140086	49160851	-	0.527307	1.51421	0.144079	0.160759
ENSG00000271032.1	-2.79287	-1.47965	0.0381076	0.548908	50849	ENSG00000271032	lncRNA	chr19	35014961	35025335	-	1.00782	0.989217	0.246387	0
ENSG00000272319.2	-5.7763	-2.37989	0.0162118	0.384326	51586	ENSG00000272319	unprocessed_pseudogene	chr10	42579724	42579858	+	0.620016	2.94739	0	0
ENSG00000272674.4	-3.67242	0.553241	0.0131603	0.351924	51783	PCDHB16	protein_coding	chr5	141182387	141186226	+	1.35144	0.135502	0.101249	0
ENSG00000273001.1	-2.87855	-0.834816	0.0426128	0.575012	51966	PFKP-DT	lncRNA	chr10	3065424	3066001	-	2.848	0.37068	0.3737	0
ENSG00000273284.1	-2.34665	-0.0103649	0.0223049	0.436399	52125	ENSG00000273284	lncRNA	chr18	9259388	9260390	+	1.75249	1.5258	0.301494	0.28834
ENSG00000273532.1	-11.5793	2.71117	4.46042e-10	1.81082e-06	52251	ENSG00000273532	misc_RNA	KI270721.1	51722	51792	+	51.4788	328.492	0	0
ENSG00000274128.1	-4.16804	-1.5718	0.0189701	0.409104	52554	ENSG00000274128	lncRNA	chr15	83962176	83962583	+	2.53021	0.0750185	0.105882	0
ENSG00000274225.1	-2.48429	0.630694	0.0376908	0.548908	52598	LINC03038	lncRNA	chr21	44477850	44478493	+	7.75502	0.85549	0.469563	0.898151
ENSG00000274340.1	-4.59816	1.06813	0.00769206	0.267476	52658	ENSG00000274340	lncRNA	chr15	62387327	62388875	-	5.56574	0.0395191	0.167333	0.0311174
ENSG00000274840.4	-5.92447	-2.28042	0.00904357	0.293717	52922	BALR6	lncRNA	chr3	18013226	18041603	+	0.411515	1.17374	0	0
ENSG00000275661.1	-8.39665	-0.324071	0.000235421	0.0390102	53331	ENSG00000275661	misc_RNA	KI270721.1	52895	53010	+	1.68367	23.7472	0	0
ENSG00000276351.1	-10.6845	1.83365	2.84568e-07	0.000288819	53667	ENSG00000276351	misc_RNA	KI270721.1	52666	52734	+	16.1743	192.961	0	0
ENSG00000277702.1	-1.93253	2.93131	0.0263334	0.466333	54356	ENSG00000277702	unprocessed_pseudogene	chr1	143419625	143420207	-	99.4209	25.4344	18.6591	10.8622
ENSG00000277998.1	-1.30723	4.91844	0.0284305	0.482428	54510	ENSG00000277998	unprocessed_pseudogene	chr2	164573741	164574054	+	96.9417	194.465	64.6621	46.5122
ENSG00000278195.2	-2.57356	1.81884	0.00840229	0.28133	54610	SSTR3	protein_coding	chr22	37204237	37212477	-	0.709897	1.95674	0.258626	0.164895
ENSG00000278318.5	-9.38453	0.584135	0.000932325	0.0865144	54667	ZNF229	protein_coding	chr19	44417519	44448578	-	0	1.15915	0	0
ENSG00000283041.1	-1.29697	9.01024	0.0160751	0.382847	56637	ENSG00000283041	processed_pseudogene	chr7	133034607	133035920	-	536.484	664.235	262.092	194.454
ENSG00000285018.1	-3.14712	-1.21746	0.0177898	0.398466	57727	ENSG00000285018	lncRNA	chrX	154374595	154376934	+	1.23091	0.765189	0.190587	0
ENSG00000285257.1	-2.25875	-0.87721	0.0453536	0.583863	57803	ENSG00000285257	unprocessed_pseudogene	chr10	87214136	87216173	-	2.1595	2.93757	0.668727	0.298457
ENSG00000286016.1	-5.05979	1.6697	0.000834932	0.08026	58344	ENSG00000286016	lncRNA	chr12	127130005	127207706	+	0.292786	7.38738	0.186666	0.0297536
ENSG00000286743.1	-9.90044	1.07518	3.54149e-05	0.0119625	59046	ENSG00000286743	lncRNA	chr17	16525832	16529290	+	0.0894254	3.72784	0	0
ENSG00000287055.1	-2.83352	0.26179	0.0324515	0.518849	59349	ENSG00000287055	lncRNA	chr6	43370026	43425283	+	0.188518	2.31249	0.185748	0.148037
ENSG00000287252.3	-8.74813	-0.00425046	4.25324e-05	0.0132824	59544	ENSG00000287252	lncRNA	chr6	27757416	27763269	+	0.14118	1.0551	0	0
ENSG00000287668.1	-3.76843	0.306271	0.0039334	0.187172	59946	ENSG00000287668	lncRNA	chr14	94545310	94547762	+	0.962094	1.79609	0.182939	0
ENSG00000287673.1	-7.64944	-0.979784	0.00431102	0.198319	59951	ENSG00000287673	lncRNA	chr18	47263935	47282939	+	0	1.85995	0	0
ENSG00000288765.1	-7.93975	-0.723947	0.00016411	0.030356	60617	ENSG00000288765	lncRNA	chr13	57630108	57631154	+	0.346427	1.72478	0	0
ENSG00000288905.2	-1.73955	3.37153	0.0314031	0.508271	60753	LSP1P5	lncRNA	chr1	144716025	144758298	+	25.272	7.45202	6.08504	2.78773
ENSG00000288920.1	-1.1774	7.64477	0.0292685	0.487478	60768	RPSAP58	protein_coding	chr19	23762944	23871162	+	107.653	169.886	61.2468	53.9894
ENSG00000289262.1	-2.93891	2.32647	0.00817011	0.277649	61107	ENSG00000289262	lncRNA	chr6	131294417	131295770	+	13.1261	1.33371	1.1805	0.498383
ENSG00000289352.2	-2.30043	0.240216	0.0231975	0.444226	61197	ENSG00000289352	lncRNA	chr7	2614583	2622237	-	2.08326	1.44196	0.268799	0.385606
ENSG00000291112.1	-2.03371	2.33145	0.0237442	0.449921	62566	ENSG00000291112	lncRNA	chr6	27356451	27375277	-	1.15263	2.45069	0.542757	0.287398
ENSG00000291144.1	-3.22704	1.8078	0.00273654	0.150131	62598	ENSG00000291144	lncRNA	chr11	4393775	4520905	+	2.34889	2.52075	0.426938	0.0529291
Supplementary Table 3b. Upregulated_genes
gene_id	logFC	logCPM	PValue	FDR	X	gene_name	gene_type	seqnames	start	end	strand	RP22.105.1.S1.bam	RP23.020.WT1.1.S124.bam	RP23.020.B4.1.S126.bam	RP23.020.B4.2.S127.bam
ENSG00000001084.13	1.17969	5.30596	0.0275455	0.475863	9	GCLC	protein_coding	chr6	53497341	53616970	-	4.62302	3.66866	6.73614	10.5983
ENSG00000004776.13	3.24291	-0.458341	0.0207092	0.42437	59	HSPB6	protein_coding	chr19	35754566	35758079	-	0.0360475	0.138406	1.47906	0.12455
ENSG00000004864.14	1.04245	5.91253	0.0451222	0.583856	67	SLC25A13	protein_coding	chr7	96120220	96322147	-	11.5518	14.9443	19.1307	31.8068
ENSG00000005249.13	2.10591	3.6997	0.00215095	0.133829	92	PRKAR2B	protein_coding	chr7	107044705	107161811	+	1.1723	1.66769	5.08233	6.36318
ENSG00000005421.9	2.92097	2.79239	0.000497968	0.0585507	97	PON1	protein_coding	chr7	95297676	95324532	-	0.944404	0.524408	4.27846	5.94201
ENSG00000005469.12	1.26059	4.96275	0.0281509	0.481709	100	CROT	protein_coding	chr7	87345664	87399794	+	4.1015	5.20718	7.34947	13.4548
ENSG00000007952.18	2.67327	1.05534	0.0350684	0.532718	197	NOX1	protein_coding	chrX	100843324	100874359	-	0.109716	0.349044	0.186865	2.59674
ENSG00000008513.16	1.43766	6.143	0.00987865	0.305561	223	ST3GAL1	protein_coding	chr8	133454848	133571940	-	4.75292	6.54607	8.90495	19.6852
ENSG00000011465.18	4.05874	3.03367	0.000144956	0.0290609	302	DCN	protein_coding	chr12	91140484	91183217	-	0.1071	0.080237	2.62086	0.284304
ENSG00000015475.19	1.26394	5.098	0.0257782	0.464479	361	BID	protein_coding	chr22	17734138	17774770	-	7.34553	8.52887	12.1326	23.3503
ENSG00000019169.11	2.95415	0.464364	0.0102189	0.311721	390	MARCO	protein_coding	chr2	118942194	118994660	+	0.231222	0.135282	0.429611	2.21031
ENSG00000019991.18	4.68153	2.03426	0.00804587	0.275804	396	HGF	protein_coding	chr7	81699010	81770438	-	0.0294281	0.0387396	1.66311	0
ENSG00000020129.16	1.19248	4.88093	0.0359981	0.538281	398	NCDN	protein_coding	chr1	35557473	35567274	+	4.7287	4.89082	7.43972	12.9725
ENSG00000020181.18	2.92522	2.98859	0.0168231	0.394215	399	ADGRA2	protein_coding	chr8	37784191	37844896	+	0.192862	0.370253	3.938	0.118003
ENSG00000021826.18	2.36538	3.78246	0.0207548	0.42437	414	CPS1	protein_coding	chr2	210477682	210679107	+	0.100284	1.34886	1.9983	5.20499
ENSG00000022267.19	3.14937	2.6771	0.014601	0.368176	416	FHL1	protein_coding	chrX	136146702	136211359	+	0.15497	0.448811	4.97167	0.149925
ENSG00000023445.16	2.81524	6.96075	0.000509858	0.0587205	430	BIRC3	protein_coding	chr11	102317450	102339403	+	7.05697	2.51645	8.28538	52.6683
ENSG00000023909.10	1.72479	5.108	0.0025001	0.144997	439	GCLM	protein_coding	chr1	93885199	93909456	-	3.39879	3.64123	7.4801	14.1392
ENSG00000026508.21	2.11141	2.97027	0.00936243	0.298545	458	CD44	protein_coding	chr11	35138882	35232402	+	0.604745	0.442277	2.95801	1.22679
ENSG00000027075.17	2.2498	2.81646	0.0111589	0.327684	464	PRKCH	protein_coding	chr14	61187559	61550976	+	0.591922	0.777614	1.35777	4.72161
ENSG00000029153.15	1.59883	4.11845	0.0208018	0.42437	476	ARNTL2	protein_coding	chr12	27332836	27425289	+	1.09785	1.5617	2.22288	5.30778
ENSG00000032389.13	1.20918	4.67434	0.0397008	0.558667	495	EIPR1	protein_coding	chr2	3188925	3377830	-	6.84036	4.55636	9.0677	15.1516
ENSG00000037965.6	2.14301	1.62754	0.0287514	0.483486	545	HOXC8	protein_coding	chr12	54008985	54012769	+	0.842678	0.189952	1.85882	2.27343
ENSG00000039987.7	2.22872	3.41422	0.0116053	0.334841	565	BEST2	protein_coding	chr19	12751702	12758458	+	0.574243	2.93066	5.43138	10.2871
ENSG00000040933.16	1.47236	4.96025	0.0102395	0.311721	574	INPP4A	protein_coding	chr2	98444854	98594392	+	1.36259	2.04424	3.51902	5.336
ENSG00000041982.17	2.57171	2.69569	0.0100638	0.308351	580	TNC	protein_coding	chr9	115019575	115118207	-	0.258081	0.19102	2.18093	0.295447
ENSG00000043039.7	3.04038	1.1678	0.0335499	0.522934	595	BARX2	protein_coding	chr11	129375848	129452279	+	0.512612	0.0482009	0.181416	3.97245
ENSG00000047188.16	1.14124	5.21894	0.0329692	0.521312	616	YTHDC2	protein_coding	chr5	113513694	113595285	+	3.79785	3.88511	6.3103	9.42465
ENSG00000048052.24	2.53776	4.74558	0.000703424	0.0709497	637	HDAC9	protein_coding	chr7	18086949	19002416	+	0.359769	0.877806	1.49506	5.29373
ENSG00000050555.19	3.56685	1.98391	0.00597081	0.23477	683	LAMC3	protein_coding	chr9	131009174	131094473	+	0.067366	0.106747	1.88329	0.0711212
ENSG00000053747.17	1.34389	8.33626	0.0260509	0.464912	716	LAMA3	protein_coding	chr18	23689453	23956222	+	22.5377	14.2922	23.5454	62.1629
ENSG00000054277.14	1.24298	5.09198	0.046971	0.591196	726	OPN3	protein_coding	chr1	241590102	241677376	-	12.2198	4.7868	11.4082	25.1458
ENSG00000054598.9	2.78884	0.993645	0.00493996	0.211662	731	FOXC1	protein_coding	chr6	1609915	1613897	+	0.119084	0.146006	1.12799	0.59298
ENSG00000058799.15	1.32923	4.65116	0.0239296	0.45095	794	YIPF1	protein_coding	chr1	53851719	53889798	-	8.73334	8.25278	14.6134	24.9342
ENSG00000060140.9	2.32878	3.89787	0.000698704	0.0709141	811	STYK1	protein_coding	chr12	10618923	10674318	-	2.24535	1.63476	6.78163	11.1848
ENSG00000060558.4	4.42476	0.0646688	0.00281107	0.152672	816	GNA15	protein_coding	chr19	3136033	3163749	+	0	0.0807942	0.247073	1.4632
ENSG00000060718.22	2.45007	4.08873	0.00136701	0.106449	822	COL11A1	protein_coding	chr1	102876467	103108872	-	1.00902	0.371398	5.03638	1.84064
ENSG00000060982.15	2.88378	4.55184	0.000127856	0.0273192	826	BCAT1	protein_coding	chr12	24810024	24949101	-	0.245419	0.957953	3.5569	4.91523
ENSG00000064115.11	1.1685	5.38005	0.041852	0.574672	873	TM7SF3	protein_coding	chr12	26971579	27014434	-	7.12552	5.78103	7.83903	18.9229
ENSG00000064651.14	1.94747	5.2562	0.00740632	0.261994	892	SLC12A2	protein_coding	chr5	128083766	128189677	+	0.971587	3.82816	5.0897	12.5537
ENSG00000067715.15	1.89237	3.00782	0.0147416	0.369426	1020	SYT1	protein_coding	chr12	78863993	79452008	+	0.335093	0.545834	1.58796	1.48526
ENSG00000068654.17	1.2677	5.25068	0.0363159	0.541537	1049	POLR1A	protein_coding	chr2	86020216	86106155	-	1.31746	2.41759	2.63963	5.81479
ENSG00000070190.13	2.48323	3.19928	0.0053869	0.221463	1103	DAPP1	protein_coding	chr4	99816827	99870190	+	1.58262	0.469785	2.40719	7.97718
ENSG00000070526.15	2.45772	4.60203	0.000601154	0.0655177	1118	ST6GALNAC1	protein_coding	chr17	76624761	76643786	-	1.83304	3.93288	7.90297	21.9572
ENSG00000071575.12	2.37536	2.68379	0.0157773	0.380694	1160	TRIB2	protein_coding	chr2	12716910	12742734	+	0.171999	0.781699	3.47158	1.27347
ENSG00000071967.12	3.31951	2.41316	0.000688246	0.070292	1169	CYBRD1	protein_coding	chr2	171522247	171558129	+	0.156453	0.321808	3.34092	1.1825
ENSG00000072858.11	2.10824	4.18136	0.00161949	0.115346	1211	SIDT1	protein_coding	chr3	113532555	113629575	+	1.52406	1.52626	3.93294	8.26784
ENSG00000073734.10	2.3675	4.15635	0.00330457	0.168561	1238	ABCB11	protein_coding	chr2	168915498	169031324	-	1.54512	0.313403	5.93732	2.71799
ENSG00000073737.17	2.23359	6.90795	0.00605868	0.236507	1239	DHRS9	protein_coding	chr2	169064789	169096167	+	22.1123	3.08524	26.2309	79.6149
ENSG00000073756.13	2.20135	1.59316	0.013834	0.361747	1241	PTGS2	protein_coding	chr1	186671791	186680922	-	0.259597	0.226531	1.16015	0.917334
ENSG00000074416.16	1.06264	8.1181	0.0430722	0.576628	1264	MGLL	protein_coding	chr3	127689062	128052190	-	39.3223	47.4921	79.6916	89.4463
ENSG00000074527.13	1.82177	6.68234	0.000968514	0.0893619	1265	NTN4	protein_coding	chr12	95657807	95791189	-	11.9197	13.084	28.833	53.3304
ENSG00000076716.9	2.48717	1.21801	0.0134237	0.355953	1356	GPC4	protein_coding	chrX	133300103	133415489	-	0.078768	0.216024	1.02794	0.544312
ENSG00000077943.8	4.80626	2.8123	0.00139706	0.106449	1402	ITGA8	protein_coding	chr10	15513954	15719922	-	0.0937553	0.0654507	4.124	0.0368114
ENSG00000078018.22	3.12082	4.1017	6.69082e-05	0.0181087	1404	MAP2	protein_coding	chr2	209424047	209734147	+	0.230607	0.500007	1.62986	4.36357
ENSG00000078081.8	3.09307	1.85431	0.00524665	0.217904	1409	LAMP3	protein_coding	chr3	183122215	183163839	-	0.220425	0.269711	0.420052	3.48581
ENSG00000078114.19	2.17709	4.43426	0.00507788	0.214181	1411	NEBL	protein_coding	chr10	20779973	21293011	-	0.755717	0.987852	1.21045	6.13765
ENSG00000080200.10	1.47313	4.30052	0.0143951	0.366371	1488	CRYBG3	protein_coding	chr3	97822011	97944984	+	1.08197	1.01088	2.58902	2.7993
ENSG00000081189.16	1.70925	2.7369	0.0400706	0.561438	1531	MEF2C	protein_coding	chr5	88717117	88904257	-	0.31632	0.453235	0.759644	1.5948
ENSG00000082438.18	1.32112	6.5638	0.0166885	0.392193	1568	COBLL1	protein_coding	chr2	164653624	164843679	-	4.55565	6.45623	9.31334	16.4177
ENSG00000083123.15	1.80442	5.66137	0.00419069	0.193574	1588	BCKDHB	protein_coding	chr6	80106647	80346270	+	5.51327	7.36863	9.69838	32.2708
ENSG00000084073.10	1.15069	6.3674	0.0243722	0.457022	1620	ZMPSTE24	protein_coding	chr1	40258041	40294180	+	19.2726	18.0559	29.2016	47.5689
ENSG00000084636.18	2.73069	1.71274	0.0170314	0.397376	1633	COL16A1	protein_coding	chr1	31652263	31704319	-	0.050132	0.239981	1.55948	0.291315
ENSG00000084652.16	1.09455	6.30183	0.0321464	0.515835	1634	TXLNA	protein_coding	chr1	32179675	32198285	+	9.98403	11.2339	16.0753	26.0797
ENSG00000084764.12	2.18742	4.5912	0.00186283	0.122889	1643	MAPRE3	protein_coding	chr2	26970637	27027219	+	5.98135	2.40191	9.31797	25.3788
ENSG00000085563.15	3.43037	6.0747	1.03574e-05	0.00442615	1664	ABCB1	protein_coding	chr7	87503017	87713323	-	3.65188	0.9245	9.1184	35.3057
ENSG00000085982.16	1.32598	5.20883	0.019553	0.413578	1679	USP40	protein_coding	chr2	233475526	233566782	-	3.3836	4.17074	5.9442	11.7069
ENSG00000086548.9	1.27033	11.9711	0.0191065	0.410954	1699	CEACAM6	protein_coding	chr19	41750977	41772211	+	1103.83	870.262	1788.19	2605.54
ENSG00000087116.17	3.90177	2.14145	0.0212688	0.428341	1725	ADAMTS2	protein_coding	chr5	179110853	179345461	-	0.0617489	0.0748699	1.92726	0
ENSG00000087128.10	3.81639	4.45348	3.07935e-06	0.00178591	1726	TMPRSS11E	protein_coding	chr4	68447463	68497604	+	1.89336	1.09622	6.96245	31.619
ENSG00000087245.13	3.54622	3.99358	0.0132121	0.351924	1732	MMP2	protein_coding	chr16	55389700	55506691	+	0.729835	0.481741	13.0528	0.0534258
ENSG00000087253.13	2.19687	2.84344	0.0196413	0.413578	1734	LPCAT2	protein_coding	chr16	55509072	55586666	+	0.887488	0.184348	1.19525	3.22972
ENSG00000087495.17	1.74738	3.05088	0.0290628	0.486547	1750	PHACTR3	protein_coding	chr20	59577509	59847711	+	1.04334	0.985384	1.78662	4.52405
ENSG00000088836.14	2.42373	3.90942	0.00053117	0.0599005	1793	SLC4A11	protein_coding	chr20	3227417	3239559	-	1.9879	0.90651	6.38521	7.79778
ENSG00000089127.15	1.74659	4.78705	0.01427	0.365733	1821	OAS1	protein_coding	chr12	112905856	112933219	+	3.12503	1.36439	2.81556	10.8828
ENSG00000091138.13	1.23988	6.53512	0.0271853	0.473164	1918	SLC26A3	protein_coding	chr7	107765467	107803225	-	19.1588	22.1007	28.57	62.0824
ENSG00000092929.13	1.82929	5.94843	0.00845551	0.282529	1988	UNC13D	protein_coding	chr17	75827225	75844785	-	5.31345	8.88969	8.08937	39.1986
ENSG00000092969.12	2.44364	2.97505	0.00170795	0.116535	1991	TGFB2	protein_coding	chr1	218345336	218444619	+	0.529701	0.359968	2.16289	2.2999
ENSG00000095110.9	2.29782	3.52046	0.00190136	0.123013	2018	NXPE1	protein_coding	chr11	114518934	114559881	-	0.646092	0.771312	1.97867	4.51395
ENSG00000096006.12	5.90227	0.016227	3.48095e-05	0.0119625	2052	CRISP3	protein_coding	chr6	49727376	49744437	-	0	0.0271464	1.3027	0.406126
ENSG00000096060.15	1.53121	4.93229	0.0050574	0.213873	2053	FKBP5	protein_coding	chr6	35573585	35728583	-	1.75627	1.44859	4.06065	4.50352
ENSG00000099814.17	1.12036	7.64206	0.0368222	0.54558	2119	CEP170B	protein_coding	chr14	104865268	104896747	+	21.7791	18.2427	29.9844	50.3879
ENSG00000100100.13	1.78815	3.02618	0.0189564	0.409104	2189	PIK3IP1	protein_coding	chr22	31281594	31292534	-	1.40368	1.46175	3.71679	5.48255
ENSG00000100139.14	1.18514	5.86141	0.0156019	0.378504	2201	MICALL1	protein_coding	chr22	37905657	37942822	+	7.67298	7.74719	15.2735	17.2934
ENSG00000100342.22	2.43779	2.48347	0.00872802	0.286911	2272	APOL1	protein_coding	chr22	36253071	36267530	+	0.392711	0.811526	4.56744	1.60932
ENSG00000101276.18	2.0907	3.91297	0.0119781	0.338284	2486	SLC52A3	protein_coding	chr20	760080	776015	-	1.43315	0.965686	1.41284	7.96546
ENSG00000101825.8	2.59342	5.56258	9.80612e-07	0.00079449	2574	MXRA5	protein_coding	chrX	3308565	3346652	-	1.49976	1.46419	8.66287	7.94989
ENSG00000101844.18	1.4279	4.21352	0.0203187	0.419256	2577	ATG4A	protein_coding	chrX	108091668	108154671	+	5.315	4.11186	10.6926	12.7217
ENSG00000101846.9	1.43353	5.29494	0.0115708	0.334841	2578	STS	protein_coding	chrX	7147237	7804358	+	3.03777	2.26384	4.28674	8.90167
ENSG00000101955.15	1.47988	3.57004	0.0433453	0.577901	2599	SRPX	protein_coding	chrX	38149336	38220924	-	5.06086	2.17246	12.4239	6.00609
ENSG00000102243.13	3.11989	2.46689	0.00140395	0.106449	2652	VGLL1	protein_coding	chrX	136532215	136556807	+	1.09749	1.04344	3.2853	13.9883
ENSG00000102359.9	1.29598	5.45828	0.0308149	0.502851	2665	SRPX2	protein_coding	chrX	100644195	100675788	+	6.30139	2.16915	7.17613	11.6767
ENSG00000102780.17	1.33838	4.62687	0.0328268	0.52058	2701	DGKH	protein_coding	chr13	42040036	42256578	+	0.567638	1.11087	1.52894	2.46926
ENSG00000102879.17	2.17834	3.40514	0.00559707	0.226745	2715	CORO1A	protein_coding	chr16	30182827	30189076	+	3.71796	1.14273	7.84097	12.0986
ENSG00000103241.7	3.77863	0.460311	0.0272507	0.473794	2785	FOXF1	protein_coding	chr16	86510527	86515422	+	0.0475581	0.0608673	1.42363	0
ENSG00000104361.10	1.81954	4.46165	0.00541709	0.222142	2909	NIPAL2	protein_coding	chr8	98189826	98294393	-	3.05886	1.58775	4.92447	10.0646
ENSG00000104368.19	4.85817	3.71619	0.00127434	0.101441	2911	PLAT	protein_coding	chr8	42174718	42207709	-	0.308895	0.256437	15.2401	0.0721137
ENSG00000104447.13	1.56996	2.92017	0.0396807	0.558667	2926	TRPS1	protein_coding	chr8	115408496	115809673	-	0.47016	0.338851	1.16813	1.04836
ENSG00000104856.15	1.3652	4.84982	0.037602	0.548908	2980	RELB	protein_coding	chr19	45001461	45038192	+	10.7235	4.9546	9.49592	27.2875
ENSG00000105668.8	1.91143	2.52017	0.035158	0.533008	3161	UPK1A	protein_coding	chr19	35666517	35678481	+	1.28962	2.44771	9.88872	3.39492
ENSG00000105810.10	1.92382	4.82403	0.00261812	0.147995	3197	CDK6	protein_coding	chr7	92604921	92836573	-	1.58949	0.635261	2.60128	5.07203
ENSG00000105825.14	3.99521	3.67036	8.86407e-08	0.000119953	3200	TFPI2	protein_coding	chr7	93885396	93890753	-	0.73984	0.715322	13.0085	8.60032
ENSG00000105971.15	1.54532	4.81414	0.00766033	0.267246	3228	CAV2	protein_coding	chr7	116287380	116508541	+	5.45948	2.84121	9.71767	12.4442
ENSG00000106012.18	1.24949	5.14311	0.0262765	0.466162	3243	IQCE	protein_coding	chr7	2558972	2614733	+	2.76565	3.29778	4.68943	8.73781
ENSG00000106123.12	1.99609	2.34833	0.0493203	0.605376	3264	EPHB6	protein_coding	chr7	142855061	142871094	+	0.298812	0.769953	0.634816	3.39747
ENSG00000106991.14	3.65311	2.64147	0.008209	0.277721	3378	ENG	protein_coding	chr9	127815013	127854658	-	0.379315	0.221928	6.90413	0.101935
ENSG00000107165.13	1.91375	2.36158	0.0371592	0.548074	3395	TYRP1	protein_coding	chr9	12685439	12710285	+	0.722567	0.86665	1.26795	4.31078
ENSG00000107562.17	2.3445	4.20088	0.00240438	0.143547	3428	CXCL12	protein_coding	chr10	44370165	44386493	-	1.07412	1.38729	9.53623	2.18471
ENSG00000107796.13	4.07742	1.07356	0.0177381	0.398466	3450	ACTA2	protein_coding	chr10	88935074	88991339	-	0.206825	0.158823	5.82829	0
ENSG00000107984.10	1.21229	5.26094	0.0455871	0.584746	3481	DKK1	protein_coding	chr10	52314281	52318042	+	21.5941	6.78284	25.9677	33.567
ENSG00000108244.17	1.98867	6.00359	0.000162184	0.030356	3503	KRT23	protein_coding	chr17	40922700	40937646	-	15.2896	8.0586	38.9101	45.8771
ENSG00000108511.10	1.54667	3.9617	0.0269821	0.470912	3542	HOXB6	protein_coding	chr17	48595751	48604992	-	6.46272	2.46734	9.49954	14.2143
ENSG00000108821.14	2.09927	7.84447	0.0192257	0.411339	3592	COL1A1	protein_coding	chr17	50184101	50201632	-	21.6922	10.6511	118.584	8.61485
ENSG00000109511.12	2.93498	3.1978	0.0234687	0.446785	3675	ANXA10	protein_coding	chr4	168092537	168187736	+	0.0387241	2.99491	6.68532	15.8216
ENSG00000109790.18	1.01863	6.56891	0.047	0.591196	3705	KLHL5	protein_coding	chr4	39045039	39126857	+	7.42494	8.0058	12.7365	16.336
ENSG00000110375.3	3.969	3.94283	2.19992e-06	0.00142339	3773	UPK2	protein_coding	chr11	118925164	118958559	+	3.16646	1.17973	15.8183	46.1365
ENSG00000111145.8	2.51595	4.96801	0.000317821	0.0480976	3851	ELK3	protein_coding	chr12	96194375	96269824	+	2.72964	2.09102	5.00792	20.3772
ENSG00000111331.14	2.47277	4.76098	0.00187675	0.122889	3884	OAS3	protein_coding	chr12	112938051	112976460	+	0.953207	0.492373	1.03553	6.28372
ENSG00000111424.12	2.0716	3.66691	0.0085558	0.284708	3897	VDR	protein_coding	chr12	47841537	47943048	-	1.21751	0.823732	1.62767	6.25443
ENSG00000111799.22	1.25206	5.6112	0.018108	0.400723	3959	COL12A1	protein_coding	chr6	75084326	75206267	-	2.02022	3.08805	6.46998	4.95061
ENSG00000111913.20	2.67999	4.14274	0.00138704	0.106449	3985	RIPOR2	protein_coding	chr6	24804282	25042170	-	0.676828	0.619383	1.08054	6.59762
ENSG00000112149.10	3.50832	0.801359	0.00605857	0.236507	4010	CD83	protein_coding	chr6	14117256	14136918	+	0.10533	0.141226	0.199328	2.44643
ENSG00000112208.11	1.86454	2.34604	0.045669	0.585334	4020	BAG2	protein_coding	chr6	57172326	57189833	+	0.432082	0.280719	0.493637	1.89151
ENSG00000112769.20	1.36303	6.05552	0.0366647	0.543742	4106	LAMA4	protein_coding	chr6	112107931	112254939	-	8.08918	1.9724	7.57569	15.7296
ENSG00000112936.20	6.55255	4.60013	0.000232843	0.0389808	4122	C7	protein_coding	chr5	40909492	40984643	+	0.0174243	0.14814	15.0609	0.0526785
ENSG00000113657.13	1.32704	3.96731	0.0377148	0.548908	4214	DPYSL3	protein_coding	chr5	147390808	147510068	-	1.61175	1.64367	4.02505	3.56831
ENSG00000114251.15	1.82129	2.69338	0.0348973	0.530782	4266	WNT5A	protein_coding	chr3	55465715	55490539	-	0.260498	0.721947	1.5426	1.75276
ENSG00000114771.14	3.26858	3.18342	0.00028212	0.0440514	4324	AADAC	protein_coding	chr3	151814073	151828488	+	0.615457	1.59414	5.26762	14.8855
ENSG00000115009.13	2.82204	5.33342	2.11997e-06	0.00142339	4353	CCL20	protein_coding	chr2	227805739	227817564	+	8.38348	16.8669	88.1953	80.3156
ENSG00000115112.8	1.53799	5.06832	0.0104068	0.314113	4364	TFCP2L1	protein_coding	chr2	121216587	121285202	-	2.7369	1.32818	3.62363	7.14682
ENSG00000115129.14	1.39105	6.02703	0.0354181	0.533044	4366	TP53I3	protein_coding	chr2	24077433	24085861	-	32.4823	6.9973	32.6866	60.405
ENSG00000115233.12	1.08921	6.02696	0.0333325	0.522477	4384	PSMD14	protein_coding	chr2	161308425	161411717	+	33.7408	24.2399	43.3376	70.2249
ENSG00000115295.21	2.30863	4.35477	0.00282501	0.152918	4402	CLIP4	protein_coding	chr2	29097705	29199777	+	1.08142	0.655142	1.4095	6.46916
ENSG00000115415.21	1.14612	6.30584	0.021436	0.428341	4423	STAT1	protein_coding	chr2	190908460	191020960	-	6.34562	6.36561	10.7742	15.3361
ENSG00000115474.7	4.75203	1.83783	0.000523279	0.0594232	4434	KCNJ13	protein_coding	chr2	232765802	232776565	-	0.0460408	0.101015	0.190098	3.57927
ENSG00000115514.12	1.42964	4.66087	0.0161023	0.382847	4440	TXNDC9	protein_coding	chr2	99318982	99340702	-	8.43729	5.90078	12.8976	22.6405
ENSG00000115520.9	1.22679	5.25024	0.0202926	0.419256	4441	COQ10B	protein_coding	chr2	197453493	197475310	+	11.1051	9.26928	18.654	25.4211
ENSG00000115561.16	1.1506	6.21843	0.0264662	0.467158	4451	CHMP3	protein_coding	chr2	86503430	86563479	-	19.5235	12.324	25.0025	39.894
ENSG00000115594.12	2.76876	5.25145	2.27897e-06	0.00142339	4456	IL1R1	protein_coding	chr2	102064544	102179874	+	1.17167	2.09891	10.4568	10.5226
ENSG00000115602.17	4.10773	0.641426	0.0180359	0.400723	4459	IL1RL1	protein_coding	chr2	102311502	102352037	+	0.0339356	0.0372279	1.17348	0
ENSG00000115604.12	2.67682	2.53197	0.00264165	0.147995	4460	IL18R1	protein_coding	chr2	102311529	102398777	+	0.282437	0.516396	1.718	3.09024
ENSG00000115616.3	2.18063	2.8011	0.0174043	0.39785	4462	SLC9A2	protein_coding	chr2	102619553	102711355	+	0.707357	0.278698	0.863841	3.20134
ENSG00000115648.14	1.8148	5.11085	0.0118401	0.334968	4464	MLPH	protein_coding	chr2	237485428	237555322	+	6.01445	2.27697	5.16531	21.2779
ENSG00000115840.14	2.05677	1.58851	0.0356155	0.535519	4490	SLC25A12	protein_coding	chr2	171783405	171999859	-	0.489114	0.155526	0.724386	1.71446
ENSG00000115902.11	2.37576	3.77913	0.00357054	0.176917	4498	SLC1A4	protein_coding	chr2	64988477	65023865	+	0.677606	1.3302	2.07072	7.73225
ENSG00000115977.21	1.7659	6.1207	0.00125056	0.100534	4511	AAK1	protein_coding	chr2	69457997	69674349	-	1.89699	1.13645	3.22313	6.23111
ENSG00000115993.13	1.30861	5.92566	0.0113885	0.330587	4512	TRAK2	protein_coding	chr2	201377207	201451500	-	6.24467	5.22692	9.59705	16.6521
ENSG00000116016.14	1.47329	8.31438	0.0116221	0.334841	4517	EPAS1	protein_coding	chr2	46293667	46386697	+	28.5935	41.5384	59.0383	123.097
ENSG00000116106.12	2.04183	3.73442	0.00575269	0.228927	4528	EPHA4	protein_coding	chr2	221418027	221574202	-	1.1904	0.53066	2.01899	4.44002
ENSG00000116141.17	2.76306	2.93453	0.00109436	0.0930433	4536	MARK1	protein_coding	chr1	220528136	220664461	+	0.397635	0.374695	1.36553	3.49638
ENSG00000116525.14	1.62954	2.7563	0.0458445	0.585636	4577	TRIM62	protein_coding	chr1	33145399	33182059	-	0.944116	0.85021	1.64726	3.49334
ENSG00000116701.16	2.99174	2.54796	0.00120271	0.0986114	4602	NCF2	protein_coding	chr1	183554461	183590905	-	0.495413	0.629937	2.21403	6.14667
ENSG00000116741.8	1.14847	6.42088	0.0376621	0.548908	4611	RGS2	protein_coding	chr1	192809039	192812275	+	56.1326	30.5394	60.1528	115.532
ENSG00000116774.12	1.31755	6.6275	0.0138111	0.361747	4620	OLFML3	protein_coding	chr1	113979391	114035572	+	29.921	28.1161	49.1492	84.8361
ENSG00000116954.8	1.29789	4.79264	0.0307565	0.502851	4644	RRAGC	protein_coding	chr1	38838198	38859772	-	7.4513	5.5484	9.13624	20.2979
ENSG00000116991.12	2.53045	4.79717	4.13633e-05	0.0131706	4652	SIPA1L2	protein_coding	chr1	232397965	232630571	-	0.866819	1.4026	4.66949	7.63101
ENSG00000117114.21	1.99016	6.20659	0.00385405	0.184619	4665	ADGRL2	protein_coding	chr1	81306147	81993932	+	1.34636	5.83739	10.03	17.2308
ENSG00000117226.12	1.17576	6.6146	0.0482286	0.599219	4681	GBP3	protein_coding	chr1	89006679	89022894	-	28.2774	15.1677	25.4618	64.1989
ENSG00000117461.15	1.37393	4.74219	0.0211811	0.42781	4710	PIK3R3	protein_coding	chr1	46040140	46133036	-	3.77558	1.7434	5.44547	7.60296
ENSG00000117475.14	1.15097	5.0193	0.0497634	0.607703	4712	BLZF1	protein_coding	chr1	169367970	169396540	+	7.21748	4.3656	7.69638	15.8809
ENSG00000118004.18	3.2741	0.671806	0.0340211	0.524818	4768	COLEC11	protein_coding	chr2	3594832	3644644	+	0.174789	0.071905	2.19889	0.0188727
ENSG00000118322.14	1.48603	3.75404	0.0436799	0.578793	4799	ATP10B	protein_coding	chr5	160563120	160852214	-	0.735677	1.13138	1.30941	3.58715
ENSG00000118526.7	4.70266	0.224528	0.00226741	0.13739	4825	TCF21	protein_coding	chr6	133889113	133895553	+	0.0303351	0.0166391	1.15074	0.0393048
ENSG00000118777.12	1.53737	7.09858	0.00488164	0.210736	4843	ABCG2	protein_coding	chr4	88090150	88231628	-	17.3217	12.6981	28.1078	52.1151
ENSG00000118785.15	1.72606	5.4951	0.0496774	0.607703	4844	SPP1	protein_coding	chr4	87975667	87983532	+	1.62924	19.5412	22.7876	44.7763
ENSG00000118855.21	1.22899	4.98667	0.0255837	0.463846	4848	MFSD1	protein_coding	chr3	158732198	158829719	+	9.14275	8.24149	14.8876	22.8352
ENSG00000119686.10	1.46503	4.0638	0.0233957	0.446785	4939	FLVCR2	protein_coding	chr14	75578620	75663214	+	2.99647	1.77522	5.47827	6.60999
ENSG00000119699.8	2.21611	1.22644	0.0168858	0.395114	4943	TGFB3	protein_coding	chr14	75958097	75983011	-	0.264428	0.188161	0.785652	1.16057
ENSG00000119771.15	1.68894	4.592	0.0154276	0.377346	4957	KLHL29	protein_coding	chr2	23385179	23708611	+	1.09507	3.42575	5.14341	8.70782
ENSG00000119946.12	3.40626	2.85209	0.0025601	0.146816	4985	CNNM1	protein_coding	chr10	99329356	99394330	+	0.183908	0.276078	0.299738	4.26408
ENSG00000120068.7	1.75855	4.62689	0.00272989	0.150131	5003	HOXB8	protein_coding	chr17	48611377	48615292	-	4.7698	6.34375	18.5823	16.5912
ENSG00000120093.12	2.83161	3.38073	0.000758696	0.0751247	5007	HOXB3	protein_coding	chr17	48548870	48604912	-	0.38018	0.500476	1.2604	4.58982
ENSG00000120149.9	2.1958	2.95223	0.00818746	0.277649	5011	MSX2	protein_coding	chr5	174724582	174730896	+	1.76889	0.949605	3.34099	8.06236
ENSG00000120156.22	5.98992	0.592573	0.00248248	0.144997	5012	TEK	protein_coding	chr9	27109141	27230174	+	0.00580781	0.0127425	1.21398	0
ENSG00000120833.14	1.75849	2.40526	0.0430005	0.576628	5102	SOCS2	protein_coding	chr12	93569814	93583487	+	0.607586	0.301526	0.955681	1.85772
ENSG00000121039.10	1.14832	6.24818	0.0245777	0.458136	5126	RDH10	protein_coding	chr8	73294602	73325281	+	11.9237	12.7402	19.4122	31.3882
ENSG00000121068.14	2.94113	1.90208	0.00249886	0.144997	5133	TBX2	protein_coding	chr17	61399843	61409466	+	0.373852	0.169398	2.74324	1.09515
ENSG00000121900.19	1.10637	6.09838	0.042226	0.575012	5209	TMEM54	protein_coding	chr1	32894594	32901438	-	61.4629	31.2019	64.2544	117.928
ENSG00000122417.16	1.63048	3.92733	0.0129217	0.348517	5260	ODF2L	protein_coding	chr1	86346824	86396342	-	1.10779	0.938714	2.36945	3.49023
ENSG00000122691.13	3.41932	-0.699613	0.00955732	0.301919	5294	TWIST1	protein_coding	chr7	19020991	19117636	-	0.0684681	0.0563329	1.13963	0.147855
ENSG00000122694.16	3.04215	0.720168	0.00676121	0.252395	5296	GLIPR2	protein_coding	chr9	36136536	36163913	+	0.127692	0.21012	2.17482	0.463257
ENSG00000122707.12	1.99897	2.24217	0.0323976	0.518841	5299	RECK	protein_coding	chr9	36036913	36124455	+	0.467963	0.450927	2.71222	0.71012
ENSG00000122756.15	5.17591	1.59484	0.00357341	0.176917	5306	CNTFR	protein_coding	chr9	34551432	34590140	-	0.0265975	0.1313	5.55955	0.0229746
ENSG00000122861.16	2.65802	3.66981	0.000278557	0.0440514	5315	PLAU	protein_coding	chr10	73909177	73917496	+	1.5789	1.23068	5.11449	11.2516
ENSG00000123159.16	1.45344	7.4633	0.00648969	0.245574	5351	GIPC1	protein_coding	chr19	14477760	14496149	-	59.3877	46.2339	104.19	162.594
ENSG00000123572.17	2.35517	2.64987	0.0248179	0.460065	5402	NRK	protein_coding	chrX	105822539	105958610	+	0.0458786	0.452966	1.50189	0.962431
ENSG00000123838.11	5.05711	4.58019	4.49855e-09	9.1315e-06	5425	C4BPA	protein_coding	chr1	207104233	207144972	+	0.429809	0.875656	8.11897	32.7986
ENSG00000123843.13	2.3163	2.54866	0.0117778	0.334841	5426	C4BPB	protein_coding	chr1	207088860	207099993	+	1.62214	1.85577	3.55214	12.5706
ENSG00000124120.11	1.53128	4.16607	0.0154048	0.377346	5454	TTPAL	protein_coding	chr20	44475874	44494603	+	1.37611	1.7832	3.68215	4.84701
ENSG00000124201.15	1.49386	5.26008	0.00813203	0.277429	5475	ZNFX1	protein_coding	chr20	49237946	49278426	-	2.6945	2.12731	4.15768	8.36723
ENSG00000124467.20	2.84286	0.200888	0.0381571	0.548908	5528	PSG8	protein_coding	chr19	42752686	42765678	-	0.157113	0.114904	1.76367	0.0678566
ENSG00000124574.15	1.21102	5.50638	0.0217354	0.429392	5549	ABCC10	protein_coding	chr6	43427366	43450427	+	5.63718	5.20088	8.87807	14.3573
ENSG00000124787.14	2.15447	0.717525	0.0418998	0.574672	5586	RPP40	protein_coding	chr6	4994717	5004063	-	0.246131	0.54002	0.78941	2.5209
ENSG00000124875.10	3.3011	1.21838	0.00862081	0.285307	5598	CXCL6	protein_coding	chr4	73836640	73849064	+	0.0493818	0.469496	0.917517	4.00962
ENSG00000125378.16	1.16112	5.52719	0.0376995	0.548908	5638	BMP4	protein_coding	chr14	53949736	53958761	-	10.3804	18.3241	23.3132	37.0268
ENSG00000125872.9	2.93228	1.98937	0.0187025	0.40542	5746	LRRN4	protein_coding	chr20	6040546	6054060	-	0.210401	0.313247	3.6184	0.15578
ENSG00000126391.14	1.2144	5.26512	0.0216294	0.428341	5817	FRMD8	protein_coding	chr11	65386621	65413525	+	7.38741	5.72148	11.9668	16.1004
ENSG00000126838.10	3.67218	3.92832	1.83703e-05	0.00710276	5863	PZP	protein_coding	chr12	9148840	9208395	-	0.529723	0.501871	2.12504	10.0561
ENSG00000127249.15	2.47714	2.02886	0.0145264	0.36795	5897	ATP13A4	protein_coding	chr3	193398967	193593111	-	0.0794106	0.242406	0.400938	1.30031
ENSG00000127324.9	1.64026	9.63345	0.00337419	0.170155	5902	TSPAN8	protein_coding	chr12	71125085	71441898	-	255.231	237.254	500.385	920.896
ENSG00000127528.6	3.26478	1.66334	0.00108634	0.0930433	5929	KLF2	protein_coding	chr19	16324826	16328685	+	0.12862	0.314758	1.42467	2.61515
ENSG00000127920.6	3.52285	0.719378	0.0140759	0.364559	5961	GNG11	protein_coding	chr7	93921735	93928610	+	0.166351	0.0202766	1.86021	0.111761
ENSG00000128052.10	3.43579	3.12741	0.00246286	0.144997	5984	KDR	protein_coding	chr4	55078481	55125595	-	0.22003	0.320086	5.2213	0.289221
ENSG00000128578.10	2.36586	2.47514	0.00921446	0.296304	6038	STRIP2	protein_coding	chr7	129434432	129488399	+	0.494295	0.198646	1.0154	2.24052
ENSG00000128591.16	1.90527	7.71447	0.00139494	0.106449	6042	FLNC	protein_coding	chr7	128830406	128859274	+	13.428	7.7446	22.2907	50.2896
ENSG00000128594.8	2.81342	2.15364	0.00852996	0.284431	6043	LRRC4	protein_coding	chr7	128027071	128032107	-	0.392406	0.182405	0.453108	3.2402
ENSG00000128641.19	1.21145	8.1655	0.0329308	0.521312	6054	MYO1B	protein_coding	chr2	191245185	191425389	+	38.3917	33.8495	48.7555	105.871
ENSG00000128965.13	1.59762	4.11211	0.0255578	0.463846	6090	CHAC1	protein_coding	chr15	40952962	40956512	+	3.08799	5.82006	7.32985	18.0254
ENSG00000129009.13	6.75081	-0.0318956	0.000193469	0.0341495	6095	ISLR	protein_coding	chr15	74173710	74176872	+	0.0112277	0	1.37335	0.135777
ENSG00000129116.20	1.28862	4.63208	0.0291881	0.486761	6104	PALLD	protein_coding	chr4	168497052	168928457	+	1.82031	2.60256	4.28653	5.82639
ENSG00000129353.15	1.07877	7.40779	0.0365415	0.542572	6133	SLC44A2	protein_coding	chr19	10602457	10644557	+	34.1122	27.7271	53.4592	67.1996
ENSG00000130962.18	1.25185	6.12012	0.0106075	0.316061	6371	PRRG1	protein_coding	chrX	37349309	37457292	+	7.61097	7.15224	14.7483	17.8456
ENSG00000131467.12	1.05659	6.39207	0.0345313	0.528515	6450	PSME3	protein_coding	chr17	42824385	42843760	+	13.2902	12.9271	21.7774	28.807
ENSG00000131711.15	2.65402	5.38971	3.89486e-05	0.0126497	6480	MAP1B	protein_coding	chr5	72107234	72209565	+	0.648414	1.42264	8.5227	3.82254
ENSG00000131831.18	1.78049	4.28405	0.0108185	0.320002	6502	RAI2	protein_coding	chrX	17800049	17861337	-	1.83025	5.24134	9.91848	13.144
ENSG00000132821.12	2.73539	3.62964	0.00154491	0.113405	6661	VSTM2L	protein_coding	chr20	37903111	37945350	+	1.38646	2.14817	3.60736	18.421
ENSG00000133110.15	4.34002	4.12121	4.57251e-05	0.0137505	6715	POSTN	protein_coding	chr13	37562583	37598844	-	0.429369	0.606897	18.4868	1.28383
ENSG00000133115.12	6.63232	-0.105457	5.00669e-05	0.0145185	6719	STOML3	protein_coding	chr13	38965925	38990859	-	0	0.0153191	0.389187	1.39922
ENSG00000133636.11	2.54069	7.02062	0.00108568	0.0930433	6772	NTS	protein_coding	chr12	85874295	85882992	+	60.7331	8.25094	233.397	126.512
ENSG00000133985.3	1.44353	4.66174	0.0195751	0.413578	6813	TTC9	protein_coding	chr14	70641916	70675366	+	3.79568	2.05492	4.89326	9.66098
ENSG00000134013.16	2.75546	4.11274	0.00904353	0.293717	6817	LOXL2	protein_coding	chr8	23296897	23425328	-	1.30468	1.2832	15.6383	0.673593
ENSG00000134070.5	2.05073	3.84381	0.011815	0.334841	6829	IRAK2	protein_coding	chr3	10164919	10243745	+	2.64289	0.945613	2.87075	10.6067
ENSG00000134193.15	2.05761	4.49621	0.0046091	0.205624	6846	REG4	protein_coding	chr1	119794017	119811580	-	2.4926	3.01234	4.22634	17.0976
ENSG00000134262.13	1.94622	2.12204	0.0259641	0.464912	6868	AP4B1	protein_coding	chr1	113894194	113905201	-	0.502565	0.643209	1.49144	2.63361
ENSG00000134317.18	1.45804	5.86996	0.00534059	0.22053	6879	GRHL1	protein_coding	chr2	9951693	10002277	+	10.1422	8.55795	16.9317	30.5329
ENSG00000134398.15	3.60402	4.09875	2.43915e-06	0.00146701	6897	ERN2	protein_coding	chr16	23690310	23713226	-	0.718187	0.952764	5.12036	13.85
ENSG00000134470.21	2.65618	2.17779	0.0048742	0.210736	6908	IL15RA	protein_coding	chr10	5943639	5978187	-	0.230267	0.663093	2.19861	3.1493
ENSG00000134827.8	1.52898	4.74254	0.0338159	0.52414	6966	TCN1	protein_coding	chr11	59852800	59866489	-	3.92413	15.5509	35.4668	18.2942
ENSG00000135046.14	1.66968	7.62785	0.00736857	0.261994	6998	ANXA1	protein_coding	chr9	73151865	73170393	+	69.4998	22.9186	95.4241	170.732
ENSG00000135063.20	2.23355	1.6052	0.0286681	0.483486	7003	FAM189A2	protein_coding	chr9	69324567	69392558	+	0.540014	0.207341	0.654964	2.54998
ENSG00000135069.14	1.15131	6.17658	0.0490562	0.603531	7004	PSAT1	protein_coding	chr9	78297125	78330093	+	14.216	29.0952	29.0805	61.5729
ENSG00000135218.19	3.80802	2.6823	0.000195706	0.0341728	7028	CD36	protein_coding	chr7	80369575	80679277	+	0.0436328	0.265921	2.10181	2.06036
ENSG00000135373.13	2.72995	5.26722	1.5448e-05	0.00627148	7061	EHF	protein_coding	chr11	34621093	34663288	+	1.54754	1.94937	5.90671	15.7146
ENSG00000135636.16	3.83156	4.73979	7.30687e-08	0.000108315	7121	DYSF	protein_coding	chr2	71453561	71686763	+	0.340424	0.600601	3.55923	9.02173
ENSG00000135801.11	1.28313	4.8331	0.0312935	0.508174	7149	TAF5L	protein_coding	chr1	229593134	229626122	-	2.11482	3.46074	4.67392	8.05747
ENSG00000135838.14	1.73643	2.17528	0.0400187	0.561438	7157	NPL	protein_coding	chr1	182789293	182830384	+	0.765247	0.646502	1.75686	2.59847
ENSG00000135842.17	4.44962	4.9864	1.02742e-06	0.00079449	7158	NIBAN1	protein_coding	chr1	184790724	184974508	-	0.551206	0.329018	1.87634	15.7402
ENSG00000135899.20	2.12374	2.32124	0.0180258	0.400723	7163	SP110	protein_coding	chr2	230165186	230225729	-	0.287789	0.242853	0.571274	1.56802
ENSG00000135931.19	1.34566	3.48857	0.0473804	0.594148	7179	ARMC9	protein_coding	chr2	231198546	231376848	+	0.738986	0.835459	1.66384	2.06272
ENSG00000136689.20	2.96429	-0.365537	0.0402296	0.563073	7311	IL1RN	protein_coding	chr2	113099315	113134016	+	0.156161	0.0142759	0.0805966	1.14657
ENSG00000136695.15	2.26647	0.6695	0.0278128	0.47816	7313	IL36RN	protein_coding	chr2	113058638	113065382	+	0.254476	0.167498	0.472818	1.40681
ENSG00000136997.21	2.07722	3.53009	0.0105462	0.316061	7391	MYC	protein_coding	chr8	127735434	127742951	+	0.760819	1.29535	1.7246	6.41415
ENSG00000137033.12	1.83518	1.83516	0.0441051	0.581228	7393	IL33	protein_coding	chr9	6215786	6257983	+	0.854524	0.3953	1.4825	2.5968
ENSG00000137393.10	2.10488	1.27904	0.036919	0.546019	7458	RNF144B	protein_coding	chr6	18387350	18468870	+	0.243965	0.145982	0.317645	1.22609
ENSG00000137440.5	2.23985	2.8712	0.00452158	0.204529	7465	FGFBP1	protein_coding	chr4	15935577	15938740	-	1.87932	2.17493	8.4417	9.41896
ENSG00000137460.10	1.40437	4.34936	0.0476744	0.595743	7468	FHDC1	protein_coding	chr4	152936323	152979671	+	2.90976	0.84441	3.08429	5.89632
ENSG00000137507.11	2.61147	1.34618	0.0103977	0.314113	7484	LRRC32	protein_coding	chr11	76657524	76670747	-	0.175713	0.165223	1.54493	0.401131
ENSG00000137714.3	1.11879	6.02455	0.0278673	0.47816	7515	FDX1	protein_coding	chr11	110429948	110464884	+	16.1778	12.2372	21.9846	34.8934
ENSG00000137757.11	2.5675	2.00042	0.00720326	0.258599	7523	CASP5	protein_coding	chr11	104994235	105023168	-	1.10628	0.575948	2.40966	6.73775
ENSG00000137801.11	2.82258	5.77587	1.56571e-07	0.000181611	7530	THBS1	protein_coding	chr15	39581079	39599466	+	1.90208	1.86655	9.95553	14.7777
ENSG00000137877.10	2.25581	3.80993	0.00484476	0.210736	7560	SPTBN5	protein_coding	chr15	41848146	41894053	-	0.281416	0.599122	0.926844	3.0365
ENSG00000138061.12	3.50267	4.44268	2.47649e-07	0.000268104	7591	CYP1B1	protein_coding	chr2	38066973	38109902	-	0.7057	0.690016	4.93282	9.74441
ENSG00000138080.14	4.41859	4.29488	0.000240954	0.0395237	7600	EMILIN1	protein_coding	chr2	27078615	27086403	+	0.466208	0.503569	18.9235	0.508029
ENSG00000138134.12	2.59991	1.66239	0.0286372	0.483486	7614	STAMBPL1	protein_coding	chr10	88879734	88975153	+	0.0384081	0.325036	0.373803	1.74414
ENSG00000138413.14	1.119	9.11012	0.0399703	0.561438	7661	IDH1	protein_coding	chr2	208236229	208266074	-	159.155	119.298	206.696	350.472
ENSG00000138463.9	1.27267	5.83809	0.0146875	0.369322	7672	SLC49A4	protein_coding	chr3	122795069	122881139	+	12.6066	9.34258	17.7247	31.123
ENSG00000138496.17	1.11556	5.11825	0.0342657	0.526691	7677	PARP9	protein_coding	chr3	122527924	122564577	-	3.12027	2.93845	6.55745	5.62435
ENSG00000138642.16	2.41373	1.87059	0.00805045	0.275804	7696	HERC6	protein_coding	chr4	88378739	88443097	+	0.294145	0.338422	1.09971	2.04503
ENSG00000138678.11	1.68528	4.46848	0.0113264	0.329623	7708	GPAT3	protein_coding	chr4	83535914	83605875	+	4.72987	2.83665	6.2406	16.0563
ENSG00000138821.14	1.71262	3.44062	0.0276634	0.476885	7747	SLC39A8	protein_coding	chr4	102251080	102431258	-	1.44118	1.054	1.76166	5.76575
ENSG00000138829.13	1.60066	6.34274	0.00165188	0.115624	7749	FBN2	protein_coding	chr5	128257909	128659185	-	3.22493	3.96732	8.73107	11.6149
ENSG00000139117.14	1.1396	5.0533	0.0476018	0.595743	7763	CPNE8	protein_coding	chr12	38646822	38907430	-	4.68065	6.13937	7.62534	14.6255
ENSG00000139329.5	2.76011	6.69305	6.13266e-07	0.000553268	7807	LUM	protein_coding	chr12	91102629	91111494	-	12.6081	9.11007	82.1297	53.6507
ENSG00000139438.6	1.85488	2.13351	0.0389599	0.554526	7824	FAM222A	protein_coding	chr12	109713825	109770495	+	0.387206	0.665207	1.1538	2.42329
ENSG00000139567.13	1.58593	3.92326	0.018284	0.401778	7838	ACVRL1	protein_coding	chr12	51906908	51923361	+	2.46354	1.3761	4.21486	6.34486
ENSG00000140105.18	1.1032	5.30543	0.033572	0.522934	7919	WARS1	protein_coding	chr14	100333790	100376805	-	5.99047	6.76641	13.0017	12.5302
ENSG00000140465.15	3.29185	5.25633	5.09943e-06	0.0025878	7967	CYP1A1	protein_coding	chr15	74719542	74725536	-	1.10342	3.85519	30.8529	15.5063
ENSG00000140835.10	4.23749	0.345807	0.000398928	0.0530999	8019	CHST4	protein_coding	chr16	71525233	71538748	+	0.0561609	0.0492875	0.504345	1.39712
ENSG00000141338.15	5.1878	1.54695	0.00140935	0.106449	8085	ABCA8	protein_coding	chr17	68867289	68955392	-	0.0232429	0.0305973	1.87137	0.0160616
ENSG00000141447.19	1.26307	5.53018	0.0196277	0.413578	8107	OSBPL1A	protein_coding	chr18	24162045	24397880	-	5.11351	4.2497	7.18397	13.5684
ENSG00000143184.5	3.59866	0.690972	0.00127317	0.101441	8330	XCL1	protein_coding	chr1	168576605	168582069	+	0.272868	0.14967	1.12664	3.65336
ENSG00000143248.13	3.30807	2.17187	0.00677653	0.252395	8344	RGS5	protein_coding	chr1	163111121	163321791	-	0.132752	0.155674	2.55867	0.126532
ENSG00000143324.14	1.76404	7.30032	0.00354046	0.176361	8360	XPR1	protein_coding	chr1	180632022	180890279	+	8.4452	9.7732	15.0568	42.4796
ENSG00000143344.16	2.13649	3.86273	0.00501781	0.213869	8365	RGL1	protein_coding	chr1	183636085	183928532	+	0.557384	1.58633	3.27296	5.66854
ENSG00000143507.18	1.50836	4.57155	0.0282712	0.482244	8410	DUSP10	protein_coding	chr1	221701424	221742089	-	7.88851	2.67181	8.40969	18.8037
ENSG00000143514.18	1.2287	6.0785	0.0257362	0.464479	8412	TP53BP2	protein_coding	chr1	223779893	223845954	-	7.32658	10.8514	13.0035	26.8625
ENSG00000143669.16	2.30158	4.34414	0.000357817	0.0500914	8445	LYST	protein_coding	chr1	235661041	235883724	-	0.370784	0.451192	1.40389	2.37384
ENSG00000143839.15	1.72192	4.71686	0.00639716	0.243888	8470	REN	protein_coding	chr1	204154819	204190324	-	8.66215	6.54501	12.9673	33.2362
ENSG00000143867.7	1.84933	1.69415	0.0424023	0.575012	8478	OSR1	protein_coding	chr2	19351485	19358623	-	0.731919	0.835043	1.72255	3.54046
ENSG00000143882.12	2.10283	2.02072	0.044144	0.581228	8482	ATP6V1C2	protein_coding	chr2	10721100	10785110	+	0.676432	0.320642	0.491347	3.41921
ENSG00000143942.5	2.33249	-0.0711726	0.0254991	0.463846	8489	CHAC2	protein_coding	chr2	53767804	53775196	+	0.23446	0.257206	0.891057	1.43608
ENSG00000143995.20	3.67142	2.10645	8.53112e-05	0.0213134	8498	MEIS1	protein_coding	chr2	66433452	66573869	+	0.0803685	0.074059	0.756581	1.07742
ENSG00000144036.16	1.26149	5.98363	0.0181126	0.400723	8508	EXOC6B	protein_coding	chr2	72175984	72826041	-	4.68398	3.7376	6.08859	12.534
ENSG00000144043.13	1.31126	5.66941	0.0186732	0.405394	8510	TEX261	protein_coding	chr2	70968325	70994873	-	7.94321	10.7058	14.2245	28.9921
ENSG00000144648.16	1.4376	4.65834	0.0253352	0.463846	8592	ACKR2	protein_coding	chr3	42804752	42887974	+	4.46039	5.33329	6.58833	18.1035
ENSG00000144802.11	1.28105	5.65491	0.0293792	0.488034	8616	NFKBIZ	protein_coding	chr3	101827991	101861022	+	4.29396	10.5604	14.2762	19.8968
ENSG00000144810.16	4.09722	0.90053	0.0105842	0.316061	8617	COL8A1	protein_coding	chr3	99638475	99799226	+	0.0489058	0.0268252	1.21156	0.00844887
ENSG00000144959.11	1.75987	6.95928	0.00264681	0.147995	8639	NCEH1	protein_coding	chr3	172630249	172711218	-	11.9278	14.0206	23.3926	58.3709
ENSG00000145022.5	2.10231	4.33116	0.00112595	0.0942486	8646	TCTA	protein_coding	chr3	49412212	49416476	+	4.5682	3.96471	11.505	22.3772
ENSG00000145555.15	1.10505	6.11761	0.0417162	0.574672	8711	MYO10	protein_coding	chr5	16661907	16936288	-	3.52636	3.71933	4.4601	10.0079
ENSG00000145569.6	1.30295	6.19009	0.0109532	0.32281	8712	OTULINL	protein_coding	chr5	14581792	14616180	+	5.87739	7.00408	11.7511	17.863
ENSG00000145623.13	1.88499	5.25227	0.000997407	0.0898188	8715	OSMR	protein_coding	chr5	38845858	38945596	+	3.93978	1.86722	8.15925	11.417
ENSG00000146122.17	2.50785	1.76094	0.0381873	0.548908	8802	DAAM2	protein_coding	chr6	39792298	39904877	+	0.0360785	0.263858	1.43999	0.207762
ENSG00000146242.9	1.2809	4.81775	0.0335871	0.522934	8816	TPBG	protein_coding	chr6	82363206	82367420	+	3.84727	6.24285	7.93009	15.0653
ENSG00000146826.17	1.1314	5.27584	0.0330747	0.521457	8882	TRAPPC14	protein_coding	chr7	100154420	100158723	-	9.59616	10.2489	16.3635	24.0456
ENSG00000147010.19	1.59093	5.99325	0.00742316	0.261994	8905	SH3KBP1	protein_coding	chrX	19533977	19887600	-	8.66749	4.13676	10.0057	25.1479
ENSG00000147434.9	4.67447	0.137475	0.000366381	0.0504209	8967	CHRNA6	protein_coding	chr8	42752620	42796392	-	0.0697518	0	0.575997	1.14477
ENSG00000147614.4	4.35409	1.6021	0.000430669	0.0546378	8998	ATP6V0D2	protein_coding	chr8	85987323	86154225	+	0.164814	0.090402	0.437466	4.41332
ENSG00000147642.17	1.85418	3.04156	0.046644	0.590339	8999	SYBU	protein_coding	chr8	109573978	109691791	-	0.259125	1.00268	0.999387	3.34524
ENSG00000147883.12	1.88374	6.64096	0.000327092	0.0480976	9028	CDKN2B	protein_coding	chr9	22002903	22009305	-	11.1294	11.9782	35.5181	43.788
ENSG00000147889.18	2.23716	5.45912	4.73604e-05	0.0139834	9030	CDKN2A	protein_coding	chr9	21967752	21995301	-	8.07301	4.36606	28.7096	25.0331
ENSG00000148204.12	2.61678	1.75654	0.0254866	0.463846	9055	CRB2	protein_coding	chr9	123356170	123380324	+	0.20138	0.147278	1.8634	0.12425
ENSG00000148219.18	2.13628	4.40273	0.00119639	0.0986114	9058	ASTN2	protein_coding	chr9	116423112	117415070	-	1.13145	0.564737	2.36991	4.44199
ENSG00000148798.11	3.44085	0.687599	0.00516613	0.215991	9131	INA	protein_coding	chr10	103277138	103290346	+	0.0600754	0.112978	0.225899	1.55678
ENSG00000148848.15	3.22758	1.7191	0.0225089	0.437227	9143	ADAM12	protein_coding	chr10	126012381	126388477	-	0.0725104	0.079545	1.32284	0.0163393
ENSG00000148925.11	1.07097	5.55988	0.0373225	0.548908	9145	BTBD10	protein_coding	chr11	13388008	13463297	-	11.9369	10.7179	18.3042	25.7568
ENSG00000150361.12	2.61865	3.30638	0.000414992	0.0539125	9290	KLHL1	protein_coding	chr13	69700594	70108493	-	0.867485	0.58279	4.1336	4.07772
ENSG00000151117.9	2.29404	2.31099	0.0156222	0.378504	9361	TMEM86A	protein_coding	chr11	18693122	18704785	+	0.247525	0.729761	1.44917	3.10025
ENSG00000151726.16	1.99013	3.14681	0.0100154	0.307447	9446	ACSL1	protein_coding	chr4	184755595	184826818	-	0.566879	0.836704	1.88311	3.33862
ENSG00000152056.18	1.60103	3.40949	0.0269604	0.470912	9480	AP1S3	protein_coding	chr2	223667680	223838027	-	1.16678	0.916661	1.93279	3.89937
ENSG00000152315.5	4.17523	0.759298	0.00255342	0.146816	9518	KCNK13	protein_coding	chr14	90061994	90185853	+	0.109701	0.0534863	0.150982	2.61114
ENSG00000152642.11	2.02043	5.34734	0.000419713	0.054093	9561	GPD1L	protein_coding	chr3	32105689	32168709	+	4.24131	4.55973	10.748	22.4212
ENSG00000152669.9	6.41947	-0.365548	0.000547812	0.0613511	9563	CCNO	protein_coding	chr5	55231152	55233608	-	0.0205002	0	0.158706	2.0187
ENSG00000152763.17	2.79377	1.48257	0.00369595	0.180779	9573	DNAI4	protein_coding	chr1	66812885	66924856	-	0.141571	0.161517	0.613758	1.35005
ENSG00000152766.6	2.60392	2.8663	0.0046578	0.206661	9574	ANKRD22	protein_coding	chr10	88819896	88851844	-	0.629177	0.523613	1.16454	5.30983
ENSG00000152932.8	1.27157	4.14494	0.041734	0.574672	9590	RAB3C	protein_coding	chr5	58582221	58859394	+	1.54287	1.00517	2.7204	2.93741
ENSG00000153233.13	1.51156	5.65017	0.0213772	0.428341	9633	PTPRR	protein_coding	chr12	70638073	70920738	-	11.5233	2.78319	12.8173	23.9222
ENSG00000153292.16	4.02199	4.46623	4.45213e-06	0.00249304	9642	ADGRF1	protein_coding	chr6	46997708	47042350	-	0.358882	0.545121	1.98046	11.7561
ENSG00000153707.19	2.53471	3.41517	0.000488994	0.0585507	9668	PTPRD	protein_coding	chr9	8314246	10613002	-	0.269634	0.349318	1.43933	1.91206
ENSG00000154065.17	1.87852	2.93252	0.0215443	0.428341	9711	ANKRD29	protein_coding	chr18	23598926	23662911	-	0.969205	0.769147	1.6603	4.23939
ENSG00000154188.10	2.32776	2.26035	0.00837301	0.280928	9732	ANGPT1	protein_coding	chr8	107249482	107498055	-	0.555588	0.238191	2.04677	1.59971
ENSG00000154222.15	1.219	5.4503	0.0230513	0.441949	9735	CC2D1B	protein_coding	chr1	52345723	52366205	-	5.99565	4.13586	8.20597	13.4867
ENSG00000154277.13	1.68069	4.72352	0.00517552	0.215991	9747	UCHL1	protein_coding	chr4	41256413	41268455	+	8.60691	14.3727	41.4229	27.8796
ENSG00000154764.6	4.50681	2.42544	0.00322297	0.165626	9799	WNT7A	protein_coding	chr3	13816258	13880071	-	0.202737	0.0460149	0.0649458	5.0725
ENSG00000154864.14	1.85401	4.37037	0.00927785	0.297166	9811	PIEZO2	protein_coding	chr18	10666483	11149569	-	1.40723	0.419745	2.05562	3.91728
ENSG00000155307.19	2.1847	1.91331	0.0140227	0.364343	9855	SAMSN1	protein_coding	chr21	14485228	14658821	-	0.556758	0.384195	1.54335	2.40461
ENSG00000156127.8	2.59742	-0.893484	0.0469922	0.591196	9940	BATF	protein_coding	chr14	75522455	75546993	+	0.122104	0.200925	0.236323	1.63482
ENSG00000156413.15	2.23202	2.12852	0.0174484	0.397957	9975	FUT6	protein_coding	chr19	5830408	5839722	-	0.708642	0.280223	1.17377	3.06059
ENSG00000156466.11	2.4986	0.784675	0.0422932	0.575012	9980	GDF6	protein_coding	chr8	96142333	96160806	-	0.187909	0.107192	1.4431	0.103881
ENSG00000158006.14	1.20723	6.07799	0.0258425	0.464479	10159	PAFAH2	protein_coding	chr1	25959767	25998117	-	15.4339	9.73916	17.4505	35.8685
ENSG00000158008.10	2.56904	0.999288	0.00775519	0.268341	10160	EXTL1	protein_coding	chr1	26019884	26036464	+	0.166572	0.137049	0.644773	1.03116
ENSG00000158014.15	2.30998	5.05927	0.000337514	0.0485034	10161	SLC30A2	protein_coding	chr1	26037252	26046118	-	3.85578	3.59867	8.40328	25.7991
ENSG00000158055.17	1.83846	3.24797	0.0267644	0.469867	10167	GRHL3	protein_coding	chr1	24199558	24364482	+	1.71676	0.504194	2.1872	4.99756
ENSG00000158406.6	2.48646	1.62421	0.00702759	0.255877	10203	H4C8	protein_coding	chr6	26277609	26285638	-	2.38759	2.46956	8.97795	16.3812
ENSG00000158560.14	2.78846	2.35362	0.00265204	0.147995	10234	DYNC1I1	protein_coding	chr7	95772506	96110322	+	0.183837	0.504179	2.26618	2.24758
ENSG00000158786.5	6.85912	1.74643	5.74906e-07	0.000549171	10257	PLA2G2F	protein_coding	chr1	20139323	20150381	+	0.0307616	0.0112486	0.809698	4.05659
ENSG00000158828.8	1.33398	5.29425	0.023051	0.441949	10267	PINK1	protein_coding	chr1	20633458	20651511	+	12.7585	5.7022	15.072	27.3204
ENSG00000159216.19	2.00565	4.92936	0.00178445	0.119742	10314	RUNX1	protein_coding	chr21	34787801	36004667	-	2.30755	0.944172	3.78273	8.09005
ENSG00000159363.19	1.45171	7.30852	0.0166285	0.391349	10338	ATP13A2	protein_coding	chr1	16985958	17011928	-	32.3274	14.4689	35.016	81.4806
ENSG00000159423.17	1.7076	4.06916	0.0254384	0.463846	10347	ALDH4A1	protein_coding	chr1	18871430	18902724	-	4.33937	0.908045	8.5571	6.88995
ENSG00000159445.13	1.70627	3.61997	0.0209824	0.425686	10349	THEM4	protein_coding	chr1	151870866	151909637	-	0.803882	1.59577	2.39622	4.9788
ENSG00000159674.12	3.1181	3.65136	0.000817955	0.08026	10371	SPON2	protein_coding	chr4	1166932	1208962	-	1.3993	1.05451	17.5776	2.18617
ENSG00000160013.9	4.87502	-0.497261	0.00828463	0.279697	10404	PTGIR	protein_coding	chr19	46620468	46625089	-	0.0226928	0.0124472	1.05408	0
ENSG00000160072.20	1.33245	3.9737	0.0444566	0.581228	10412	ATAD3B	protein_coding	chr1	1471765	1497848	+	2.15826	2.52449	3.99529	6.98665
ENSG00000160326.14	1.77983	4.03078	0.00630501	0.242623	10472	SLC2A6	protein_coding	chr9	133471094	133479127	-	3.99862	2.45745	9.13941	11.223
ENSG00000160613.15	1.17626	5.51939	0.0213916	0.428341	10503	PCSK7	protein_coding	chr11	117204337	117232525	-	6.95328	6.70098	12.5103	16.1102
ENSG00000161011.20	1.53947	8.18482	0.0142641	0.365733	10565	SQSTM1	protein_coding	chr5	179806398	179838078	+	48.2558	47.9579	60.5184	198.515
ENSG00000162069.16	1.34725	5.34662	0.0124239	0.343728	10673	BICDL2	protein_coding	chr16	3027682	3036944	-	7.75696	5.09472	11.8996	18.1479
ENSG00000162302.13	1.37528	5.84714	0.0104259	0.314113	10697	RPS6KA4	protein_coding	chr11	64359148	64372215	+	13.0357	9.18616	17.8326	35.1918
ENSG00000162377.6	1.36227	4.73333	0.026295	0.466162	10707	COA7	protein_coding	chr1	52684449	52698347	-	3.98782	4.07538	5.6437	13.5852
ENSG00000162413.17	1.18513	5.35319	0.0418221	0.574672	10721	KLHL21	protein_coding	chr1	6590724	6614607	-	4.24659	3.94009	4.82178	12.4024
ENSG00000162576.17	1.55358	4.47894	0.0124663	0.343728	10756	MXRA8	protein_coding	chr1	1352689	1361777	-	3.47856	4.40083	14.0175	7.61722
ENSG00000162639.16	2.23158	1.3342	0.034318	0.52674	10780	HENMT1	protein_coding	chr1	108648290	108661526	-	0.248646	0.617319	0.729452	3.11994
ENSG00000162734.13	1.2772	6.6192	0.0161906	0.384326	10809	PEA15	protein_coding	chr1	160205380	160215376	+	26.1971	19.5284	39.2984	62.8108
ENSG00000162885.14	1.34376	4.41598	0.0433402	0.577901	10848	B3GALNT2	protein_coding	chr1	235447190	235504452	-	1.394	2.4304	2.80076	6.31448
ENSG00000162892.16	6.91902	0.12092	0.00253662	0.146592	10852	IL24	protein_coding	chr1	206897443	206904139	+	0.0140984	0	2.11742	0
ENSG00000163017.14	5.63092	0.153468	0.00278508	0.151768	10890	ACTG2	protein_coding	chr2	73892314	73919865	+	0.0313374	0	1.56884	0.018046
ENSG00000163082.10	1.17224	5.84106	0.0378971	0.548908	10906	SGPP2	protein_coding	chr2	222424543	222562621	+	5.20724	9.85854	11.1836	20.768
ENSG00000163131.12	1.70863	3.27947	0.0202761	0.419256	10919	CTSS	protein_coding	chr1	150730079	150765957	-	0.733525	1.12774	2.42071	3.28368
ENSG00000163220.11	2.79174	4.45307	0.00605758	0.236507	10944	S100A9	protein_coding	chr1	153357854	153361023	+	1.60685	18.4286	108.339	26.0772
ENSG00000163249.13	1.37991	6.37859	0.0176708	0.398466	10948	CCNYL1	protein_coding	chr2	207711540	207761839	+	16.0766	7.07399	17.8066	37.0278
ENSG00000163283.7	2.98768	3.13437	0.00203472	0.128567	10955	ALPP	protein_coding	chr2	232378724	232382889	+	0.648383	0.877994	1.41176	9.88869
ENSG00000163359.17	6.12081	5.5015	0.000118888	0.0264468	10977	COL6A3	protein_coding	chr2	237324003	237414328	-	0.117449	0.140297	16.8111	0.0541075
ENSG00000163393.13	2.29255	2.21054	0.0120836	0.34008	10987	SLC22A15	protein_coding	chr1	115976513	116070054	+	0.500811	0.183132	1.12006	1.93226
ENSG00000163520.14	2.41105	4.12593	0.000330275	0.0480976	11029	FBLN2	protein_coding	chr3	13549125	13638422	+	1.15431	1.39095	8.17693	4.47394
ENSG00000163565.20	4.49382	1.73919	0.00458853	0.20527	11045	IFI16	protein_coding	chr1	158999968	159055155	+	0.1346	0.0738294	4.36166	0.033219
ENSG00000163638.13	2.04566	4.84442	0.00231568	0.138761	11079	ADAMTS9	protein_coding	chr3	64515654	64688000	-	2.27722	0.584073	4.60851	6.05627
ENSG00000163661.4	4.22349	3.20653	0.000741785	0.0739009	11086	PTX3	protein_coding	chr3	157436850	157443633	+	0.266568	0.77981	17.9311	0.767529
ENSG00000163710.9	2.68349	2.77311	0.00211291	0.131968	11103	PCOLCE2	protein_coding	chr3	142815922	142889206	-	1.39907	0.546036	3.99921	7.39048
ENSG00000163734.4	2.23457	1.59359	0.0254251	0.463846	11107	CXCL3	protein_coding	chr4	74036589	74038807	-	0.545038	1.50902	2.53171	6.63602
ENSG00000163735.7	2.91555	4.37491	0.000837965	0.08026	11108	CXCL5	protein_coding	chr4	73995642	73998677	-	0.65285	3.51811	8.08666	22.0228
ENSG00000164078.14	1.4534	5.44897	0.00857353	0.284715	11225	MST1R	protein_coding	chr3	49887002	49903873	-	6.8641	3.86122	10.0938	16.7976
ENSG00000164128.7	3.13203	2.62858	0.000423404	0.0541391	11255	NPY1R	protein_coding	chr4	163323962	163344832	-	0.363659	0.609491	5.17709	2.86203
ENSG00000164171.11	1.63915	6.80947	0.00286637	0.154136	11269	ITGA2	protein_coding	chr5	52989340	53094779	+	9.83979	5.405	17.1852	26.2668
ENSG00000164181.14	1.59969	5.57352	0.0104044	0.314113	11274	ELOVL7	protein_coding	chr5	60751791	60844274	-	4.12635	7.78588	9.23081	24.7163
ENSG00000164379.7	1.34222	4.32689	0.0287346	0.483486	11333	FOXQ1	protein_coding	chr6	1312098	1314758	+	4.15208	5.01499	9.02633	12.6434
ENSG00000164506.15	1.09431	6.90704	0.0313877	0.508271	11363	STXBP5	protein_coding	chr6	147204417	147390476	+	9.29222	6.70971	15.9161	15.577
ENSG00000164574.16	1.46516	4.59064	0.0255384	0.463846	11375	GALNT10	protein_coding	chr5	154190730	154420984	+	0.875726	2.10276	2.95363	4.82431
ENSG00000165025.15	1.65041	4.25616	0.0227672	0.439843	11497	SYK	protein_coding	chr9	90801787	90898549	+	1.23979	2.54866	2.90447	8.29732
ENSG00000165072.10	2.26908	0.967764	0.0182537	0.401656	11508	MAMDC2	protein_coding	chr9	70043848	70226972	+	0.291413	0.137008	1.09579	0.805504
ENSG00000165124.19	4.26562	3.23142	0.000666376	0.0689254	11523	SVEP1	protein_coding	chr9	110365248	110579880	-	0.0484656	0.106335	2.73559	0.0989515
ENSG00000165434.8	1.28437	4.68768	0.0291371	0.486761	11588	PGM2L1	protein_coding	chr11	74330316	74398433	-	2.28419	1.57064	3.20036	5.43588
ENSG00000165471.7	3.97717	1.50266	0.000155096	0.0303446	11594	MBL2	protein_coding	chr10	52765380	52772784	-	0.12342	0.0761592	0.752443	2.17217
ENSG00000165655.17	2.82684	2.09011	0.00148117	0.110334	11644	ZNF503	protein_coding	chr10	75397830	75401764	-	0.348215	0.353348	2.15662	2.48148
ENSG00000165757.9	3.37898	3.13676	2.09129e-05	0.00784361	11671	JCAD	protein_coding	chr10	30012803	30115494	-	0.221434	0.137872	1.83937	1.60773
ENSG00000166016.6	1.35158	5.17326	0.0473406	0.594148	11735	ABTB2	protein_coding	chr11	34150987	34358010	-	7.57671	1.65362	7.62712	13.5611
ENSG00000166147.15	2.42624	5.53666	0.0120042	0.33843	11764	FBN1	protein_coding	chr15	48408313	48645721	-	0.452256	1.56071	9.67019	0.689577
ENSG00000166268.11	1.89196	1.70638	0.0392852	0.555707	11803	MYRFL	protein_coding	chr12	69825227	69959097	+	0.309922	0.501484	1.00771	1.82041
ENSG00000166292.12	5.17621	-0.222631	0.00594678	0.234393	11808	TMEM100	protein_coding	chr17	55719627	55732121	-	0.0233675	0.0128172	1.33869	0
ENSG00000166396.13	3.38444	0.899998	0.00112053	0.0942486	11835	SERPINB7	protein_coding	chr18	63752935	63805376	+	0.188598	0.103448	1.0038	1.83273
ENSG00000166401.15	1.27392	4.98908	0.0182034	0.401638	11837	SERPINB8	protein_coding	chr18	63970029	64019779	+	4.21645	4.28817	8.74434	10.3594
ENSG00000166446.15	1.35421	4.70298	0.0168155	0.394215	11852	CDYL2	protein_coding	chr16	80597907	80804598	-	1.7099	2.02454	4.15304	4.74809
ENSG00000166741.8	1.95412	6.09521	0.000366191	0.0504209	11915	NNMT	protein_coding	chr11	114257787	114313536	+	9.43453	18.3902	46.2179	55.4073
ENSG00000166828.3	2.49137	2.64371	0.0296586	0.491799	11940	SCNN1G	protein_coding	chr16	23182745	23216883	+	1.0191	0.18486	0.546675	5.53124
ENSG00000167114.13	1.49622	5.22688	0.00446256	0.202423	12022	SLC27A4	protein_coding	chr9	128340527	128361470	+	7.42234	5.77268	16.6966	17.6741
ENSG00000167434.10	3.2841	6.54311	0.000472364	0.0577059	12086	CA4	protein_coding	chr17	60149942	60170899	+	10.41	22.4583	22.2731	279.032
ENSG00000167767.14	3.07954	3.50218	0.000383647	0.0516148	12184	KRT80	protein_coding	chr12	52168996	52192014	-	0.920981	0.422929	2.00081	8.36237
ENSG00000168389.18	1.96599	2.00025	0.0479342	0.597853	12340	MFSD2A	protein_coding	chr1	39955112	39969968	+	1.13469	0.470247	1.07365	4.6393
ENSG00000168542.16	3.01653	8.15431	0.0012809	0.101466	12381	COL3A1	protein_coding	chr2	188974373	189012746	+	8.75138	15.616	174.011	12.4497
ENSG00000169245.6	3.52989	-0.103376	0.00561312	0.226745	12550	CXCL10	protein_coding	chr4	76021118	76023497	-	0.0712359	0.182343	0.477955	2.33825
ENSG00000169255.15	1.7522	4.37853	0.0239374	0.45095	12558	B3GALNT1	protein_coding	chr3	161083883	161105411	-	0.776602	2.93637	3.47907	8.43447
ENSG00000169429.12	2.66961	3.84687	0.00226434	0.13739	12591	CXCL8	protein_coding	chr4	73740519	73743716	+	0.567088	3.5771	13.8511	11.4869
ENSG00000169550.14	4.30067	1.54245	0.000179736	0.0324257	12612	MUC15	protein_coding	chr11	26559032	26572263	-	0.123564	0.0542206	0.561202	2.68968
ENSG00000169604.21	2.24465	3.41841	0.0183203	0.402032	12625	ANTXR1	protein_coding	chr2	69013176	69249327	+	0.26453	0.741169	3.96298	0.580509
ENSG00000169851.16	2.75808	5.08881	5.72567e-05	0.0157592	12679	PCDH7	protein_coding	chr4	30720369	31146805	+	0.618787	1.0679	2.57049	8.13486
ENSG00000169876.14	1.14466	8.62135	0.0495448	0.607003	12686	MUC17	protein_coding	chr7	101020072	101058859	+	19.8758	17.2274	21.8437	53.927
ENSG00000170006.13	2.362	3.74378	0.000899224	0.0844075	12722	TMEM154	protein_coding	chr4	152618628	152680012	-	0.453607	0.431457	1.36813	2.8492
ENSG00000170035.16	1.05899	6.434	0.0426181	0.575012	12726	UBE2E3	protein_coding	chr2	180967248	181076585	+	28.9826	23.526	37.039	63.9424
ENSG00000170075.10	2.17735	2.03456	0.0199708	0.417381	12733	GPR37L1	protein_coding	chr1	202122886	202133592	+	0.308628	0.153895	0.502684	1.41258
ENSG00000170545.17	1.16377	5.25923	0.0422584	0.575012	12847	SMAGP	protein_coding	chr12	51244558	51270415	-	11.8684	5.70719	13.3035	22.6242
ENSG00000170689.10	1.59502	5.27248	0.00339492	0.170155	12878	HOXB9	protein_coding	chr17	48621156	48626358	-	6.31165	9.59889	21.3994	23.6717
ENSG00000170775.3	1.49949	4.11308	0.0208029	0.42437	12885	GPR37	protein_coding	chr7	124743885	124765792	-	2.14337	1.56562	3.62037	6.04102
ENSG00000170854.18	1.37273	3.62258	0.0381517	0.548908	12907	RIOX2	protein_coding	chr3	97941818	97972457	-	1.36712	1.39672	3.05396	3.59681
ENSG00000170956.17	2.39845	1.16771	0.0125308	0.34431	12941	CEACAM3	protein_coding	chr19	41796587	41811554	+	0.812875	0.498323	2.2951	4.08901
ENSG00000171124.14	2.94687	5.90037	0.000329342	0.0480976	12977	FUT3	protein_coding	chr19	5842888	5851471	-	8.84368	2.89867	10.7039	71.0994
ENSG00000171132.14	2.59247	2.11253	0.00535062	0.22053	12980	PRKCE	protein_coding	chr2	45651345	46187990	+	0.182031	0.244621	0.669382	1.73746
ENSG00000171431.4	2.11221	6.46656	0.00012469	0.0273192	13043	KRT20	protein_coding	chr17	40875889	40885242	-	26.2149	14.184	66.7154	93.1152
ENSG00000171476.22	2.43478	1.77114	0.0174049	0.39785	13060	HOPX	protein_coding	chr4	56647988	56681899	-	0.752533	0.200131	1.16518	3.50623
ENSG00000171502.15	3.80946	2.33199	0.000139211	0.0282581	13073	COL24A1	protein_coding	chr1	85729233	86156943	-	0.15514	0.0582233	2.01017	0.740574
ENSG00000171793.17	1.46874	4.69925	0.0201358	0.419211	13136	CTPS1	protein_coding	chr1	40979300	41012565	+	1.84095	3.11176	4.08656	8.77853
ENSG00000172016.16	4.02119	-0.825474	0.00241331	0.143552	13198	REG3A	protein_coding	chr2	79157003	79159753	-	0	0.111401	1.13994	0.657882
ENSG00000172031.7	1.58445	3.89497	0.0213101	0.428341	13201	EPHX4	protein_coding	chr1	92029985	92063538	+	6.54774	4.71049	10.1381	20.9452
ENSG00000172339.10	1.36883	3.90761	0.0462417	0.58782	13272	ALG14	protein_coding	chr1	94974405	95072951	-	1.07139	0.865173	1.43308	3.18254
ENSG00000173083.16	2.11956	3.44149	0.0140143	0.364343	13433	HPSE	protein_coding	chr4	83292461	83335153	-	1.39295	0.515894	1.43784	6.08809
ENSG00000173156.7	1.11015	5.3768	0.0364049	0.542137	13445	RHOD	protein_coding	chr11	67056847	67072017	+	28.482	23.2606	39.7954	63.3509
ENSG00000173175.16	2.05269	4.24473	0.00556019	0.226296	13450	ADCY5	protein_coding	chr3	123282296	123449090	-	0.773767	1.1838	1.67083	5.92844
ENSG00000173218.15	1.45097	5.59565	0.0164567	0.388996	13461	VANGL1	protein_coding	chr1	115641970	115698224	+	4.22719	2.26269	4.32886	11.8795
ENSG00000173391.9	2.15069	1.87405	0.0191741	0.411281	13497	OLR1	protein_coding	chr12	10158301	10172138	-	0.404359	0.739313	1.7739	3.0077
ENSG00000173432.13	2.73107	-0.87319	0.0236043	0.448842	13506	SAA1	protein_coding	chr11	18266260	18269977	+	0.236447	0.0288207	0.610166	1.0439
ENSG00000173559.15	2.61723	6.41309	0.00014959	0.0296243	13531	NABP1	protein_coding	chr2	191678068	191741097	+	3.04655	1.34297	5.06664	19.4202
ENSG00000173614.14	1.72619	2.80879	0.028799	0.483564	13545	NMNAT1	protein_coding	chr1	9943428	9985501	+	0.877586	0.755918	1.99291	3.00974
ENSG00000173641.18	3.08806	0.947681	0.0453071	0.583863	13550	HSPB7	protein_coding	chr1	16014028	16019594	-	0.0210492	0.288641	2.49323	0.0727285
ENSG00000173692.14	1.39664	7.18398	0.00943122	0.299499	13559	PSMD1	protein_coding	chr2	231056845	231173116	+	21.3642	14.9978	32.9351	55.1368
ENSG00000174099.12	3.44138	1.28503	0.0020683	0.130183	13628	MSRB3	protein_coding	chr12	65278643	65491430	+	0.0549129	0.098575	1.30627	0.275975
ENSG00000174807.4	3.71305	2.62514	0.0117442	0.334841	13753	CD248	protein_coding	chr11	66314494	66317044	-	0.360927	0.371946	8.95832	0.0566846
ENSG00000175040.6	2.83458	4.6737	9.65239e-05	0.0223922	13799	CHST2	protein_coding	chr3	143119771	143124014	+	0.666869	2.51984	11.9837	9.71696
ENSG00000175084.13	6.09355	3.75236	0.000176678	0.0322369	13808	DES	protein_coding	chr2	219418377	219426735	+	0.149268	0.218333	23.7474	0.107447
ENSG00000175445.17	3.14884	2.92251	0.00109008	0.0930433	13879	LPL	protein_coding	chr8	19901717	19967259	+	0.508709	0.420693	6.53147	1.13573
ENSG00000175592.9	2.57381	2.97544	0.00571904	0.228908	13910	FOSL1	protein_coding	chr11	65892049	65900573	-	2.10906	0.759449	2.99133	12.5161
ENSG00000175745.15	3.36015	1.36979	0.0306275	0.501876	13936	NR2F1	protein_coding	chr5	93583222	93594611	+	0.0267761	0.198273	2.20767	0.0346935
ENSG00000175984.15	1.99676	2.58161	0.0314872	0.508271	13978	DENND2C	protein_coding	chr1	114582848	114670422	-	0.29482	0.519436	0.636308	2.41544
ENSG00000176641.11	1.52572	5.76441	0.00882137	0.288811	14109	RNF152	protein_coding	chr18	61808067	61894247	-	2.80443	4.06351	5.31044	13.1787
ENSG00000176834.14	1.09989	5.3734	0.0461418	0.587684	14148	VSIG10	protein_coding	chr12	118063593	118136026	-	6.58945	4.87008	7.68437	14.9346
ENSG00000177058.12	1.08219	4.82535	0.0480504	0.598842	14206	SLC38A9	protein_coding	chr5	55625845	55773194	-	6.2603	6.43224	11.6624	13.3086
ENSG00000177409.12	3.37512	3.55831	2.12525e-05	0.00784361	14277	SAMD9L	protein_coding	chr7	93130056	93148385	-	0.324671	0.237446	1.42161	3.95642
ENSG00000178718.7	2.51796	2.88055	0.00228304	0.137823	14525	RPP25	protein_coding	chr15	74954418	74956772	-	0.983338	1.01375	3.46699	7.1636
ENSG00000179348.13	1.75571	2.9894	0.0233732	0.446785	14657	GATA2	protein_coding	chr3	128479427	128493201	-	1.09031	0.874063	2.24007	3.88794
ENSG00000179841.8	2.0016	2.19675	0.0260931	0.464912	14738	AKAP5	protein_coding	chr14	64465499	64474503	+	0.207993	0.309661	0.575077	1.36672
ENSG00000180447.7	3.77236	1.48825	0.00169809	0.116481	14861	GAS1	protein_coding	chr9	86944362	86947506	-	0.0887146	0.165446	2.96698	0.337176
ENSG00000180573.10	1.56714	6.44626	0.00374746	0.182748	14878	H2AC6	protein_coding	chr6	26124145	26139116	+	28.4948	32.7007	59.6157	109.12
ENSG00000180596.8	2.34591	3.97181	0.000588903	0.0646162	14882	H2BC4	protein_coding	chr6	26114873	26123926	-	9.4932	6.05377	27.9036	44.7341
ENSG00000181072.12	5.15343	1.51432	0.00218634	0.134485	14981	CHRM2	protein_coding	chr7	136868652	137020255	+	0.0225734	0.0297161	1.78251	0.00779948
ENSG00000181381.15	1.34693	4.65728	0.0239817	0.451262	15029	DDX60L	protein_coding	chr4	168356735	168537786	-	2.96134	1.3741	4.93233	5.13599
ENSG00000182168.15	3.02027	3.4793	0.000331728	0.0480976	15172	UNC5C	protein_coding	chr4	95162504	95549206	-	0.143616	0.34088	2.76948	0.960858
ENSG00000182263.14	1.44711	4.40086	0.0436449	0.578793	15198	FIGN	protein_coding	chr2	163593396	163736012	-	0.550045	1.85024	2.32902	3.89795
ENSG00000182551.14	2.37602	7.28532	0.000832927	0.08026	15263	ADI1	protein_coding	chr2	3497366	3519531	-	13.0214	8.48118	17.0909	85.2009
ENSG00000182752.10	5.19383	2.1704	0.000382923	0.0516148	15309	PAPPA	protein_coding	chr9	116153791	116402321	+	0.0178019	0.0278986	1.5593	0.0395413
ENSG00000182795.13	1.23479	7.41364	0.0267484	0.469867	15319	C1orf116	protein_coding	chr1	207018522	207032756	-	25.4053	15.0729	30.7448	56.5336
ENSG00000182938.7	1.7841	5.92914	0.000410894	0.0538106	15355	OTOP3	protein_coding	chr17	74935898	74949992	+	11.4253	13.8304	43.9022	37.2901
ENSG00000183091.21	3.08339	3.98549	3.6096e-05	0.0119625	15394	NEB	protein_coding	chr2	151485336	151734487	-	0.181339	0.0965574	0.650213	1.50593
ENSG00000183160.9	4.52428	-0.198819	0.00566551	0.227728	15411	TMEM119	protein_coding	chr12	108589851	108598320	-	0.0419245	0.011498	1.18467	0.018107
ENSG00000183317.17	3.95129	3.0326	0.0001602	0.030356	15451	EPHA10	protein_coding	chr1	37713880	37765133	-	0.103061	0.20803	0.580848	3.95264
ENSG00000183578.8	2.43946	0.980837	0.0198706	0.416359	15508	TNFAIP8L3	protein_coding	chr15	51056598	51105276	-	0.433915	0.083302	1.27651	1.27436
ENSG00000183671.13	5.46101	0.0245313	0.000684455	0.070292	15539	CMKLR2	protein_coding	chr2	206175316	206218047	-	0.0219173	0.0120218	0.0848385	1.43883
ENSG00000183722.9	2.28738	1.61168	0.0116758	0.334841	15553	LHFPL6	protein_coding	chr13	39209116	39603528	-	0.536553	0.502469	1.84389	2.87125
ENSG00000183853.18	1.89607	6.49343	0.000613731	0.0660357	15594	KIRREL1	protein_coding	chr1	157993273	158100262	+	4.47895	5.99711	13.4778	22.9422
ENSG00000184292.7	1.64964	6.52421	0.00319096	0.164502	15688	TACSTD2	protein_coding	chr1	58575433	58577252	-	30.0163	23.1743	50.012	103.791
ENSG00000184368.16	1.6769	3.83562	0.0210855	0.426411	15709	MAP7D2	protein_coding	chrX	20006713	20116907	-	2.13745	1.41865	2.78039	7.66305
ENSG00000184371.14	2.30616	3.39526	0.00159587	0.115179	15710	CSF1	protein_coding	chr1	109910242	109930992	+	0.632616	0.98206	4.0751	3.42303
ENSG00000184374.3	3.08731	1.22884	0.0313439	0.508271	15711	COLEC10	protein_coding	chr8	118995452	119108455	+	0.187014	0.146541	2.61984	0.0307697
ENSG00000184584.14	4.01946	0.842438	0.00049627	0.0585507	15759	STING1	protein_coding	chr5	139475533	139482935	-	0.0930714	0.0680672	1.98546	0.482365
ENSG00000184678.11	1.2534	4.35052	0.0383478	0.548908	15783	H2BC21	protein_coding	chr1	149884459	149886682	-	5.97156	5.73891	10.9165	14.9761
ENSG00000184828.10	2.58039	1.61863	0.015859	0.381246	15810	ZBTB7C	protein_coding	chr18	48026672	48410752	-	0.276581	0.0585536	0.405702	1.4083
ENSG00000185215.11	2.22224	6.00136	0.000454106	0.0566011	15915	TNFAIP2	protein_coding	chr14	103121476	103137439	+	4.51743	5.75792	9.9165	34.7523
ENSG00000185306.13	3.01899	2.33237	0.00263424	0.147995	15947	C12orf56	protein_coding	chr12	64264762	64390758	-	0.448105	0.0955846	1.22382	2.76324
ENSG00000185340.16	1.42938	3.56289	0.0391334	0.554526	15954	GAS2L1	protein_coding	chr22	29306618	29312787	+	1.80322	1.45305	2.85291	5.24488
ENSG00000185386.15	2.59782	1.1833	0.00617189	0.240348	15964	MAPK11	protein_coding	chr22	50263713	50270767	-	0.380779	0.189873	1.42927	1.75421
ENSG00000185404.17	3.96911	3.29887	6.50665e-06	0.00320186	15966	SP140L	protein_coding	chr2	230327184	230403732	+	0.256392	0.338962	2.12742	6.58729
ENSG00000185499.17	4.08453	7.11597	8.94723e-05	0.0216857	15986	MUC1	protein_coding	chr1	155185824	155192916	-	2.91696	14.0158	22.4241	251.586
ENSG00000185634.12	2.82722	1.57787	0.00763981	0.267246	16018	SHC4	protein_coding	chr15	48823741	48963919	-	0.189893	0.0694386	0.322021	1.35909
ENSG00000186188.11	2.82538	3.68246	0.00433541	0.198878	16176	FFAR4	protein_coding	chr10	93566665	93604480	+	0.618489	1.04789	0.904429	10.1625
ENSG00000186469.9	3.12966	0.883877	0.0190571	0.410435	16244	GNG2	protein_coding	chr14	51826195	51979342	+	0.0376673	0.112159	1.1831	0.0743696
ENSG00000186594.16	1.2335	4.81593	0.0253315	0.463846	16277	MIR22HG	lncRNA	chr17	1711447	1717174	-	5.72759	6.5321	12.4829	14.3688
ENSG00000187800.14	2.70365	1.56834	0.0245587	0.458136	16537	PEAR1	protein_coding	chr1	156893698	156916429	+	0.224463	0.116964	1.92887	0.126028
ENSG00000188060.8	1.78114	2.70155	0.0351541	0.533008	16610	RAB42	protein_coding	chr1	28592200	28595449	+	1.9037	0.877922	5.82005	2.93269
ENSG00000188505.5	4.00123	2.06925	0.00028183	0.0440514	16713	NCCRP1	protein_coding	chr19	39196964	39201884	+	0.353174	0.18597	1.20303	6.76031
ENSG00000188549.13	2.61085	2.55887	0.00304833	0.160136	16724	CCDC9B	protein_coding	chr15	40331452	40340939	-	0.500202	0.184835	1.69571	2.11942
ENSG00000188738.16	2.46219	5.17315	0.000504778	0.0585507	16777	FSIP2	protein_coding	chr2	185738804	185833290	+	0.388865	0.74177	1.22281	4.63332
ENSG00000188984.12	4.58573	2.90283	0.000215389	0.0364344	16838	AADACL3	protein_coding	chr1	12716110	12728760	+	0.0756863	0.233991	0.479406	6.58526
ENSG00000189058.9	2.93478	5.09488	4.90871e-06	0.00257137	16864	APOD	protein_coding	chr3	195568705	195584033	-	13.1412	6.95949	41.5961	98.9179
ENSG00000189120.5	1.70791	5.42746	0.003117	0.162234	16877	SP6	protein_coding	chr17	47844908	47855874	-	7.59424	3.38234	12.2818	20.3885
ENSG00000189184.12	2.54176	2.37828	0.0267383	0.469867	16899	PCDH18	protein_coding	chr4	137518918	137532494	-	0.169381	0.371626	2.79014	0.203207
ENSG00000189325.7	1.45692	5.18874	0.0109427	0.32281	16928	BNIP5	protein_coding	chr6	36315761	36336888	-	5.73702	5.53968	9.07947	19.6029
ENSG00000196188.12	2.67814	9.65406	8.85639e-06	0.003887	17006	CTSE	protein_coding	chr1	206008535	206023909	-	55.0223	101.287	378.187	563.245
ENSG00000196260.5	2.4411	3.92338	0.000501735	0.0585507	17029	SFTA2	protein_coding	chr6	30931353	30955636	-	6.57515	4.14909	18.5142	34.982
ENSG00000196549.13	1.385	4.14527	0.0271828	0.473164	17136	MME	protein_coding	chr3	155024124	155183704	+	1.23399	1.27729	2.55778	3.53583
ENSG00000196620.10	2.15678	8.03043	0.00366287	0.180246	17161	UGT2B15	protein_coding	chr4	68646597	68670652	-	19.9123	74.5826	103.647	297.562
ENSG00000196639.7	3.50165	0.80255	0.00710482	0.25696	17166	HRH1	protein_coding	chr3	11137093	11263557	+	0.0823841	0.0361506	0.0850389	1.15758
ENSG00000196664.5	2.98608	0.766748	0.0175631	0.398466	17176	TLR7	protein_coding	chrX	12867072	12890361	+	0.027884	0.128475	0.155426	1.03088
ENSG00000197147.15	1.49801	4.18328	0.0465084	0.590339	17320	LRRC8B	protein_coding	chr1	89524829	89597861	+	0.590419	1.87155	2.05156	4.55441
ENSG00000197150.13	1.39542	4.50892	0.0215942	0.428341	17322	ABCB8	protein_coding	chr7	151028422	151047782	+	3.19362	2.1271	4.84389	8.02252
ENSG00000197380.11	3.41526	2.07678	0.00552854	0.226141	17393	DACT3	protein_coding	chr19	46647551	46661182	-	0.178655	0.106393	2.67924	0.141093
ENSG00000197780.11	1.38693	5.24697	0.0106463	0.316061	17520	TAF13	protein_coding	chr1	109062496	109076012	-	8.26726	8.16127	15.0355	24.8154
ENSG00000197888.3	1.692	6.18226	0.00121594	0.0987285	17553	UGT2B17	protein_coding	chr4	68537173	68576413	-	12.8764	16.852	35.608	54.0875
ENSG00000198431.18	1.44623	7.89417	0.0124884	0.343728	17727	TXNRD1	protein_coding	chr12	104215779	104350307	+	35.1335	19.5879	44.9298	91.4582
ENSG00000198443.8	8.03681	-0.776338	0.00103405	0.0917595	17730	KRTAP4-1	protein_coding	chr17	41184100	41184911	-	0	0	0.0532017	2.67123
ENSG00000198574.6	2.45431	1.89861	0.0373934	0.548908	17773	SH2D1B	protein_coding	chr1	162395268	162412138	-	0.937006	0.0725584	1.0241	3.9231
ENSG00000198788.9	1.07924	8.23505	0.0382314	0.548908	17858	MUC2	protein_coding	chr11	1074875	1110511	+	56.2323	43.857	102.39	92.9317
ENSG00000198793.14	1.35584	6.23995	0.00975473	0.303462	17861	MTOR	protein_coding	chr1	11106535	11262556	-	5.21479	5.31008	8.7628	16.2327
ENSG00000198807.13	3.83023	1.14752	0.00057653	0.0636889	17870	PAX9	protein_coding	chr14	36657568	36679362	+	0.107725	0.0262613	0.537449	1.22001
ENSG00000198857.3	2.26563	-0.0603445	0.040427	0.563998	17902	HSD3BP5	transcribed_unprocessed_pseudogene	chr1	119601340	119609250	+	0.27112	0.324462	0.64876	2.04385
ENSG00000198948.12	2.58015	3.7069	0.00101484	0.0905496	17954	MFAP3L	protein_coding	chr4	169986597	170033031	-	0.281015	0.752677	1.9721	3.8838
ENSG00000201032.1	6.08021	-2.39097	0.00881034	0.288811	18838	RNU6-704P	snRNA	chr1	200933345	200933447	-	0	0	0.838831	4.67969
ENSG00000203499.12	1.68001	3.90952	0.0127964	0.347492	19580	IQANK1	protein_coding	chr8	143734139	143790645	+	2.06503	1.55789	3.79246	6.90994
ENSG00000203697.12	1.1584	6.99116	0.0264486	0.467158	19616	CAPN8	protein_coding	chr1	223538007	223665723	-	18.294	26.2177	44.7601	48.2897
ENSG00000203852.4	3.50322	-1.2614	0.034903	0.530782	19661	H3C15	protein_coding	chr1	149852608	149853125	+	0	0.236352	0.0833972	2.60545
ENSG00000204740.11	1.31229	7.43686	0.0379853	0.548908	19985	MALRD1	protein_coding	chr10	19048801	19790401	+	9.41701	21.4253	21.1837	51.128
ENSG00000205413.8	4.5643	5.87048	8.9355e-10	2.90207e-06	20168	SAMD9	protein_coding	chr7	93099513	93118023	-	0.667501	0.821559	6.07507	26.7196
ENSG00000206538.9	1.53609	5.96628	0.00332848	0.16891	20387	VGLL3	protein_coding	chr3	86876388	86991149	-	3.4443	2.57262	5.85431	10.2219
ENSG00000210107.1	3.42593	-1.66089	0.0255474	0.463846	21419	MT-TQ	Mt_tRNA	chrM	4329	4400	-	0	1.27531	1.19999	12.7197
ENSG00000210184.1	6.25651	-2.25618	0.00377448	0.182966	21433	MT-TS2	Mt_tRNA	chrM	12207	12265	+	0	0	5.1254	5.71874
ENSG00000211445.13	1.72954	10.6098	0.00165899	0.115624	21445	GPX3	protein_coding	chr5	151020591	151028988	+	426.918	544.807	1299.63	1708.77
ENSG00000213064.10	1.28602	5.99539	0.0124161	0.343728	22123	SFT2D2	protein_coding	chr1	168225938	168253021	+	3.18643	4.00596	6.45621	9.90606
ENSG00000213694.7	3.52387	2.18571	0.000352811	0.04982	22461	S1PR3	protein_coding	chr9	88990863	89005155	+	0.122565	0.0551612	1.36246	0.521207
ENSG00000213699.9	1.04671	5.44547	0.0442616	0.581228	22465	SLC35F6	protein_coding	chr2	26764284	26781231	+	8.8164	7.01259	12.3222	17.8622
ENSG00000214595.13	2.1869	3.0418	0.00512182	0.215216	22839	EML6	protein_coding	chr2	54723499	54972025	+	0.406803	0.351936	1.1522	2.04551
ENSG00000214814.7	1.92989	8.34411	0.00273416	0.150131	22911	FER1L6	protein_coding	chr8	123851987	124120061	+	14.008	33.3744	53.9944	116.651
ENSG00000216331.2	2.47278	-0.852823	0.0228202	0.439843	23302	H1-12P	unprocessed_pseudogene	chr6	26195554	26196633	+	0.19443	0.373263	1.58048	1.42755
ENSG00000218416.4	1.53288	4.34183	0.0117746	0.334841	23542	GPC1-AS1	lncRNA	chr2	240449315	240456714	-	4.95677	6.05523	16.3275	13.426
ENSG00000220494.4	3.53729	-0.364705	0.00721381	0.258599	23795	YAP1P1	processed_pseudogene	chr6	147406889	147408281	+	0.0200292	0.153807	0.372144	1.5917
ENSG00000223458.2	3.69002	-1.99389	0.0353812	0.533044	24669	LMO7DN-IT1	lncRNA	chr13	75876886	75881127	+	0.173836	0	0	2.40253
ENSG00000223940.1	1.97436	1.46407	0.0332739	0.522063	24997	KRT8P8	processed_pseudogene	chrX	152479577	152481024	+	1.00196	0.655272	1.90938	4.0944
ENSG00000224051.7	1.13266	5.61666	0.0386261	0.5514	25075	CPTP	protein_coding	chr1	1324756	1328896	+	19.831	11.4103	22.362	40.3687
ENSG00000224173.2	4.21922	-0.0653723	0.00290303	0.155073	25157	LINC02831	lncRNA	chr2	67562067	67620545	+	0.0621859	0.0113698	0.144427	1.16384
ENSG00000224259.9	3.75258	2.00736	0.00047262	0.0577059	25209	LINC01133	lncRNA	chr1	159958035	159984750	+	0.0928056	0.259151	1.00586	3.49809
ENSG00000225190.12	1.02638	5.60378	0.0430195	0.576628	25853	PLEKHM1	protein_coding	chr17	45435900	45490758	-	4.35286	3.54487	6.41595	8.44485
ENSG00000225731.1	3.21088	1.50839	0.00123522	0.0997947	26217	PDE9A-AS1	lncRNA	chr21	42733594	42741758	-	0.509021	0.174501	3.20181	2.61065
ENSG00000226715.4	3.89277	1.07635	0.000164501	0.030356	26896	LINC01709	lncRNA	chr1	101639509	101787572	+	0.0998436	0.1217	1.15085	1.95486
ENSG00000227012.3	3.37084	-0.106872	0.00505331	0.213873	27109	LINC02527	lncRNA	chr6	111900305	111909420	-	0.0749348	0.219212	0.850846	2.0713
ENSG00000227218.7	4.28634	-0.339026	0.00230178	0.138439	27255	ENSG00000227218	lncRNA	chr9	127934503	127940952	+	0.0252495	0.110797	0.390948	2.22465
ENSG00000227243.3	2.58621	-0.764562	0.0403818	0.563852	27269	SLAMF6P1	unprocessed_pseudogene	chr1	162445549	162446566	+	0.509814	0.0508431	0.645844	2.4821
ENSG00000227777.1	3.82836	-0.8712	0.0154449	0.377346	27625	RPL7AP19	processed_pseudogene	chr1	168542737	168543354	+	0.225734	0	0.139805	2.9638
ENSG00000228594.4	2.48183	0.527534	0.0149969	0.373519	28158	FNDC10	protein_coding	chr1	1598012	1600135	-	0.275855	0.158514	0.772877	1.47507
ENSG00000228626.1	4.56623	-0.489344	0.00367828	0.180458	28180	ENSG00000228626	unprocessed_pseudogene	chr1	148288001	148288951	-	0.391589	0	0.909469	8.28715
ENSG00000229056.2	3.60374	-0.902791	0.0112778	0.329623	28461	HECW2-AS1	lncRNA	chr2	196260024	196264204	+	0	0.108537	0.245105	1.05973
ENSG00000229222.1	1.19204	4.4195	0.0476917	0.595743	28564	KRT18P4	processed_pseudogene	chr20	49956745	49958032	+	11.7625	10.1471	18.38	27.9175
ENSG00000229291.1	5.80214	-2.57063	0.0125536	0.344355	28620	LINC02768	lncRNA	chr1	235957879	235971825	-	0	0	0.682102	1.77582
ENSG00000229404.6	3.40486	1.17655	0.00105082	0.0926179	28697	LINC00858	lncRNA	chr10	84267747	84294659	+	0.13508	0.0666831	0.554245	1.4235
ENSG00000230337.3	3.19732	-1.8286	0.0284288	0.482428	29344	EXOSC10-AS1	lncRNA	chr1	11099430	11102105	+	0	0.133076	0.187825	1.04784
ENSG00000230338.1	2.33755	-1.70345	0.0478102	0.596764	29345	MTND4P19	processed_pseudogene	chr10	94774156	94774633	-	0.175109	0.192098	1.08451	0.705869
ENSG00000230487.9	1.35304	3.44339	0.049183	0.604605	29447	PSMG3-AS1	lncRNA	chr7	1570073	1589626	+	1.133	1.00523	2.18061	2.87754
ENSG00000230630.5	6.34819	-0.338861	0.00408114	0.191542	29553	DNM3OS	lncRNA	chr1	172138397	172144840	-	0	0.0120597	1.17446	0
ENSG00000231924.10	2.66323	0.276272	0.0185698	0.40423	30409	PSG1	protein_coding	chr19	42866464	42879822	-	0.0937525	0.133702	1.10322	0.259144
ENSG00000232316.2	2.38986	-0.571309	0.0273629	0.475237	30670	LINC02518	lncRNA	chr6	113428540	113433555	-	0.433915	0.238006	1.27651	2.02398
ENSG00000233101.10	3.08823	3.02446	0.00064348	0.0682972	31219	HOXB-AS3	lncRNA	chr17	48549630	48606414	+	1.0375	1.06811	3.31165	13.3186
ENSG00000233217.2	4.04589	2.13748	0.000138693	0.0282581	31291	MROH3P	transcribed_unitary_pseudogene	chr1	200917460	200966668	+	0.191413	0.159987	0.973794	4.42484
ENSG00000235192.1	3.65163	-1.48684	0.00741678	0.261994	32651	ENSG00000235192	lncRNA	chr2	165794851	165810010	+	0	0.117872	0.443643	1.05188
ENSG00000236318.2	2.90787	-0.22847	0.00575659	0.228927	33386	LINC02888	lncRNA	chr7	17374867	17467256	+	0.151224	0.124421	0.907312	1.045
ENSG00000236423.8	3.06962	1.46558	0.00477996	0.210736	33460	LINC01134	lncRNA	chr1	3900347	3917225	+	0.0664303	0.19875	0.46753	1.64843
ENSG00000236562.4	2.64672	-1.92064	0.0470644	0.591547	33569	IFITM3P1	processed_pseudogene	chr4	66094142	66094526	+	0.0724694	0.2385	0.673243	1.25197
ENSG00000237248.6	2.96392	0.650933	0.0182394	0.401656	34018	LINC00987	lncRNA	chr12	9240003	9261050	+	0.0245317	0.188382	0.34185	1.25729
ENSG00000237988.6	2.91345	3.22494	0.00194189	0.125137	34537	OR2I1P	protein_coding	chr6	29550407	29557773	+	0.184145	0.734581	1.57247	5.02252
ENSG00000238405.1	3.71035	-2.50064	0.045011	0.583495	34782	RNA5SP311	rRNA_pseudogene	chr10	46807458	46807573	-	0	0.263858	1.11724	2.90867
ENSG00000238649.1	2.92062	-2.46289	0.0421238	0.575012	34844	SNORD42A	snoRNA	chr17	28723429	28723492	+	0.871898	0	4.04998	3.01255
ENSG00000240241.5	4.17313	-1.04389	0.00315454	0.163663	35430	ENSG00000240241	lncRNA	chr3	78266940	78294731	+	0	0.114922	1.67609	0.422285
ENSG00000240891.8	1.80166	2.32997	0.0365524	0.542572	35693	PLCXD2	protein_coding	chr3	111674676	111846447	+	0.255089	0.312544	0.615527	1.23049
ENSG00000241322.11	3.34021	1.96227	0.00113663	0.0946554	35868	FBXW10B	protein_coding	chr17	15565483	15619704	-	0.0609677	0.109124	0.352753	1.26946
ENSG00000241635.8	4.21083	5.23015	7.02975e-08	0.000108315	35994	UGT1A1	protein_coding	chr2	233760270	233773300	+	1.28647	0.612702	5.95624	26.1169
ENSG00000244128.9	2.99597	2.49573	0.00153615	0.113389	37020	LINC01322	lncRNA	chr3	165206929	165846519	+	0.0857088	0.154863	0.468375	1.33698
ENSG00000244280.2	3.23303	0.871422	0.00361657	0.178509	37091	ECEL1P2	transcribed_unprocessed_pseudogene	chr2	232386701	232387457	-	0.405427	0.566058	1.59788	7.00408
ENSG00000244300.3	2.16966	2.489	0.0223698	0.436399	37101	GATA2-AS1	lncRNA	chr3	128489212	128502970	+	0.794956	0.93264	1.26505	5.97026
ENSG00000244503.1	1.54469	3.80045	0.0228602	0.439843	37183	EEF1A1P45	processed_pseudogene	chr3	149494660	149495995	+	4.21852	7.12496	14.9065	16.1992
ENSG00000245532.11	1.17888	7.55798	0.0225076	0.437227	37331	NEAT1	lncRNA	chr11	65422774	65445540	+	5.08211	5.85209	11.9882	11.0874
ENSG00000247402.2	4.16517	-1.5729	0.00256763	0.146816	37473	ENSG00000247402	lncRNA	chr5	102605635	102606197	+	0.0713574	0.0782802	0.883883	1.97241
ENSG00000248383.5	1.66197	2.47228	0.0450379	0.583495	37690	PCDHAC1	protein_coding	chr5	140926299	141012347	+	0.485161	0.335915	0.979014	1.41525
ENSG00000249413.2	2.56112	-1.58184	0.0386443	0.5514	38348	ENSG00000249413	lncRNA	chr4	65998846	66150012	+	0.148015	0.0811871	0.286471	1.02283
ENSG00000250682.6	2.83327	1.7758	0.00219735	0.134652	39168	LINC00491	lncRNA	chr5	102604220	102671765	-	0.436339	0.36926	1.94959	3.38138
ENSG00000253227.2	2.71629	1.15877	0.00635042	0.243321	40916	ENSG00000253227	lncRNA	chr8	124271667	124279580	+	0.27716	0.240705	0.911916	2.25442
ENSG00000254166.4	1.84312	5.09358	0.0191977	0.411281	41707	CASC19	lncRNA	chr8	127072694	127227541	-	1.97725	0.246671	2.60396	4.52665
ENSG00000254207.1	2.91634	-2.44137	0.0428501	0.576537	41739	ENSG00000254207	lncRNA	chr8	725188	725877	-	0.0882935	0.0968593	0.410124	1.06774
ENSG00000254685.8	1.60354	3.64846	0.0349082	0.530782	42137	FPGT	protein_coding	chr1	74198238	74234086	+	0.765284	1.98026	2.64119	5.25808
ENSG00000256464.1	2.0892	0.304486	0.0344789	0.528434	43273	YWHABP2	processed_pseudogene	chr11	18490243	18490955	-	0.586972	0.772701	2.12061	3.31254
ENSG00000259129.6	2.69753	2.0674	0.0416157	0.574657	44830	LINC00648	lncRNA	chr14	47764954	47795302	-	0.00857692	0.696268	2.41696	2.02998
ENSG00000259485.2	1.72853	2.2457	0.0390714	0.554526	45129	LINC02253	lncRNA	chr15	97215812	97432094	+	1.45371	1.49867	4.23049	4.87152
ENSG00000259823.6	1.76678	3.18734	0.0315963	0.509526	45396	LYPD8	protein_coding	chr1	248739415	248755759	-	2.25703	5.26808	7.10082	17.0901
ENSG00000260457.2	2.83789	-0.519628	0.0368625	0.545679	45852	ENSG00000260457	lncRNA	chr18	71837039	71870788	+	0.0455151	0.499307	0.634254	3.14524
ENSG00000260852.1	1.57605	2.83157	0.0436563	0.578793	46128	FBXL19-AS1	lncRNA	chr16	30919319	30923269	-	0.840341	1.0923	2.38359	3.00111
ENSG00000260941.1	2.81091	-0.689169	0.0325004	0.518849	46196	LINC00622	lncRNA	chr1	119597702	119599271	-	0.0355423	0.155962	0.19261	1.10524
ENSG00000261236.8	1.38295	4.35965	0.0290117	0.486193	46410	BOP1	protein_coding	chr8	144262045	144291438	-	3.81509	6.18958	9.87474	14.6111
ENSG00000262001.3	2.42978	2.26784	0.0102506	0.311721	46881	DLGAP1-AS2	lncRNA	chr18	3603000	3610103	+	0.729696	0.455833	1.30243	4.56971
ENSG00000263528.8	1.71927	3.35348	0.0201337	0.419211	47272	IKBKE	protein_coding	chr1	206470476	206496889	+	1.65044	1.39413	2.96431	6.30132
ENSG00000266028.8	1.47121	3.89874	0.0309656	0.504363	48427	SRGAP2	protein_coding	chr1	206203346	206464436	+	0.905964	1.32514	2.13832	3.65196
ENSG00000267327.2	2.11742	1.80985	0.0254653	0.463846	49160	ENSG00000267327	lncRNA	chr18	55893038	56026082	+	0.206202	0.574218	1.35076	1.86336
ENSG00000268496.1	4.5396	-1.93248	0.00716533	0.258573	49729	ENSG00000268496	lncRNA	chr19	54434183	54434665	+	0	0.0633697	0.626084	1.09774
ENSG00000269235.4	4.30645	0.845529	0.000213417	0.0364344	49969	ZNF350-AS1	lncRNA	chr19	51949116	51981367	+	0.0221259	0.0485449	0.334019	1.00339
ENSG00000270820.8	2.19719	0.984332	0.0214587	0.428341	50714	USP34-DT	lncRNA	chr2	61471188	61484130	+	0.400909	0.274877	1.0281	1.83972
ENSG00000270882.3	2.00351	-0.0103603	0.0444208	0.581228	50751	H4C14	protein_coding	chr1	149832657	149839767	+	1.1273	0.927501	4.03634	3.65158
ENSG00000271318.1	2.49632	-1.22268	0.0380343	0.548908	51030	MOB4P2	processed_pseudogene	chr11	86821143	86821728	-	0.0952244	0.313388	0.663478	1.56282
ENSG00000271601.4	1.94322	2.91239	0.0130916	0.351397	51208	LIX1L	protein_coding	chr1	145933423	145958017	-	0.929792	0.751576	3.66944	2.31886
ENSG00000272031.3	2.27192	1.29559	0.0145517	0.36795	51440	ANKRD34A	protein_coding	chr1	145959441	145964575	-	0.23979	0.254568	0.850342	1.3764
ENSG00000273033.2	1.35413	4.27283	0.0331629	0.521834	51986	LINC02035	lncRNA	chr3	122886941	122892416	+	1.82404	2.43139	3.69991	6.46081
ENSG00000273760.1	2.46918	-0.327595	0.0201847	0.419256	52372	ENSG00000273760	lncRNA	chr10	47970043	47973496	-	0.337781	0.259386	1.4121	1.69228
ENSG00000273997.1	5.93007	-2.48577	0.00937606	0.298545	52489	ENSG00000273997	processed_pseudogene	chr6	147406531	147406824	+	0	0	0.587752	1.14764
ENSG00000274266.1	2.13809	-0.533345	0.0440165	0.581125	52619	SNORA73A	snoRNA	chr1	28507366	28507571	+	1.76073	0.742902	4.40386	5.84961
ENSG00000274605.4	2.26548	-0.214134	0.0435825	0.578793	52800	PCCA-DT	lncRNA	chr13	100053074	100088972	-	0.172309	0.116323	0.287314	1.00752
ENSG00000274845.1	2.2717	0.960319	0.0258716	0.464479	52925	ENSG00000274845	misc_RNA	chr2	191682452	191682633	+	4.59902	3.19529	8.07029	26.7488
ENSG00000276023.5	1.86339	5.92975	0.00275743	0.150768	53514	DUSP14	protein_coding	chr17	37489891	37513501	+	17.7654	6.08637	24.1947	54.4062
ENSG00000276170.6	2.61079	0.609118	0.0185149	0.40423	53591	ENSG00000276170	lncRNA	chr17	38450394	38452444	-	0.312534	0.592203	1.09979	4.12308
ENSG00000276470.1	3.76319	-1.17841	0.00979519	0.303885	53719	ENSG00000276470	misc_RNA	chr1	11843812	11843984	+	0.645104	0	1.74797	6.96543
ENSG00000276476.4	4.60539	1.86329	3.56611e-05	0.0119625	53724	LINC00540	lncRNA	chr13	22040972	22276526	+	0.0501812	0.165149	1.41409	3.58905
ENSG00000276740.1	3.6233	-0.292092	0.00673268	0.251917	53869	ENSG00000276740	lncRNA	chr13	107465984	107466674	-	0.363396	0	1.0628	3.13898
ENSG00000281398.4	1.90633	1.19085	0.0421398	0.575012	56367	SNHG4	lncRNA	chr5	139274102	139284899	+	0.197608	0.350182	0.76491	1.16858
ENSG00000282033.1	5.08772	-1.5485	0.000872934	0.0824161	56450	ENSG00000282033	lncRNA	chr2	109758799	109760364	-	0.0339013	0	0.262453	1.17134
ENSG00000283511.1	4.35616	1.55042	0.000660403	0.0689254	56927	ENSG00000283511	transcribed_unitary_pseudogene	chr3	58180009	58187495	+	0.201814	0.147595	0.494753	6.18853
ENSG00000284054.1	3.0226	-1.658	0.0205255	0.421849	57233	MIR7112	miRNA	chr8	144262673	144262737	-	0.429242	1.41266	6.64612	8.15706
ENSG00000285876.1	4.11817	0.852951	0.00339247	0.170155	58215	ENSG00000285876	lncRNA	chr2	13000953	13331683	+	0	0.177633	0.61714	2.38852
ENSG00000285906.2	3.61126	-1.31788	0.0348425	0.530782	58243	ENSG00000285906	lncRNA	chr3	11193439	11225877	-	0.112051	0	0.0433733	1.30665
ENSG00000286912.1	3.28273	-0.734062	0.01473	0.369426	59210	ENSG00000286912	lncRNA	chr7	150234194	150237608	-	0	0.1925	0.621021	1.2126
ENSG00000288702.1	3.05036	0.730441	0.00203031	0.128567	60555	UGT1A3	protein_coding	chr2	233729042	233773300	+	0.183633	0.125905	1.2617	1.13017
ENSG00000288705.1	4.0432	0.360525	0.000487455	0.0585507	60558	UGT1A5	protein_coding	chr2	233712907	233773300	+	0.0344312	0.0881336	1.19061	0.753447
ENSG00000289868.1	3.30795	-1.80569	0.0137777	0.361747	61610	ENSG00000289868	lncRNA	chr18	51019401	51030050	-	0.15587	0.0854959	1.08603	1.34639
ENSG00000290604.1	2.12595	2.02211	0.0150926	0.374182	62080	FMO9P	lncRNA	chr1	166603916	166625238	+	1.45231	0.942461	4.08561	5.54804
ENSG00000290681.1	3.15899	0.763601	0.00627802	0.242159	62135	ECEL1P2	lncRNA	chr2	232385750	232387044	-	0.193905	0.354528	0.800614	3.83373
Supplementary Table 3c. Downregulated_genes
gene_id	logFC	logCPM	PValue	FDR	X	gene_name	gene_type	seqnames	start	end	strand	RP22.105.1.S1.bam	RP23.020.WT1.1.S124.bam	RP23.020.B4.1.S126.bam	RP23.020.B4.2.S127.bam
ENSG00000002933.9	-2.06402	6.04332	0.000181707	0.0324257	33	TMEM176A	protein_coding	chr7	150800403	150805118	+	82.3624	67.6107	22.7913	10.4159
ENSG00000004777.19	-2.04751	3.40489	0.0122168	0.342048	60	ARHGAP33	protein_coding	chr19	35774532	35788822	+	6.39669	2.12118	1.35459	0.514755
ENSG00000005187.12	-3.3933	1.65242	0.00398257	0.188551	86	ACSM3	protein_coding	chr16	20610243	20797581	+	0.632929	3.7107	0.321307	0.0717007
ENSG00000005379.17	-2.928	2.19805	0.00185092	0.122889	95	TSPOAP1	protein_coding	chr17	58301228	58328795	-	0.898855	1.31607	0.196414	0.0751376
ENSG00000005448.17	-1.4698	3.70059	0.0331452	0.521834	99	WDR54	protein_coding	chr2	74421678	74425755	+	25.1544	11.2779	6.28429	5.7102
ENSG00000006210.7	-2.69278	3.10559	0.00216259	0.134039	130	CX3CL1	protein_coding	chr16	57372477	57385044	+	2.33598	2.98886	0.623352	0.145573
ENSG00000006659.13	-5.08718	4.12581	0.000319304	0.0480976	151	LGALS14	protein_coding	chr19	39704481	39709444	+	74.5666	9.24321	2.19822	0
ENSG00000007047.16	-1.12081	5.28176	0.0335705	0.522934	166	MARK4	protein_coding	chr19	45079288	45305284	+	11.2648	10.7603	5.60746	3.79635
ENSG00000007516.14	-1.7783	3.44276	0.0123571	0.343608	188	BAIAP3	protein_coding	chr16	1333638	1349441	+	4.58741	2.67103	0.839662	1.09938
ENSG00000008988.11	-1.12355	7.77988	0.0409958	0.570463	232	RPS20	protein_coding	chr8	56067254	56074510	-	92.7247	160.109	58.6464	50.5493
ENSG00000009694.14	-2.99499	3.02303	0.0340632	0.524818	236	TENM1	protein_coding	chrX	124375903	125204312	-	0.0679652	2.11702	0.251922	0.0142322
ENSG00000009950.16	-2.88107	4.11593	0.0010906	0.0930433	244	MLXIPL	protein_coding	chr7	73593194	73624543	-	14.2397	4.63231	1.97353	0.351239
ENSG00000016391.11	-1.13012	6.40631	0.0382707	0.548908	369	CHDH	protein_coding	chr3	53812335	53846419	-	22.0914	11.1467	8.7253	5.17466
ENSG00000023171.20	-2.3609	3.33935	0.00622602	0.241299	424	GRAMD1B	protein_coding	chr11	123358428	123627774	+	2.74152	0.508757	0.284234	0.283755
ENSG00000025708.14	-1.80193	3.52762	0.0219372	0.430759	449	TYMP	protein_coding	chr22	50525752	50530032	-	17.5906	4.35797	3.30281	2.37666
ENSG00000033867.17	-1.41859	5.20179	0.0198653	0.416359	508	SLC4A7	protein_coding	chr3	27372721	27484420	-	4.29424	9.44389	3.13905	1.725
ENSG00000035664.11	-1.47928	4.57076	0.0449088	0.583495	522	DAPK2	protein_coding	chr15	63907036	64072033	-	5.98072	1.77124	1.90307	0.617711
ENSG00000038945.15	-1.99923	4.30094	0.00187547	0.122889	555	MSR1	protein_coding	chr8	16107878	16567490	-	7.80942	4.47476	1.7428	1.07553
ENSG00000039537.15	-2.13445	1.14339	0.0394798	0.55713	561	C6	protein_coding	chr5	41142116	41261438	-	0.382785	1.46972	0.241462	0.1592
ENSG00000044446.12	-1.32823	6.29202	0.0348382	0.530782	605	PHKA2	protein_coding	chrX	18892298	18984114	-	14.8434	32.0544	13.2314	4.46216
ENSG00000047457.14	-2.83094	6.24956	0.031676	0.510305	623	CP	protein_coding	chr3	149162410	149221829	-	16.3945	46.9151	8.45171	0.0433071
ENSG00000047634.15	-1.74511	4.14245	0.0137354	0.361747	629	SCML1	protein_coding	chrX	17737449	17754988	+	6.03234	13.5582	3.6772	1.85451
ENSG00000050426.16	-1.22403	5.27973	0.0466698	0.590339	681	LETMD1	protein_coding	chr12	51047962	51060424	+	15.0643	38.366	13.698	8.01109
ENSG00000054179.12	-2.46241	5.58884	4.43769e-05	0.0135969	723	ENTPD2	protein_coding	chr9	137048107	137054061	-	58.204	26.9964	9.51546	4.60911
ENSG00000055163.21	-2.10849	3.5458	0.00586554	0.232318	747	CYFIP2	protein_coding	chr5	157266079	157395595	+	1.6343	4.16405	0.502323	0.770652
ENSG00000055957.11	-2.98628	2.50898	0.00594179	0.234393	758	ITIH1	protein_coding	chr3	52777595	52792068	+	0.971881	5.4535	0.612574	0.163443
ENSG00000059804.16	-3.67148	7.64679	0.00131562	0.103711	807	SLC2A3	protein_coding	chr12	7919230	7936187	-	201.932	16.9393	14.2908	1.08316
ENSG00000063046.18	-1.133	8.12336	0.035294	0.533008	852	EIF4B	protein_coding	chr12	53006282	53042215	+	87.0826	125.15	49.7952	40.9041
ENSG00000063177.13	-1.28459	8.64119	0.0217915	0.429978	856	RPL18	protein_coding	chr19	48615328	48619184	-	417.914	707.533	252.608	182.132
ENSG00000063587.15	-1.46382	3.77151	0.0374721	0.548908	864	ZNF275	protein_coding	chrX	153334147	153360110	+	2.64419	4.00099	1.52604	0.735088
ENSG00000065717.15	-2.44852	5.93911	0.0159991	0.382073	946	TLE2	protein_coding	chr19	2997639	3047635	-	20.1939	51.9755	12.1175	0.475509
ENSG00000067057.19	-1.88524	7.28041	0.0144166	0.366371	995	PFKP	protein_coding	chr10	3066333	3137718	+	107.536	16.7644	21.8692	8.35947
ENSG00000067445.22	-1.42184	5.3773	0.0197378	0.414647	1012	TRO	protein_coding	chrX	54920462	54931431	+	10.7526	15.2731	6.75484	2.3607
ENSG00000067992.17	-1.41849	4.85623	0.0438791	0.580255	1028	PDK3	protein_coding	chrX	24465244	24550466	+	5.68514	1.47255	1.72482	0.696799
ENSG00000069667.16	-1.65507	3.50323	0.0205427	0.421849	1081	RORA	protein_coding	chr15	60488284	61229302	-	1.1039	2.06534	0.53718	0.410755
ENSG00000071082.11	-1.10935	8.22519	0.0425366	0.575012	1146	RPL31	protein_coding	chr2	101002229	101024032	+	68.6889	110.977	41.7358	36.5095
ENSG00000072274.14	-1.13721	7.34193	0.0352526	0.533008	1187	TFRC	protein_coding	chr3	196012511	196082153	-	28.1629	45.315	17.405	13.9859
ENSG00000074276.11	-1.88356	8.78249	0.0457632	0.585636	1258	CDHR2	protein_coding	chr5	176542511	176595974	+	312.011	28.6904	69.8626	12.7813
ENSG00000074695.6	-1.34126	8.38706	0.0152707	0.3763	1272	LMAN1	protein_coding	chr18	59327823	59359265	-	97.9071	116.491	50.2027	28.8266
ENSG00000078295.17	-2.41291	1.53354	0.030091	0.497099	1419	ADCY2	protein_coding	chr5	7396138	7830081	+	0.209938	1.2805	0.195033	0.0725369
ENSG00000079616.14	-1.4836	6.80314	0.00892635	0.291074	1472	KIF22	protein_coding	chr16	29790727	29805385	+	74.8167	58.1668	30.662	13.3264
ENSG00000079739.17	-1.10106	6.22924	0.0255014	0.463846	1475	PGM1	protein_coding	chr1	63593411	63660245	+	31.3893	32.4371	15.6058	12.0676
ENSG00000081842.18	-4.5044	1.03244	0.000820755	0.08026	1548	PCDHA6	protein_coding	chr5	140827958	141012347	+	1.25044	0.114728	0.0211211	0.0314216
ENSG00000085741.14	-1.87402	1.44497	0.0371528	0.548074	1670	WNT11	protein_coding	chr11	76186325	76210736	-	2.43764	2.28751	0.659365	0.532746
ENSG00000087903.13	-1.80576	3.29191	0.0150475	0.373634	1757	RFX2	protein_coding	chr19	5993164	6199572	-	4.19057	3.81846	1.41604	0.707448
ENSG00000088881.22	-1.97283	5.57694	0.00306683	0.160136	1796	EBF4	protein_coding	chr20	2692780	2760108	+	13.3679	32.3983	8.23262	2.83373
ENSG00000088992.18	-2.55394	-0.22583	0.0467835	0.591196	1804	TESC	protein_coding	chr12	117038923	117099479	-	2.3821	0.48059	0.381549	0.0473021
ENSG00000089006.17	-1.03753	6.42782	0.0378935	0.548908	1805	SNX5	protein_coding	chr20	17941597	17968980	-	44.8042	33.538	19.082	16.1369
ENSG00000089009.16	-1.31546	6.70188	0.00975438	0.303462	1806	RPL6	protein_coding	chr12	112405189	112418838	-	153.645	139.757	57.3372	51.9356
ENSG00000089289.16	-1.17803	5.95273	0.0269408	0.470912	1836	IGBP1	protein_coding	chrX	70133447	70166324	+	38.7377	59.8522	25.5166	15.4118
ENSG00000089351.15	-1.37723	5.84504	0.0144143	0.366371	1839	GRAMD1A	protein_coding	chr19	34994784	35026471	+	35.4727	20.2549	13.6846	6.01586
ENSG00000090006.18	-1.82339	6.3186	0.00137044	0.106449	1860	LTBP4	protein_coding	chr19	40592883	40629818	+	16.6933	31.9674	8.3592	4.61921
ENSG00000090534.20	-2.44007	1.12486	0.0205482	0.421849	1885	THPO	protein_coding	chr3	184371935	184381968	-	2.49581	0.573891	0.337498	0.169456
ENSG00000091947.10	-1.4725	4.91404	0.0130145	0.349905	1947	TMEM101	protein_coding	chr17	44011188	44023946	-	13.7708	26.6667	7.78708	5.95787
ENSG00000092096.19	-3.54584	5.32353	7.33707e-08	0.000108315	1959	SLC22A17	protein_coding	chr14	23346314	23352912	-	31.3443	33.4252	3.90646	1.25656
ENSG00000093072.19	-1.22389	5.12396	0.0248747	0.460593	1996	ADA2	protein_coding	chr22	17178790	17258235	-	6.75948	7.09705	2.1489	3.36181
ENSG00000095637.23	-1.02068	6.90089	0.0490208	0.603531	2039	SORBS1	protein_coding	chr10	95311771	95561414	-	22.9247	15.6297	10.1313	7.37295
ENSG00000095932.7	-3.45651	4.02331	2.3405e-05	0.00844607	2048	SMIM24	protein_coding	chr19	3473986	3480525	-	36.5291	8.10139	1.86684	1.79004
ENSG00000099256.19	-1.8194	2.43344	0.0426436	0.575012	2085	PRTFDC1	protein_coding	chr10	24848614	24952606	-	5.41447	2.43649	1.46849	0.559992
ENSG00000099284.15	-1.54805	3.06278	0.04448	0.581228	2088	MACROH2A2	protein_coding	chr10	70052544	70112282	+	5.16546	6.37158	2.38434	1.29876
ENSG00000099864.18	-1.94899	5.53879	0.0145694	0.36795	2127	PALM	protein_coding	chr19	708935	748329	+	18.8611	34.8859	11.6932	1.46612
ENSG00000099937.11	-2.08647	4.92675	0.0051873	0.215991	2137	SERPIND1	protein_coding	chr22	20774113	20787720	+	37.8627	9.30501	7.56322	2.47343
ENSG00000099994.11	-1.83423	4.73465	0.0044618	0.202423	2154	SUSD2	protein_coding	chr22	24181487	24189106	+	21.682	7.27556	2.9962	4.36117
ENSG00000100079.7	-2.17224	4.77529	0.00173179	0.116691	2182	LGALS2	protein_coding	chr22	37570248	37582616	-	134.261	32.7645	19.9328	13.5059
ENSG00000100316.16	-1.27588	9.40775	0.0214596	0.428341	2262	RPL3	protein_coding	chr22	39312882	39320389	-	600.48	960.492	348.483	257.351
ENSG00000100346.18	-3.91524	3.61139	0.000497258	0.0585507	2275	CACNA1I	protein_coding	chr22	39570753	39689735	+	4.56723	0.228521	0.0927293	0.188935
ENSG00000100373.10	-3.50078	-0.0979781	0.0028665	0.154136	2289	UPK3A	protein_coding	chr22	45284949	45295874	+	1.54432	1.55297	0.199261	0.0444657
ENSG00000100473.18	-2.2747	1.64294	0.0175743	0.398466	2321	COCH	protein_coding	chr14	30874514	30895065	+	1.90774	1.32606	0.471085	0.14206
ENSG00000100599.16	-2.2823	3.97201	0.013669	0.360928	2352	RIN3	protein_coding	chr14	92513781	92688994	+	12.1883	1.65584	0.576546	1.96433
ENSG00000100814.18	-2.16044	5.99462	0.00164436	0.115624	2390	CCNB1IP1	protein_coding	chr14	20311368	20333312	-	20.3843	85.0521	14.3028	8.26963
ENSG00000100842.13	-3.01907	4.20455	7.44027e-05	0.0191782	2394	EFS	protein_coding	chr14	23356403	23365752	-	8.14777	13.4405	1.92236	0.580912
ENSG00000101187.16	-2.24498	3.35377	0.00512891	0.215216	2459	SLCO4A1	protein_coding	chr20	62642503	62685785	+	10.6836	3.00892	1.22474	1.38426
ENSG00000101194.18	-8.49907	5.83223	2.57973e-24	2.09461e-20	2465	SLC17A9	protein_coding	chr20	62952707	62969585	+	40.9787	28.1552	0.156783	0.0134564
ENSG00000101680.16	-3.65457	6.10827	0.00414145	0.192702	2564	LAMA1	protein_coding	chr18	6941742	7117797	-	0.810227	26.6046	1.93552	0.184965
ENSG00000101842.14	-1.5205	4.45652	0.0394887	0.55713	2575	VSIG1	protein_coding	chrX	108044970	108079184	+	4.87142	16.278	4.87266	2.1598
ENSG00000101882.10	-1.4571	3.36287	0.0419375	0.574704	2584	NKAP	protein_coding	chrX	119920672	119943751	-	3.52633	1.99346	1.03964	0.803076
ENSG00000101938.15	-3.42505	0.20157	0.03261	0.51968	2595	CHRDL1	protein_coding	chrX	110673856	110795819	-	0.0142351	1.01505	0.0661221	0.0245922
ENSG00000102104.9	-5.56106	1.74261	0.00331123	0.168561	2631	RS1	protein_coding	chrX	18639688	18672108	-	4.73143	0.0201963	0.0855159	0
ENSG00000102349.18	-1.76546	2.63963	0.0400379	0.561438	2664	KLF8	protein_coding	chrX	56232356	56291531	+	1.49074	0.800857	0.436937	0.18017
ENSG00000102890.16	-1.75238	3.29729	0.0141245	0.365236	2718	ELMO3	protein_coding	chr16	67199111	67204029	+	6.89121	5.78869	1.64411	1.83444
ENSG00000103056.12	-1.42393	5.22772	0.0209973	0.425686	2755	SMPD3	protein_coding	chr16	68358327	68448508	-	14.2706	8.37338	5.74522	2.0118
ENSG00000103145.11	-1.58207	5.57009	0.0171573	0.39785	2765	HCFC1R1	protein_coding	chr16	3022625	3024286	-	116.576	35.5024	33.6276	12.4449
ENSG00000103316.12	-2.0672	3.6405	0.0177505	0.398466	2800	CRYM	protein_coding	chr16	21238874	21303083	-	26.2474	3.93673	4.21816	2.23963
ENSG00000103495.15	-1.14763	6.82464	0.028563	0.483486	2827	MAZ	protein_coding	chr16	29806106	29811164	+	56.0354	49.1812	27.0468	16.9751
ENSG00000104081.14	-1.07996	5.74449	0.0338347	0.52414	2874	BMF	protein_coding	chr15	40087890	40108892	-	15.6512	16.3286	8.40606	5.67068
ENSG00000104327.7	-5.61534	3.02786	9.3956e-05	0.0221123	2903	CALB1	protein_coding	chr8	90058608	90095475	-	0.285457	12.1085	0.114588	0.127854
ENSG00000104408.11	-1.3619	7.69376	0.0208162	0.42437	2917	EIF3E	protein_coding	chr8	108162787	108443496	-	16.3592	37.9442	11.1892	8.81944
ENSG00000104419.17	-2.23605	9.73722	0.004418	0.201528	2921	NDRG1	protein_coding	chr8	133237175	133302022	-	493.708	325.437	141.526	19.0185
ENSG00000104805.16	-1.39843	9.10871	0.0447747	0.582609	2965	NUCB1	protein_coding	chr19	48900312	48923372	+	602.058	139.846	180.035	74.1242
ENSG00000104808.8	-1.8935	2.42527	0.0339992	0.524818	2966	DHDH	protein_coding	chr19	48933699	48944969	+	13.2424	4.11361	2.23307	1.99327
ENSG00000104823.9	-1.0356	6.13583	0.0337804	0.52414	2970	ECH1	protein_coding	chr19	38815422	38831841	-	98.0478	73.3816	39.3478	37.7975
ENSG00000104870.13	-1.3461	8.00035	0.0172951	0.39785	2984	FCGRT	protein_coding	chr19	49506816	49526428	+	295.469	166.569	107.628	59.1731
ENSG00000104897.10	-0.98513	6.19446	0.0430539	0.576628	2997	SF3A2	protein_coding	chr19	2236824	2248655	+	71.8629	58.6818	30.9523	30.0101
ENSG00000105048.18	-4.25762	2.11125	9.25376e-05	0.0220988	3027	TNNT1	protein_coding	chr19	55132698	55149206	-	5.06761	6.84865	0.50718	0.0665757
ENSG00000105193.9	-1.12034	7.80501	0.0352088	0.533008	3048	RPS16	protein_coding	chr19	39433137	39435949	-	361.784	509.977	194.055	181.488
ENSG00000105202.9	-1.20384	5.41375	0.0201018	0.419211	3051	FBL	protein_coding	chr19	39834458	39846379	-	51.8086	61.8408	23.9999	22.0224
ENSG00000105205.7	-6.36935	-1.95449	0.0045529	0.204944	3053	CLC	protein_coding	chr19	39731255	39738029	-	1.01698	0.194026	0	0
ENSG00000105220.17	-1.45107	7.01953	0.00963783	0.301919	3055	GPI	protein_coding	chr19	34359480	34402413	+	67.7408	27.453	16.26	15.4286
ENSG00000105329.11	-1.60094	7.00032	0.0416124	0.574657	3079	TGFB1	protein_coding	chr19	41301587	41353922	-	125.621	24.4071	36.0902	8.50405
ENSG00000105372.8	-1.22302	8.0816	0.0214627	0.428341	3090	RPS19	protein_coding	chr19	41860255	41872925	+	155.146	210.788	72.446	74.2067
ENSG00000105373.19	-1.74316	7.268	0.00200905	0.128445	3091	NOP53	protein_coding	chr19	47745546	47757058	+	123.383	213.602	57.6476	37.1441
ENSG00000105559.12	-1.60083	4.81517	0.0336445	0.523327	3136	PLEKHA4	protein_coding	chr19	48837097	48868617	-	12.3479	17.1514	7.84428	1.28619
ENSG00000105639.21	-2.43246	2.95447	0.00272412	0.150131	3149	JAK3	protein_coding	chr19	17824780	17848071	-	3.25622	1.67443	0.315108	0.519008
ENSG00000106003.14	-1.39889	5.08675	0.045314	0.583863	3239	LFNG	protein_coding	chr7	2512529	2529177	+	27.797	6.19359	7.93848	3.68937
ENSG00000106018.14	-3.59051	0.750857	0.0296793	0.491799	3245	VIPR2	protein_coding	chr7	159028175	159144867	-	1.23955	0.0477125	0	0.093922
ENSG00000106070.20	-1.22537	7.1673	0.0283659	0.482428	3255	GRB10	protein_coding	chr7	50590063	50793462	-	47.9808	20.4019	15.1828	11.4767
ENSG00000106333.13	-1.59736	6.58894	0.0151806	0.375218	3291	PCOLCE	protein_coding	chr7	100602363	100608175	+	100.064	106.016	51.5491	11.9866
ENSG00000106404.14	-1.37277	4.79618	0.0468435	0.591196	3306	CLDN15	protein_coding	chr7	101232092	101238820	-	8.64876	26.7688	8.98787	4.04369
ENSG00000106565.18	-1.74884	5.46224	0.00169373	0.116481	3329	TMEM176B	protein_coding	chr7	150791285	150801360	-	43.2257	31.4891	13.5777	6.9415
ENSG00000107159.14	-4.16772	5.91608	0.000990241	0.0898188	3393	CA9	protein_coding	chr9	35673928	35681159	+	147.932	18.1151	8.10345	0.187066
ENSG00000107331.18	-1.70985	7.06667	0.00247409	0.144997	3411	ABCA2	protein_coding	chr9	137007234	137028915	-	25.2704	27.9943	10.4467	4.74125
ENSG00000107821.15	-1.86223	4.51247	0.0181002	0.400723	3456	KAZALD1	protein_coding	chr10	101061989	101068131	+	17.1531	7.19732	5.14601	0.969385
ENSG00000108107.15	-1.1915	8.13226	0.0220044	0.431557	3494	RPL28	protein_coding	chr19	55385932	55403250	+	76.3607	65.8173	30.6509	26.984
ENSG00000108187.16	-1.4928	4.12881	0.0488067	0.602716	3498	PBLD	protein_coding	chr10	68282660	68333049	-	4.00493	13.3272	3.97747	1.89536
ENSG00000108298.12	-1.09167	8.3615	0.035853	0.537597	3507	RPL19	protein_coding	chr17	39200283	39204840	+	316.708	289.911	139.508	124.388
ENSG00000108479.13	-1.05125	5.89807	0.0444581	0.581228	3538	GALK1	protein_coding	chr17	75751594	75765236	-	72.5771	38.7181	29.1905	20.0102
ENSG00000108679.13	-1.23676	7.49048	0.0342824	0.526691	3572	LGALS3BP	protein_coding	chr17	78971238	78979947	-	162.435	69.2905	58.175	31.5321
ENSG00000108924.14	-3.04125	1.86417	0.0365154	0.542572	3609	HLF	protein_coding	chr17	55264960	55325187	+	2.34658	0.0202297	0.1499	0.103538
ENSG00000109107.14	-3.1252	7.15276	0.00092973	0.0865144	3636	ALDOC	protein_coding	chr17	28573115	28576948	-	304.267	29.4878	27.8215	6.40998
ENSG00000109193.12	-2.3868	4.10146	0.00105513	0.0926179	3650	SULT1E1	protein_coding	chr4	69841212	69860145	-	9.9297	24.3756	3.84973	2.36518
ENSG00000109475.17	-1.15627	7.15628	0.037351	0.548908	3673	RPL34	protein_coding	chr4	108620569	108630412	+	121.694	215.357	85.5681	56.8978
ENSG00000109794.14	-1.65104	2.52747	0.0440581	0.581202	3706	FAM149A	protein_coding	chr4	186104419	186175337	+	1.5865	1.33035	0.498019	0.360436
ENSG00000110651.13	-1.73915	6.76545	0.00100112	0.0898188	3793	CD81	protein_coding	chr11	2376177	2397802	+	72.7817	50.7365	19.5831	14.5124
ENSG00000110711.11	-1.21075	4.87336	0.0348664	0.530782	3802	AIP	protein_coding	chr11	67468174	67491154	+	34.5341	24.4455	15.1056	8.39524
ENSG00000110811.20	-1.14003	6.26717	0.0412669	0.572275	3814	P3H3	protein_coding	chr12	6828407	6839847	+	44.1258	42.9855	26.4519	10.3143
ENSG00000110887.8	-2.94617	0.797918	0.0414393	0.573685	3824	DAO	protein_coding	chr12	108858932	108901043	+	3.55354	0.102139	0.0961063	0.321696
ENSG00000111452.13	-1.93524	5.02726	0.0283582	0.482428	3901	ADGRD1	protein_coding	chr12	130953907	131141469	+	4.81757	14.7968	4.4102	0.486
ENSG00000111674.9	-2.99894	6.81609	0.000345682	0.0492415	3929	ENO2	protein_coding	chr12	6913745	6923698	+	95.9937	43.472	14.2633	1.7073
ENSG00000111701.7	-2.73645	2.92828	0.0373675	0.548908	3936	APOBEC1	protein_coding	chr12	7649400	7665908	-	32.7069	0.445076	2.94764	1.45573
ENSG00000112304.11	-1.08741	5.73296	0.0446016	0.581288	4043	ACOT13	protein_coding	chr6	24667035	24705065	+	22.2964	13.704	10.2219	5.35686
ENSG00000112599.9	-1.87146	0.912845	0.0439521	0.580746	4084	GUCA1B	protein_coding	chr6	42183284	42194956	-	1.54868	1.15958	0.361584	0.318507
ENSG00000112655.16	-1.81695	6.81569	0.00416122	0.193069	4089	PTK7	protein_coding	chr6	43076307	43161719	+	41.6704	24.6859	13.3353	3.98828
ENSG00000112759.19	-1.60433	6.14247	0.00147216	0.110334	4103	SLC29A1	protein_coding	chr6	44219553	44234142	+	50.2273	32.4497	13.6769	11.3292
ENSG00000113100.10	-3.05701	2.02937	0.00995276	0.307268	4139	CDH9	protein_coding	chr5	26880597	27121150	-	4.60788	0.576002	0.476571	0.0781973
ENSG00000113209.9	-7.09416	0.928442	0.00155731	0.113405	4149	PCDHB5	protein_coding	chr5	141135206	141138615	+	0	2.18112	0.0126686	0
ENSG00000113296.14	-2.46863	1.66144	0.0411236	0.570774	4162	THBS4	protein_coding	chr5	79991311	80083287	+	0.190026	3.01816	0.230262	0.328285
ENSG00000113328.19	-1.33711	7.49287	0.0338083	0.52414	4170	CCNG1	protein_coding	chr5	163437569	163446151	+	53.4632	167.102	48.6741	34.4821
ENSG00000113361.13	-2.92887	5.0773	8.20847e-05	0.0208277	4173	CDH6	protein_coding	chr5	31193686	31329146	+	5.65673	8.57571	1.46056	0.295809
ENSG00000113749.8	-4.50688	2.16063	0.00156662	0.113573	4225	HRH2	protein_coding	chr5	175658030	175710756	+	3.3497	0.0718357	0.0623936	0.0696166
ENSG00000114023.16	-1.90675	6.19075	0.000845155	0.08026	4247	FAM162A	protein_coding	chr3	122384161	122412334	+	33.1506	11.9023	5.86174	5.05001
ENSG00000114120.14	-1.16511	6.82298	0.0432919	0.577901	4256	SLC25A36	protein_coding	chr3	140941830	140980995	+	12.5805	25.77	10.0105	6.15341
ENSG00000114268.12	-1.69995	6.37893	0.00641298	0.243888	4267	PFKFB4	protein_coding	chr3	48517684	48562015	-	59.7073	18.9569	14.8175	7.15081
ENSG00000114391.14	-1.1455	6.60851	0.0238931	0.45095	4282	RPL24	protein_coding	chr3	101681091	101686733	-	89.0683	75.4744	35.5734	33.2485
ENSG00000114739.14	-1.29262	5.63914	0.0191816	0.411281	4317	ACVR2B	protein_coding	chr3	38453890	38493142	+	5.10558	7.74671	3.1716	1.75506
ENSG00000115255.12	-1.5695	7.58746	0.0219006	0.430758	4389	REEP6	protein_coding	chr19	1491166	1497927	+	373.785	72.4725	80.044	55.2252
ENSG00000115935.19	-1.38376	4.41083	0.0454104	0.583863	4502	WIPF1	protein_coding	chr2	174559572	174682916	-	5.48096	4.63159	2.8091	0.783574
ENSG00000117122.14	-1.50316	4.99126	0.0317911	0.511651	4668	MFAP2	protein_coding	chr1	16974502	16980632	-	28.9687	66.37	24.8864	7.01102
ENSG00000117834.13	-1.7206	3.88601	0.0186229	0.404842	4758	SLC5A9	protein_coding	chr1	48222685	48248644	+	11.7091	3.58054	2.37506	1.82556
ENSG00000118181.11	-1.20881	6.66663	0.0192663	0.411665	4780	RPS25	protein_coding	chr11	119015712	119018691	-	284.322	347.519	137.738	117.458
ENSG00000118231.5	-7.20164	-1.31207	0.0063531	0.243321	4786	CRYGD	protein_coding	chr2	208121607	208124524	-	2.17295	0	0	0
ENSG00000118482.12	-1.20358	6.39521	0.0173688	0.39785	4811	PHF3	protein_coding	chr6	63635802	63779336	+	6.0145	6.9189	2.9959	2.24081
ENSG00000118507.18	-1.70348	8.14813	0.00338424	0.170155	4817	AKAP7	protein_coding	chr6	131135467	131283535	+	120.215	124.369	48.8644	21.0847
ENSG00000118523.6	-2.15194	7.53417	0.00576582	0.228927	4824	CCN2	protein_coding	chr6	131948176	131951372	-	250.617	39.418	42.5346	16.1013
ENSG00000118707.11	-1.31193	5.21413	0.0202883	0.419256	4839	TGIF2	protein_coding	chr20	36573488	36593950	+	15.3322	14.7958	7.65897	3.61887
ENSG00000118946.12	-4.87074	2.25669	0.000103057	0.0235711	4856	PCDH17	protein_coding	chr13	57631744	57729311	+	0.420192	1.87333	0.0676623	0.00580732
ENSG00000119408.17	-1.53785	6.10137	0.0364229	0.542137	4898	NEK6	protein_coding	chr9	124257606	124353307	+	48.9795	6.89379	11.1847	6.06921
ENSG00000119638.14	-4.43239	4.15159	2.92587e-09	6.7876e-06	4927	NEK9	protein_coding	chr14	75079353	75127344	-	5.91999	2.64988	0.188993	0.172027
ENSG00000119938.9	-1.90415	3.22205	0.0453968	0.583863	4983	PPP1R3C	protein_coding	chr10	91628442	91633071	-	1.33959	10.6482	1.87012	1.21403
ENSG00000119950.21	-1.71385	5.69447	0.00202132	0.128567	4986	MXI1	protein_coding	chr10	110207605	110287365	+	24.2569	14.8041	7.25671	3.69022
ENSG00000120057.5	-3.55205	4.26769	0.00138178	0.106449	5001	SFRP5	protein_coding	chr10	97766751	97771999	-	1.64471	37.2557	2.08772	1.12631
ENSG00000120885.22	-1.2904	7.99881	0.0224395	0.436925	5107	CLU	protein_coding	chr8	27596917	27614700	-	100.957	117.651	56.389	27.0759
ENSG00000120915.14	-1.60295	5.83193	0.00164616	0.115624	5115	EPHX2	protein_coding	chr8	27490781	27545564	+	33.8524	32.4918	12.2611	8.02196
ENSG00000121316.11	-3.70063	6.83046	0.00352965	0.176361	5151	PLBD1	protein_coding	chr12	14503661	14567883	-	242.423	2.18625	9.45546	7.20553
ENSG00000121691.7	-1.26582	5.85881	0.0256296	0.463991	5185	CAT	protein_coding	chr11	34438934	34472060	+	58.4198	20.6945	17.0272	12.8549
ENSG00000122133.17	-3.40617	-0.660757	0.04976	0.607703	5235	PAEP	protein_coding	chr9	135561756	135566955	+	2.14415	0	0.124495	0.0463024
ENSG00000122884.13	-1.68605	8.70872	0.0208305	0.42437	5323	P4HA1	protein_coding	chr10	73007217	73096974	-	367.897	116.143	109.919	26.7526
ENSG00000123374.11	-1.27568	6.00972	0.0196361	0.413578	5375	CDK2	protein_coding	chr12	55966781	55972789	+	56.7226	27.0518	19.93	11.7027
ENSG00000123689.6	-3.5886	5.68786	0.0114003	0.330587	5417	G0S2	protein_coding	chr1	209675412	209676390	+	243.494	2.65545	16.915	1.26555
ENSG00000124205.18	-3.34879	1.19627	0.0158248	0.381246	5477	EDN3	protein_coding	chr20	59300443	59325992	+	2.79315	0.495669	0.286196	0
ENSG00000124225.16	-5.31204	2.72843	1.67206e-05	0.00662258	5488	PMEPA1	protein_coding	chr20	57648392	57711536	-	5.00433	0.379005	0.0648402	0.0542598
ENSG00000124253.11	-8.15862	4.30517	8.15135e-17	4.41233e-13	5498	PCK1	protein_coding	chr20	57561080	57568121	+	12.7814	7.12051	0.0599997	0
ENSG00000124602.10	-1.30919	4.71005	0.0422216	0.575012	5555	UNC5CL	protein_coding	chr6	41026895	41039221	-	15.8422	9.93097	7.14521	2.42837
ENSG00000124613.9	-2.02576	2.00247	0.043733	0.578793	5558	ZNF391	protein_coding	chr6	27374615	27403908	+	0.717881	2.56704	0.577137	0.1908
ENSG00000125398.8	-1.13797	6.4186	0.0228424	0.439843	5643	SOX9	protein_coding	chr17	72121020	72126416	+	30.0087	34.4695	14.3853	12.9238
ENSG00000125657.5	-1.97627	2.66338	0.0149889	0.373519	5687	TNFSF9	protein_coding	chr19	6531026	6535924	+	5.83969	7.28662	1.6656	1.44543
ENSG00000125691.14	-1.36136	8.28956	0.0132196	0.351924	5691	RPL23	protein_coding	chr17	38847860	38853764	-	133.702	188.917	70.2068	47.4929
ENSG00000125787.11	-4.00586	5.94883	0.000138458	0.0282581	5711	GNRH2	protein_coding	chr20	3043622	3045747	+	226.189	85.7978	17.007	0.702806
ENSG00000125798.15	-1.3245	5.43698	0.021034	0.425898	5713	FOXA2	protein_coding	chr20	22580998	22585455	-	26.6796	22.6939	13.0441	5.22958
ENSG00000125895.6	-2.91239	1.72671	0.00554988	0.226296	5753	TMEM74B	protein_coding	chr20	1180561	1185415	-	1.24668	4.11656	0.501874	0.1723
ENSG00000125901.6	-1.88438	6.86863	0.0030212	0.15929	5757	MRPS26	protein_coding	chr20	3046052	3048250	+	259.098	138.065	75.1319	23.5785
ENSG00000126218.12	-1.70986	5.97282	0.00924631	0.296741	5797	F10	protein_coding	chr13	113122799	113149529	+	103.338	35.2505	29.1655	9.35146
ENSG00000126602.11	-1.14519	5.35962	0.0308285	0.502851	5837	TRAP1	protein_coding	chr16	3651639	3717553	-	17.4465	24.7719	9.68193	8.19867
ENSG00000127418.15	-1.15755	6.46933	0.028678	0.483486	5915	FGFRL1	protein_coding	chr4	1009936	1026898	+	35.258	29.1462	16.8674	9.85978
ENSG00000127585.12	-3.24484	2.11871	0.000456601	0.0566011	5939	FBXL16	protein_coding	chr16	692498	705808	-	2.80699	1.82228	0.273868	0.172715
ENSG00000127863.16	-1.92896	5.18887	0.000842895	0.08026	5956	TNFRSF19	protein_coding	chr13	23570370	23676104	+	17.0162	9.14366	3.98327	2.31188
ENSG00000128266.9	-2.07315	3.60884	0.014004	0.364343	5999	GNAZ	protein_coding	chr22	23070519	23125032	+	10.509	3.19593	2.34396	0.608212
ENSG00000128340.16	-1.75886	2.5505	0.0424682	0.575012	6016	RAC2	protein_coding	chr22	37225270	37259594	-	2.85522	6.55333	1.50223	1.1254
ENSG00000128394.17	-1.35144	3.56659	0.0422241	0.575012	6020	APOBEC3F	protein_coding	chr22	39040604	39055972	+	4.21045	3.38048	1.44475	1.30353
ENSG00000128602.11	-1.32907	4.58373	0.048193	0.599219	6046	SMO	protein_coding	chr7	129188633	129213545	+	5.64048	12.6294	4.79032	2.09674
ENSG00000129757.15	-2.11758	3.23994	0.0070476	0.25592	6176	CDKN1C	protein_coding	chr11	2883213	2885775	-	12.1214	5.13011	2.33212	1.28866
ENSG00000130035.9	-3.29112	0.838091	0.0239256	0.45095	6202	GALNT8	protein_coding	chr12	4720400	4851927	+	2.90908	0.0791233	0.204738	0.0623018
ENSG00000130066.17	-1.17859	8.05851	0.0429544	0.576628	6209	SAT1	protein_coding	chrX	23783173	23786210	+	544.344	233.131	197.591	115.746
ENSG00000130175.10	-1.0886	8.58212	0.0473811	0.594148	6219	PRKCSH	protein_coding	chr19	11435284	11450968	+	319.356	159.029	100.553	105.012
ENSG00000130255.13	-1.11995	7.63774	0.0291955	0.486761	6235	RPL36	protein_coding	chr19	5674947	5691875	+	217.857	204.817	86.5849	93.7468
ENSG00000130270.16	-1.39468	5.19572	0.00919308	0.296203	6236	ATP8B3	protein_coding	chr19	1782075	1812276	-	10.9318	7.03589	3.33698	2.94573
ENSG00000130294.18	-2.28078	4.97827	0.000740199	0.0739009	6239	KIF1A	protein_coding	chr2	240713761	240824293	-	9.62114	2.41029	1.27572	0.958922
ENSG00000130475.16	-1.70028	4.19713	0.0155788	0.378504	6270	FCHO1	protein_coding	chr19	17747718	17788568	+	11.8525	4.25171	1.55371	2.93953
ENSG00000130600.21	-15.5894	6.70101	7.24113e-25	1.17589e-20	6297	H19	lncRNA	chr11	1995166	2001470	-	31.273	153.635	0	0
ENSG00000130643.9	-2.35507	1.32269	0.0375754	0.548908	6302	CALY	protein_coding	chr10	133324072	133336935	-	2.45093	0.604439	0.470682	0.0656463
ENSG00000130707.18	-1.69331	3.71925	0.0174147	0.39785	6316	ASS1	protein_coding	chr9	130444961	130501274	+	15.2385	6.41917	2.37641	3.71686
ENSG00000130821.17	-2.75201	7.3085	0.00161472	0.115346	6351	SLC6A8	protein_coding	chrX	153687926	153696588	+	131.444	20.7414	16.8909	3.42766
ENSG00000130822.16	-2.9532	4.66144	0.017391	0.39785	6352	PNCK	protein_coding	chrX	153669733	153689010	-	32.2057	12.2127	5.18864	0.0433655
ENSG00000130829.18	-2.06398	6.09527	0.0107739	0.319266	6355	DUSP9	protein_coding	chrX	153642492	153651326	+	13.0729	78.7243	16.2859	4.85462
ENSG00000131435.13	-2.12297	5.05691	0.0382335	0.548908	6445	PDLIM4	protein_coding	chr5	132257696	132273454	+	38.3218	14.5783	10.6995	0.38441
ENSG00000132182.13	-1.87423	4.55023	0.00147789	0.110334	6544	NUP210	protein_coding	chr3	13316235	13420322	-	5.64907	5.37735	1.33088	1.4582
ENSG00000132563.17	-3.25624	1.59127	0.00248076	0.144997	6612	REEP2	protein_coding	chr5	138439057	138446969	+	3.81268	1.46805	0.410496	0.0872413
ENSG00000132669.14	-1.3164	6.50988	0.0142789	0.365733	6631	RIN2	protein_coding	chr20	19757606	20002457	+	33.0524	27.0396	14.4091	7.92581
ENSG00000132749.11	-2.39273	2.10119	0.0124835	0.343728	6651	TESMIN	protein_coding	chr11	68707440	68751520	-	1.19739	1.7694	0.414813	0.113347
ENSG00000133104.14	-1.12597	5.93992	0.0216225	0.428341	6711	SPART	protein_coding	chr13	36301638	36370180	-	16.047	17.0135	7.50651	6.58639
ENSG00000133107.15	-3.43576	1.94651	0.0152447	0.376229	6714	TRPC4	protein_coding	chr13	37632063	37869802	-	0.0513385	1.70084	0.132482	0.023651
ENSG00000133256.13	-2.56392	2.9653	0.00248524	0.144997	6739	PDE6B	protein_coding	chr4	625573	670782	+	5.17553	3.23545	0.968661	0.336872
ENSG00000134240.12	-2.58354	8.24043	0.00020273	0.0350227	6855	HMGCS2	protein_coding	chr1	119748002	119768905	-	393.672	82.0982	38.4945	32.9461
ENSG00000134285.11	-1.45869	4.87071	0.0156236	0.378504	6872	FKBP11	protein_coding	chr12	48921518	48926474	-	34.9722	13.3566	7.90267	8.07862
ENSG00000134419.15	-1.49451	5.42029	0.00776524	0.268341	6898	RPS15A	protein_coding	chr16	18781295	18790383	-	10.846	20.0954	5.9288	4.42118
ENSG00000134812.8	-5.15926	-0.771768	0.0195825	0.413578	6961	CBLIF	protein_coding	chr11	59829273	59845499	-	0	1.33693	0	0.0318999
ENSG00000134873.10	-2.478	1.0116	0.0247062	0.458519	6973	CLDN10	protein_coding	chr13	95433604	95579759	+	1.83807	0.316474	0.216956	0.128156
ENSG00000135097.7	-2.36027	2.78973	0.0196615	0.413578	7012	MSI1	protein_coding	chr12	120341330	120369164	-	1.23521	6.85799	1.15336	0.35837
ENSG00000135245.10	-1.95558	5.96907	0.0124435	0.343728	7033	HILPDA	protein_coding	chr7	128455849	128458418	+	125.864	33.0685	31.4772	5.64015
ENSG00000135346.9	-2.87915	-0.60042	0.0202129	0.419256	7055	CGA	protein_coding	chr6	87085498	87095106	-	1.29771	0.427082	0.167441	0.037365
ENSG00000135390.21	-1.10888	6.32125	0.0360512	0.538579	7065	ATP5MC2	protein_coding	chr12	53632726	53677408	-	38.3005	69.7006	24.7743	22.3909
ENSG00000136002.20	-2.32626	5.64074	0.0265113	0.467445	7194	ARHGEF4	protein_coding	chr2	130836914	131047263	+	26.3758	0.62787	2.65235	2.12274
ENSG00000136149.6	-1.18611	5.25986	0.0327761	0.52058	7223	RPL13AP25	processed_pseudogene	chr13	54440704	54441315	-	72.396	113.478	46.0939	30.6374
ENSG00000136250.12	-2.12609	4.05731	0.0234633	0.446785	7247	AOAH	protein_coding	chr7	36512941	36724549	-	21.4571	2.23666	3.62952	1.22433
ENSG00000136274.9	-2.43457	3.52931	0.00679641	0.252499	7253	NACAD	protein_coding	chr7	45080437	45088969	-	6.58864	2.26582	1.26848	0.219276
ENSG00000136688.11	-3.03815	1.61841	0.0117206	0.334841	7310	IL36G	protein_coding	chr2	112973203	112985658	+	9.10057	0.758238	0.784802	0.278617
ENSG00000136883.16	-1.56285	6.817	0.032805	0.52058	7364	KIF12	protein_coding	chr9	114086126	114099292	-	65.7161	98.6692	45.0498	7.31247
ENSG00000136942.15	-1.11006	7.12026	0.0291568	0.486761	7384	RPL35	protein_coding	chr9	124857880	124861981	-	382.587	380.465	180.814	147.643
ENSG00000137103.20	-1.27254	5.08006	0.0339051	0.524367	7411	TMEM8B	protein_coding	chr9	35814451	35865518	+	2.70608	3.74932	1.77664	0.728567
ENSG00000137154.13	-1.17191	9.396	0.028559	0.483486	7418	RPS6	protein_coding	chr9	19375715	19380236	-	342.14	457.405	180.705	151.329
ENSG00000137193.14	-1.33745	5.10573	0.0151506	0.375046	7425	PIM1	protein_coding	chr6	37170152	37175428	+	25.2686	14.6413	8.23081	6.25915
ENSG00000137261.15	-2.80988	4.11162	0.000127332	0.0273192	7438	KIAA0319	protein_coding	chr6	24544104	24646191	-	6.92486	2.32699	0.701217	0.494847
ENSG00000137642.13	-1.03481	8.71896	0.0483855	0.599532	7499	SORL1	protein_coding	chr11	121452314	121633763	+	50.1176	53.2142	25.9636	20.9739
ENSG00000137766.18	-1.45323	4.37779	0.0176527	0.398466	7526	UNC13C	protein_coding	chr15	53978201	54628707	+	3.49171	3.5449	1.46393	0.925248
ENSG00000137970.7	-1.12419	7.89291	0.031176	0.506774	7575	RPL7P9	processed_pseudogene	chr1	96678874	96679620	-	468.336	474.97	228.201	174.155
ENSG00000138326.21	-1.47498	8.51485	0.0070603	0.25592	7641	RPS24	protein_coding	chr10	78033760	78056813	+	162.866	226.886	76.1791	55.1796
ENSG00000138336.9	-2.50968	3.11055	0.0150246	0.373634	7642	TET1	protein_coding	chr10	68560337	68694487	+	1.0769	2.14622	0.494379	0.0401172
ENSG00000138640.15	-1.21646	6.6148	0.037647	0.548908	7694	FAM13A	protein_coding	chr4	88725955	89111398	-	18.2196	12.9869	9.03174	3.36917
ENSG00000138823.14	-1.3881	8.42655	0.0234358	0.446785	7748	MTTP	protein_coding	chr4	99564081	99623997	+	129.93	97.523	60.3873	19.9859
ENSG00000139182.15	-1.42316	7.66007	0.0121429	0.340936	7779	CLSTN3	protein_coding	chr12	7129698	7158945	+	78.4484	47.2717	28.6567	14.4414
ENSG00000139209.16	-2.93508	3.51792	0.0359754	0.538281	7787	SLC38A4	protein_coding	chr12	46764761	46832408	-	0.0910644	10.3434	1.07376	0.254134
ENSG00000139239.7	-1.64899	6.80534	0.00149474	0.110836	7794	RPL14P1	processed_pseudogene	chr12	62965325	62965969	+	309.893	260.995	94.5707	73.9079
ENSG00000139540.12	-1.45713	6.97709	0.00934792	0.298545	7834	SLC39A5	protein_coding	chr12	56230049	56237846	+	98.3957	87.1301	43.5199	19.1776
ENSG00000139684.15	-1.56727	5.127	0.00419595	0.193574	7863	ESD	protein_coding	chr13	46771256	46797420	-	13.5019	18.907	4.80414	5.43009
ENSG00000139946.11	-1.24394	4.91665	0.0424174	0.575012	7895	PELI2	protein_coding	chr14	56117814	56301524	+	5.91661	9.52478	4.26038	1.87188
ENSG00000140403.13	-5.11088	1.565	4.78059e-06	0.00257137	7957	DNAJA4	protein_coding	chr15	78264086	78282196	+	2.02877	0.945321	0.0525289	0.023444
ENSG00000140688.17	-1.07675	6.03504	0.0288251	0.483564	8005	RUSF1	protein_coding	chr16	31489471	31509309	-	36.9942	32.1769	17.3636	13.0137
ENSG00000140968.12	-1.54586	4.14251	0.0476501	0.595743	8040	IRF8	protein_coding	chr16	85899116	85922606	+	3.379	9.3126	3.17471	0.960043
ENSG00000140988.16	-1.185	8.57749	0.025808	0.464479	8044	RPS2	protein_coding	chr16	1962058	1964841	-	440.325	575.438	205.882	211.689
ENSG00000141401.12	-1.06905	5.54569	0.0418174	0.574672	8095	IMPA2	protein_coding	chr18	11981025	12030877	+	49.8324	33.761	22.1235	14.5771
ENSG00000141485.17	-3.10511	3.11016	0.00666889	0.250106	8115	SLC13A5	protein_coding	chr17	6684719	6713377	-	9.96639	0.689827	0.893604	0.208339
ENSG00000141526.18	-1.1514	8.70112	0.0450583	0.583495	8126	SLC16A3	protein_coding	chr17	82217934	82261129	+	166.759	78.7552	63.616	37.4198
ENSG00000141574.8	-3.16152	3.09493	0.00650268	0.245574	8140	SECTM1	protein_coding	chr17	82321024	82334074	-	1.50438	14.3182	1.48816	0.216579
ENSG00000141738.14	-1.15398	5.48618	0.0410628	0.570768	8161	GRB7	protein_coding	chr17	39737927	39747291	+	33.5353	17.3833	13.6864	7.27354
ENSG00000142102.16	-1.76978	6.05788	0.0215016	0.428341	8194	PGGHG	protein_coding	chr11	289126	296107	+	14.9161	38.7967	12.878	2.11376
ENSG00000142173.17	-1.73136	7.41542	0.0260542	0.464912	8200	COL6A2	protein_coding	chr21	46098112	46132848	+	92.404	40.5052	32.0697	4.5531
ENSG00000142449.13	-2.00453	2.56507	0.0252752	0.463846	8228	FBN3	protein_coding	chr19	8065402	8149592	-	0.560952	1.52071	0.309219	0.182656
ENSG00000142534.7	-1.19357	8.97467	0.0282322	0.482244	8240	RPS11	protein_coding	chr19	49496365	49499708	+	751.892	1121.32	415.279	352.931
ENSG00000142552.8	-1.59898	3.12599	0.0362395	0.540894	8247	RCN3	protein_coding	chr19	49528003	49546962	+	10.7311	8.52177	3.97003	1.90309
ENSG00000142583.18	-2.35355	3.13698	0.00503216	0.213873	8249	SLC2A5	protein_coding	chr1	9035106	9088478	-	4.23914	1.43877	0.327041	0.678884
ENSG00000142937.12	-1.33271	9.00674	0.0131185	0.351537	8291	RPS8	protein_coding	chr1	44775251	44778779	+	867.684	1165.88	389.631	365.657
ENSG00000142973.15	-3.18109	1.25363	0.0134367	0.355953	8296	CYP4B1	protein_coding	chr1	46757838	46819413	+	3.98224	0.192327	0.232674	0.173073
ENSG00000143320.9	-1.46062	4.02814	0.0261533	0.465174	8357	CRABP2	protein_coding	chr1	156699606	156705816	-	28.9322	19.1509	10.0214	6.05851
ENSG00000143847.16	-2.19627	2.64521	0.0455459	0.58468	8473	PPFIA4	protein_coding	chr1	203026491	203078740	+	2.30079	0.634995	0.535488	0.0440247
ENSG00000144152.13	-1.85347	1.86827	0.0390959	0.554526	8523	FBLN7	protein_coding	chr2	112138385	112188218	+	2.04743	3.1498	0.844112	0.50231
ENSG00000144713.13	-1.40003	7.94067	0.00863781	0.285307	8603	RPL32	protein_coding	chr3	12834485	12841582	-	94.6959	129.294	41.0625	38.3659
ENSG00000144891.19	-2.08002	4.84513	0.021604	0.428341	8633	AGTR1	protein_coding	chr3	148697784	148743008	+	10.6666	20.5501	6.48338	0.502568
ENSG00000144895.12	-1.28595	6.45493	0.0127647	0.347213	8635	EIF2A	protein_coding	chr3	150546678	150586016	+	29.6809	37.5117	14.4542	11.2965
ENSG00000145020.16	-1.7417	1.98529	0.0462611	0.58782	8645	AMT	protein_coding	chr3	49416778	49422685	-	4.05487	2.23886	0.956299	0.76546
ENSG00000145362.21	-1.46716	4.34035	0.0319624	0.513424	8687	ANK2	protein_coding	chr4	112818032	113384221	+	2.74002	0.887053	0.732119	0.457661
ENSG00000145425.10	-1.62669	6.74018	0.00401803	0.189677	8698	RPS3A	protein_coding	chr4	151099624	151104642	+	117.273	209.922	60.7997	39.0458
ENSG00000145592.14	-1.37898	8.48997	0.014251	0.365733	8713	RPL37	protein_coding	chr5	40825262	40835222	-	53.3781	87.6561	30.4181	20.584
ENSG00000145850.9	-2.40874	2.94507	0.0123085	0.342842	8754	TIMD4	protein_coding	chr5	156919292	156963226	-	9.62539	8.70175	2.84959	0.349742
ENSG00000146005.4	-3.72326	1.50052	0.00026159	0.0424796	8781	PSD2	protein_coding	chr5	139795808	139844466	+	0.850707	1.54864	0.104993	0.0638985
ENSG00000146285.14	-2.16462	3.75417	0.00654843	0.246728	8826	SCML4	protein_coding	chr6	107702154	107824317	-	6.2837	1.67959	1.09358	0.511686
ENSG00000146677.7	-1.03483	6.27474	0.0420295	0.575012	8868	RPL32P18	processed_pseudogene	chr7	44467897	44468304	+	230.318	316.878	142.94	107.152
ENSG00000147130.14	-1.38565	6.64242	0.0117744	0.334841	8925	ZMYM3	protein_coding	chrX	71239624	71255146	-	22.8682	25.2237	11.3982	5.76387
ENSG00000147403.18	-1.10899	8.24671	0.0469922	0.591196	8961	RPL10	protein_coding	chrX	154389955	154409168	+	142.774	253.652	95.9673	77.1213
ENSG00000148303.17	-1.18171	7.48935	0.0255251	0.463846	9068	RPL7A	protein_coding	chr9	133348218	133351426	+	258.436	345.586	141.045	108.139
ENSG00000148702.15	-2.48456	7.02932	0.00626158	0.2421	9122	HABP2	protein_coding	chr10	113550837	113589602	+	11.3666	136.75	17.6411	7.9818
ENSG00000149273.15	-1.29404	9.18031	0.024606	0.458136	9185	RPS3	protein_coding	chr11	75399515	75422280	+	135.109	271.427	89.1314	67.4387
ENSG00000149295.14	-5.35221	3.50075	0.00108285	0.0930433	9189	DRD2	protein_coding	chr11	113409605	113475691	-	15.9433	0.0492399	0.111196	0.232629
ENSG00000149573.9	-1.91751	7.16526	0.00198845	0.12763	9229	MPZL2	protein_coding	chr11	118253416	118264536	-	112.286	44.9032	26.4375	11.4908
ENSG00000149599.16	-2.71592	0.333395	0.0218618	0.430758	9235	DUSP15	protein_coding	chr20	31847637	31870664	-	1.02633	0.359532	0.0267077	0.163898
ENSG00000149927.18	-2.06467	1.99799	0.0277687	0.47816	9266	DOC2A	protein_coding	chr16	30005514	30023270	-	4.40804	1.88439	0.997369	0.370943
ENSG00000150893.11	-2.14349	6.14104	0.00490537	0.210736	9337	FREM2	protein_coding	chr13	38687077	38887131	+	2.2567	12.6744	2.27762	0.97167
ENSG00000151062.15	-3.18779	1.12766	0.00413493	0.192702	9353	CACNA2D4	protein_coding	chr12	1791963	1918666	-	1.22401	0.233524	0.0674177	0.0752223
ENSG00000151746.15	-1.21204	4.47827	0.0425251	0.575012	9449	BICD1	protein_coding	chr12	32106835	32383633	+	3.09718	3.17725	1.52712	0.991693
ENSG00000151952.16	-5.46598	3.6847	7.12326e-05	0.0189631	9474	TMEM132D	protein_coding	chr12	129071725	129904025	-	7.47623	0.131752	0.0929777	0.0583545
ENSG00000152154.11	-2.40664	3.461	0.02374	0.449921	9496	TMEM178A	protein_coding	chr2	39664982	39717963	+	2.28035	20.7484	3.55671	0.63727
ENSG00000152804.11	-2.72513	2.98831	0.0382681	0.548908	9582	HHEX	protein_coding	chr10	92689955	92695647	+	0.270166	12.1514	1.46408	0.360657
ENSG00000152952.13	-1.69093	8.56952	0.0213607	0.428341	9595	PLOD2	protein_coding	chr3	146035139	146163725	-	139.239	100.919	59.2787	9.53764
ENSG00000153885.15	-1.93249	3.29048	0.0287608	0.483486	9686	KCTD15	protein_coding	chr19	33795933	33815763	+	1.7605	4.36265	1.24123	0.280606
ENSG00000153902.14	-2.55853	8.35218	0.0138559	0.361747	9689	LGI4	protein_coding	chr19	35124513	35142451	-	247.908	135.965	58.1093	1.85678
ENSG00000153993.14	-1.5489	5.31456	0.0171313	0.39785	9703	SEMA3D	protein_coding	chr7	84995553	85187056	-	4.66829	12.8179	3.9004	1.78247
ENSG00000154175.18	-1.95148	2.49751	0.0418854	0.574672	9731	ABI3BP	protein_coding	chr3	100749156	100993515	-	0.702349	1.79373	0.483322	0.128398
ENSG00000154269.15	-2.06937	0.665922	0.048138	0.599014	9745	ENPP3	protein_coding	chr6	131628442	131747418	+	0.48161	1.0298	0.252778	0.0846123
ENSG00000154545.17	-1.60201	5.65311	0.00950402	0.30085	9773	MAGED4	protein_coding	chrX	52184876	52192268	+	37.7562	25.033	14.6354	4.43521
ENSG00000154760.14	-3.10528	2.76352	0.00619955	0.240848	9798	SLFN13	protein_coding	chr17	35435096	35448837	-	0.420038	2.44707	0.280838	0.0384815
ENSG00000154783.12	-5.24547	0.610055	0.00329891	0.168561	9802	FGD5	protein_coding	chr3	14810853	14934571	+	1.05402	0.0103702	0.00731827	0.0163309
ENSG00000154930.15	-2.16013	2.15907	0.0236807	0.449767	9819	ACSS1	protein_coding	chr20	25006230	25058980	-	1.45493	1.24494	0.105127	0.452432
ENSG00000155858.6	-1.49108	3.8988	0.033236	0.522063	9903	LSM11	protein_coding	chr5	157743712	157760709	+	2.31125	4.78199	1.41434	0.96886
ENSG00000155926.14	-4.19422	2.10988	0.00185659	0.122889	9914	SLA	protein_coding	chr8	133036728	133102912	-	0.523693	4.30432	0.237019	0.0139188
ENSG00000156218.13	-3.45712	4.21454	0.0133748	0.355471	9950	ADAMTSL3	protein_coding	chr15	83654088	84039842	+	10.3276	0.120748	0.75222	0.0917985
ENSG00000156482.11	-1.30985	7.45605	0.0127011	0.346643	9985	RPL30	protein_coding	chr8	98024851	98046469	-	379.9	505.705	175.788	158.34
ENSG00000156508.19	-1.23839	10.8181	0.0426683	0.575012	9990	EEF1A1	protein_coding	chr6	73489308	73525587	-	163.87	407.174	136.471	93.1462
ENSG00000156689.7	-2.64212	2.15984	0.00964348	0.301919	10009	GLYATL2	protein_coding	chr11	58834065	58904215	-	7.41062	2.43346	1.17031	0.255481
ENSG00000156976.17	-1.36671	9.42738	0.0215275	0.428341	10040	EIF4A2	protein_coding	chr3	186783205	186789897	+	344.631	771.443	242.207	167.516
ENSG00000157005.4	-11.811	2.939	5.4303e-05	0.015348	10043	SST	protein_coding	chr3	187668912	187670394	-	0	51.5336	0	0
ENSG00000157017.16	-4.38535	2.50029	0.00693064	0.253484	10045	GHRL	protein_coding	chr3	10285666	10292947	-	0.0970798	15.1866	0.571187	0.134171
ENSG00000157399.17	-1.96973	5.92555	0.00189318	0.122974	10092	ARSL	protein_coding	chrX	2934045	2968475	-	45.2228	11.5889	7.99025	5.11259
ENSG00000158813.18	-1.6314	4.60013	0.0159898	0.382073	10263	EDA	protein_coding	chrX	69616067	70039472	+	9.40429	3.687	2.7315	1.1175
ENSG00000158869.11	-3.53623	2.71285	0.000384592	0.0516148	10274	FCER1G	protein_coding	chr1	161215234	161220699	+	4.93441	22.3542	1.08471	1.15766
ENSG00000159335.18	-1.49645	7.77929	0.041088	0.570768	10332	PTMS	protein_coding	chr12	6765516	6770952	+	477.69	106.373	141.907	45.0107
ENSG00000159618.16	-1.86593	3.19332	0.0126762	0.346546	10365	ADGRG5	protein_coding	chr16	57542643	57591681	+	4.90508	2.92527	0.793155	1.17592
ENSG00000160161.9	-2.14943	2.67434	0.0180897	0.400723	10423	CILP2	protein_coding	chr19	19538248	19546659	+	3.84838	1.51086	0.836651	0.261837
ENSG00000160233.8	-1.71321	4.87954	0.00271775	0.150131	10454	LRRC3	protein_coding	chr21	44455510	44462196	+	10.8309	6.0482	2.22466	2.49044
ENSG00000160255.19	-5.95131	3.50059	5.48175e-05	0.015348	10455	ITGB2	protein_coding	chr21	44885953	44931989	-	13.7785	0.231356	0.157222	0.0404822
ENSG00000160282.15	-1.91523	4.2753	0.00662699	0.24911	10458	FTCD	protein_coding	chr21	46136160	46155579	-	8.45537	14.6521	4.23106	1.53941
ENSG00000160284.15	-3.84511	1.18158	0.000443161	0.0557867	10459	SPATC1L	protein_coding	chr21	46161148	46184476	-	2.46359	1.3513	0.0555505	0.185944
ENSG00000160469.17	-2.38314	3.65172	0.00318345	0.164502	10490	BRSK1	protein_coding	chr19	55282072	55312562	+	4.75589	7.53236	1.76398	0.449117
ENSG00000160593.19	-1.31815	5.25139	0.0269979	0.470912	10500	JAML	protein_coding	chr11	118193725	118225094	-	27.8432	20.9227	13.2059	4.87178
ENSG00000160654.11	-2.47986	2.18814	0.0432102	0.577901	10505	CD3G	protein_coding	chr11	118344344	118355161	+	3.75467	2.40081	0.995682	0.0179185
ENSG00000160867.15	-1.61312	7.2966	0.00388526	0.185567	10539	FGFR4	protein_coding	chr5	177086905	177098144	+	90.3942	71.803	33.1919	15.8697
ENSG00000160932.11	-1.77221	8.67319	0.0159871	0.382073	10549	LY6E	protein_coding	chr8	143017982	143023832	+	495.668	157.734	140.782	33.0481
ENSG00000160972.10	-1.38533	6.28669	0.0156905	0.379164	10558	PPP1R16A	protein_coding	chr8	144477969	144502121	+	54.459	31.7281	21.7656	8.55446
ENSG00000162244.12	-1.07773	7.94771	0.0443593	0.581228	10693	RPL29	protein_coding	chr3	51993522	51995895	-	182.764	242.456	110.156	78.3797
ENSG00000162366.8	-2.33114	1.66386	0.0480921	0.598902	10702	PDZK1IP1	protein_coding	chr1	47183582	47191044	-	9.10371	0.672693	1.2781	0.44819
ENSG00000162670.11	-1.53374	3.01139	0.0413175	0.572487	10789	BRINP3	protein_coding	chr1	190097658	190478404	-	3.82654	4.35433	1.36726	1.26358
ENSG00000162949.16	-5.47297	1.46012	7.72182e-06	0.00353705	10868	CAPN13	protein_coding	chr2	30722771	30820542	-	0.987913	3.10296	0.0483039	0.0359305
ENSG00000163069.13	-1.58684	4.73623	0.0143193	0.36619	10901	SGCB	protein_coding	chr4	52020706	52038299	-	11.8355	8.62458	4.7593	1.5318
ENSG00000163597.17	-1.43336	4.2477	0.0278846	0.47816	11054	SNHG16	lncRNA	chr17	76557727	76670985	+	5.4281	9.58678	3.23421	2.0007
ENSG00000163703.20	-1.4476	4.9595	0.017335	0.39785	11100	CRELD1	protein_coding	chr3	9933793	9945413	+	9.61633	10.0108	4.87099	1.8309
ENSG00000163762.7	-3.47768	1.92413	0.0148755	0.372209	11119	TM4SF18	protein_coding	chr3	149318498	149334414	-	3.79333	0.224937	0.30614	0.0126511
ENSG00000163879.11	-1.39622	4.10014	0.0330212	0.521457	11156	DNALI1	protein_coding	chr1	37556919	37566857	+	11.4805	8.85065	4.68038	2.45644
ENSG00000164007.11	-2.69654	4.46624	0.000312428	0.0480976	11193	CLDN19	protein_coding	chr1	42733093	42740254	-	19.295	4.32516	1.82298	1.4586
ENSG00000164096.13	-1.18274	7.02131	0.0465443	0.590339	11235	C4orf3	protein_coding	chr4	119296419	119304445	-	88.6414	45.1978	38.7047	15.3233
ENSG00000164104.12	-1.48381	4.3497	0.0187244	0.40542	11238	HMGB2	protein_coding	chr4	173331376	173334432	-	25.2833	18.1242	9.31253	5.00288
ENSG00000164346.10	-1.1996	5.36632	0.0196446	0.413578	11328	NSA2	protein_coding	chr5	74766991	74780113	+	13.2248	13.7617	5.41525	5.50716
ENSG00000164434.12	-4.34073	1.85798	0.00118247	0.0979705	11348	FABP7	protein_coding	chr6	122779716	122784074	+	5.73272	0.356903	0.0521107	0.213192
ENSG00000164488.12	-2.16401	3.07259	0.0380433	0.548908	11360	DACT2	protein_coding	chr6	168292830	168319777	-	0.571683	6.10565	1.00725	0.431378
ENSG00000164626.9	-1.75365	3.94778	0.0254946	0.463846	11392	KCNK5	protein_coding	chr6	39188971	39229475	-	5.44297	7.97754	3.04899	0.688037
ENSG00000165185.15	-1.37879	4.72394	0.0176035	0.398466	11538	KIAA1958	protein_coding	chr9	112486827	112669397	+	2.60129	3.61774	1.31516	0.924469
ENSG00000165188.14	-2.16285	2.89893	0.048475	0.599532	11540	RNF183	protein_coding	chr9	113297093	113303376	-	6.36682	1.03256	1.33888	0.145422
ENSG00000165215.6	-1.50895	6.11625	0.00690172	0.253484	11548	CLDN3	protein_coding	chr7	73768997	73770270	-	127.327	50.5	33.807	23.0789
ENSG00000165512.5	-1.8353	2.91815	0.0196088	0.413578	11611	ZNF22	protein_coding	chr10	45000923	45005326	+	5.12111	6.81138	1.9104	1.21476
ENSG00000165716.11	-1.43443	5.34771	0.0302639	0.497928	11664	DIPK1B	protein_coding	chr9	136712572	136724742	+	22.5738	15.5833	10.5772	2.45691
ENSG00000165794.10	-4.40685	1.74086	0.0116388	0.334841	11676	SLC39A2	protein_coding	chr14	20999255	21001871	+	9.90535	0.0216461	0.305515	0.102265
ENSG00000165795.25	-1.62467	4.5311	0.0117494	0.334841	11677	NDRG2	protein_coding	chr14	21016763	21070872	-	12.4628	7.22316	4.0824	1.77968
ENSG00000165953.10	-1.77718	2.99588	0.0424644	0.575012	11718	SERPINA12	protein_coding	chr14	94487274	94517844	-	6.47613	4.60896	2.46188	0.521306
ENSG00000165985.10	-1.4587	3.52812	0.0450496	0.583495	11725	C1QL3	protein_coding	chr10	16513734	16521879	-	10.4041	5.1399	3.50907	1.6635
ENSG00000166012.17	-1.45756	5.14727	0.0132191	0.351924	11733	TAF1D	protein_coding	chr11	93729948	93784391	-	21.541	46.0238	12.944	10.3076
ENSG00000166165.14	-1.66213	13.0624	0.0177744	0.398466	11771	CKB	protein_coding	chr14	103519667	103522833	-	13161.6	6033.32	4491.53	1059.61
ENSG00000166183.16	-3.2995	1.12938	0.00380069	0.183144	11779	ASPG	protein_coding	chr14	104085686	104115582	+	0.259408	1.39125	0.0892557	0.0697119
ENSG00000166402.9	-1.78573	2.21463	0.0357683	0.536822	11838	TUB	protein_coding	chr11	8019244	8106243	+	1.29067	0.908962	0.339233	0.247748
ENSG00000166450.13	-1.2843	5.44797	0.0140718	0.364559	11854	PRTG	protein_coding	chr15	55611544	55743152	-	4.55389	6.13432	2.06276	2.04152
ENSG00000166582.11	-1.53188	5.00325	0.00793242	0.272912	11891	CENPV	protein_coding	chr17	16342534	16353656	-	39.7068	50.643	19.043	10.1767
ENSG00000166598.16	-1.38516	10.1213	0.016964	0.396371	11896	HSP90B1	protein_coding	chr12	103930107	103953931	+	540.919	310.585	199.373	100.016
ENSG00000166670.10	-1.78855	3.55006	0.0122433	0.342201	11902	MMP10	protein_coding	chr11	102770502	102780628	-	12.039	10.2315	4.07684	1.89076
ENSG00000166897.16	-3.06712	2.37793	0.0153597	0.377346	11963	ELFN2	protein_coding	chr22	37367960	37427479	-	2.38673	0.0767931	0.0929027	0.167004
ENSG00000167105.8	-1.71915	5.69661	0.0106463	0.316061	12016	TMEM92	protein_coding	chr17	50271406	50281485	+	50.1349	13.5017	12.6161	4.87736
ENSG00000167371.21	-3.14294	5.13052	1.45738e-05	0.00606831	12073	PRRT2	protein_coding	chr16	29811382	29815892	+	26.6815	16.7964	3.72082	0.808943
ENSG00000167526.14	-1.1285	8.87224	0.0353063	0.533008	12105	RPL13	protein_coding	chr16	89560677	89564542	+	238.41	333.147	128.204	116.6
ENSG00000167555.14	-2.87782	0.872153	0.00743367	0.261994	12117	ZNF528	protein_coding	chr19	52397849	52418412	+	0.335874	1.01009	0.0627643	0.110047
ENSG00000167711.14	-1.91636	6.8779	0.00172836	0.116691	12167	SERPINF2	protein_coding	chr17	1742836	1755265	+	76.2184	94.3809	31.686	10.6062
ENSG00000167780.12	-1.78781	4.75947	0.00980576	0.303885	12194	SOAT2	protein_coding	chr12	53103486	53124535	+	33.742	11.0441	8.54409	3.23199
ENSG00000167971.16	-2.48393	1.785	0.00917956	0.296203	12235	CASKIN1	protein_coding	chr16	2177180	2196605	-	1.13725	0.980238	0.266346	0.0825497
ENSG00000168028.15	-1.14371	6.80911	0.0484432	0.599532	12257	RPSA	protein_coding	chr3	39406716	39426255	+	57.4692	138.219	42.3993	41.4878
ENSG00000168495.13	-1.22155	5.39383	0.020854	0.42437	12368	POLR3D	protein_coding	chr8	22245133	22254601	+	9.96096	12.8203	5.26561	3.86754
ENSG00000169515.9	-1.66505	4.76883	0.00964935	0.301919	12609	CCDC8	protein_coding	chr19	46410329	46413564	-	14.1056	13.554	6.12753	1.98106
ENSG00000169583.13	-2.08949	4.10874	0.0199462	0.417381	12620	CLIC3	protein_coding	chr9	136994608	136996568	-	68.3896	8.77744	12.0148	4.23023
ENSG00000169676.6	-4.25439	0.947223	0.00489985	0.210736	12639	DRD5	protein_coding	chr4	9781634	9784009	+	3.22925	0.0772918	0.10909	0.0405731
ENSG00000169906.5	-3.2857	1.21379	0.0326697	0.520121	12698	S100G	protein_coding	chrX	16650158	16654670	+	0.551883	17.8936	1.709	0.105936
ENSG00000169919.17	-1.29748	7.90832	0.0341973	0.526379	12702	GUSB	protein_coding	chr7	65960684	65982215	-	243.672	99.1857	87.8926	39.3015
ENSG00000169955.8	-2.42953	1.32364	0.0123042	0.342842	12709	ZNF747	protein_coding	chr16	30530367	30535347	-	1.68709	0.598776	0.175609	0.208184
ENSG00000170430.10	-10.9676	2.11464	1.07649e-07	0.00013447	12815	MGMT	protein_coding	chr10	129467190	129770983	+	3.77595	0.25242	0	0
ENSG00000170482.17	-1.97009	2.10327	0.0284253	0.482428	12831	SLC23A1	protein_coding	chr5	139367196	139384553	-	4.56953	1.84335	0.861001	0.626527
ENSG00000170525.21	-1.15679	6.96016	0.0434567	0.578438	12843	PFKFB3	protein_coding	chr10	6144934	6254644	+	42.8864	26.1997	20.0049	8.49977
ENSG00000170889.14	-1.20056	8.12983	0.0239335	0.45095	12915	RPS9	protein_coding	chr19	54200809	54249003	+	205.84	273.98	102.266	93.0099
ENSG00000170954.12	-2.75939	1.06131	0.00681042	0.252499	12939	ZNF415	protein_coding	chr19	53107879	53133077	-	0.793022	1.47799	0.224449	0.0883878
ENSG00000171105.14	-1.06023	6.74894	0.0417232	0.574672	12971	INSR	protein_coding	chr19	7112255	7294414	-	14.7382	18.2779	8.44112	6.35011
ENSG00000171425.10	-1.62828	5.18543	0.00944291	0.299499	13041	ZNF581	protein_coding	chr19	55635459	55645623	+	24.9073	53.8214	16.557	7.5456
ENSG00000171680.23	-1.09159	6.06762	0.0319645	0.513424	13111	PLEKHG5	protein_coding	chr1	6467122	6520074	-	20.1863	17.6153	10.3112	6.12979
ENSG00000171766.17	-1.82212	6.92013	0.00287904	0.154299	13128	GATM	protein_coding	chr15	45361124	45402327	-	46.5402	48.3427	18.942	6.06574
ENSG00000171867.18	-2.67523	7.36566	0.00218508	0.134485	13163	PRNP	protein_coding	chr20	4686350	4701590	+	218.058	16.8973	18.8772	13.9125
ENSG00000172037.14	-1.22321	8.84979	0.0353172	0.533008	13202	LAMB2	protein_coding	chr3	49121114	49133118	-	110.368	131.278	67.7546	28.9791
ENSG00000172340.15	-1.00986	6.11293	0.0492881	0.605376	13273	SUCLG2	protein_coding	chr3	67360460	67654612	-	42.7998	22.8863	16.8434	13.0336
ENSG00000172379.22	-1.60355	3.44499	0.0302496	0.497928	13289	ARNT2	protein_coding	chr15	80404350	80597933	+	3.58317	1.63746	1.02017	0.548056
ENSG00000172572.7	-2.17115	5.84986	0.0225788	0.437538	13332	PDE3A	protein_coding	chr12	20368537	20688583	+	0.726233	14.9287	1.74723	1.62136
ENSG00000172638.13	-1.60603	5.7059	0.0389822	0.554526	13340	EFEMP2	protein_coding	chr11	65866441	65873592	-	45.3712	42.5404	24.191	2.69167
ENSG00000172689.2	-1.77754	1.91424	0.0452116	0.583863	13350	MS4A10	protein_coding	chr11	60785333	60801305	+	3.54947	1.86744	0.859883	0.583999
ENSG00000172809.13	-1.32075	7.00644	0.00910246	0.29504	13379	RPL38	protein_coding	chr17	74203582	74210655	+	126.881	126.85	48.7757	45.5829
ENSG00000173262.12	-2.75807	4.5833	0.0126712	0.346546	13473	SLC2A14	protein_coding	chr12	7812512	7891148	-	18.9422	1.02697	2.29347	0.337784
ENSG00000173511.10	-1.10251	4.96885	0.0443028	0.581228	13520	VEGFB	protein_coding	chr11	64234584	64239264	+	29.4774	21.9764	13.0916	9.02597
ENSG00000173531.16	-1.51798	7.40366	0.0434265	0.578438	13523	MST1	protein_coding	chr3	49683947	49689501	-	147.566	36.2119	46.6932	11.3609
ENSG00000173597.9	-1.10337	6.7764	0.0338582	0.52414	13539	SULT1B1	protein_coding	chr4	69721167	69787961	-	20.6174	25.2562	11.3201	8.61955
ENSG00000173826.15	-2.36346	3.4018	0.0376199	0.548908	13584	KCNH6	protein_coding	chr17	63523334	63548977	+	8.95792	0.457914	1.35416	0.274714
ENSG00000173947.14	-2.3212	2.84312	0.0154759	0.377346	13607	PIFO	protein_coding	chr1	111346600	111353013	+	10.0661	1.46703	1.2047	0.861103
ENSG00000174080.12	-4.56278	0.585072	0.0156399	0.378504	13627	CTSF	protein_coding	chr11	66563464	66568879	-	0	2.37338	0.07322	0.0204241
ENSG00000174444.15	-1.09959	9.18994	0.0404879	0.564034	13686	RPL4	protein_coding	chr15	66498015	66524532	-	216.136	311.139	119.799	110.758
ENSG00000174938.15	-1.09812	7.25356	0.0462191	0.58782	13777	SEZ6L2	protein_coding	chr16	29871159	29899550	-	75.491	43.1198	32.6893	18.1741
ENSG00000175772.11	-2.37062	2.82818	0.00412656	0.192702	13943	LINC01106	lncRNA	chr2	110375138	110384442	-	4.88745	3.54753	1.00994	0.492007
ENSG00000175832.13	-1.30658	6.61614	0.0173072	0.39785	13956	ETV4	protein_coding	chr17	43527844	43579620	-	62.3754	49.6131	27.9556	13.9342
ENSG00000176136.6	-8.72707	-0.00483244	0.00165731	0.115624	14008	MC5R	protein_coding	chr18	13824149	13827323	+	2.12256	0	0	0
ENSG00000176171.12	-2.29469	7.29573	0.000517884	0.0592248	14016	BNIP3	protein_coding	chr10	131967684	131981967	-	123.782	34.9549	19.5309	9.76152
ENSG00000176428.6	-2.34661	1.73608	0.0129414	0.348517	14074	VPS37D	protein_coding	chr7	73667831	73672112	+	3.23786	3.96764	0.959995	0.357043
ENSG00000176978.14	-2.58173	5.75343	6.50214e-07	0.000555727	14189	DPP7	protein_coding	chr9	137110546	137115177	-	61.3607	63.2798	10.1996	9.15243
ENSG00000177410.13	-1.43667	5.59708	0.0173968	0.39785	14278	ZFAS1	lncRNA	chr20	49278178	49299600	+	5.04051	14.3895	3.21623	3.6011
ENSG00000177600.9	-1.47191	7.73535	0.00572306	0.228908	14322	RPLP2	protein_coding	chr11	809965	812880	+	645.119	399.484	182.677	163.265
ENSG00000177728.17	-1.09633	7.21633	0.0489222	0.603225	14354	TMEM94	protein_coding	chr17	75441159	75500452	+	52.1109	26.4078	21.3027	12.318
ENSG00000178464.6	-1.21814	7.4444	0.0194106	0.413578	14486	RPL10P16	processed_pseudogene	chr19	12643275	12643919	-	369.501	443.881	180.903	145.424
ENSG00000178597.7	-2.32808	1.80026	0.0142701	0.365733	14505	PSAPL1	protein_coding	chr4	7430285	7434930	-	1.18905	1.43617	0.371931	0.114122
ENSG00000178726.7	-5.63792	5.29294	7.84123e-06	0.00353705	14529	THBD	protein_coding	chr20	23045633	23049672	-	42.1619	0.863678	0.310097	0.453374
ENSG00000178802.18	-1.31475	5.84575	0.035393	0.533044	14544	MPI	protein_coding	chr15	74890005	74902219	+	20.7507	5.37528	5.9221	3.56966
ENSG00000178828.7	-2.22479	6.58509	0.0346012	0.529086	14551	RNF186	protein_coding	chr1	19814029	19815283	-	248.105	34.5585	51.4955	2.88053
ENSG00000179820.16	-2.064	5.69292	0.00169997	0.116481	14733	MYADM	protein_coding	chr19	53864763	53876435	+	33.4094	16.5767	8.61168	2.33972
ENSG00000180543.5	-3.15188	3.50493	7.41994e-05	0.0191782	14876	TSPYL5	protein_coding	chr8	97273488	97277928	-	7.62071	2.48113	0.583649	0.444997
ENSG00000180767.11	-1.90964	4.53553	0.0146919	0.369322	14910	CHST13	protein_coding	chr3	126524155	126543291	+	30.3604	11.7193	8.47319	1.73493
ENSG00000180785.10	-4.32243	3.04966	0.00381882	0.183473	14917	OR51E1	protein_coding	chr11	4643420	4655488	+	0.332152	8.6179	0.418602	0.0133446
ENSG00000181035.14	-1.22577	4.66255	0.0466775	0.590339	14976	SLC25A42	protein_coding	chr19	19063994	19113030	+	9.42835	13.7907	6.32063	2.99503
ENSG00000181408.5	-3.98406	1.9998	0.00061404	0.0660357	15033	UTS2R	protein_coding	chr17	82371765	82377458	+	0.832858	3.36392	0.211017	0.0392408
ENSG00000181524.6	-1.03628	6.14699	0.0332679	0.522063	15050	RPL24P4	processed_pseudogene	chr6	42956345	42956765	-	247.926	241.516	120.159	101.439
ENSG00000182272.12	-1.82885	5.78162	0.00836522	0.280928	15201	B4GALNT4	protein_coding	chr11	369499	382117	+	18.4368	30.4525	10.7596	2.21081
ENSG00000182871.16	-1.20856	7.12934	0.0258854	0.464479	15336	COL18A1	protein_coding	chr21	45405165	45513720	+	35.3376	27.4871	16.5127	8.62458
ENSG00000182899.17	-1.30066	7.69204	0.0165756	0.39067	15344	RPL35A	protein_coding	chr3	197950190	197956610	+	194.093	286.456	104.509	78.4732
ENSG00000183010.17	-1.24328	5.50091	0.0177498	0.398466	15370	PYCR1	protein_coding	chr17	81932384	81942412	-	25.6604	33.6497	13.1999	10.2301
ENSG00000183049.14	-2.92331	2.22895	0.0194723	0.413578	15384	CAMK1D	protein_coding	chr10	12349547	12835545	+	2.08088	0.0680884	0.126448	0.124156
ENSG00000183248.12	-1.79572	3.92346	0.00818977	0.277649	15428	PRR36	protein_coding	chr19	7868719	7874390	-	5.43399	5.89265	2.00187	1.03588
ENSG00000184232.9	-1.46404	5.36137	0.0103562	0.314113	15678	OAF	protein_coding	chr11	120211032	120230334	+	37.8054	20.6215	12.8148	6.60577
ENSG00000184347.15	-1.52786	5.72098	0.0246217	0.458136	15702	SLIT3	protein_coding	chr5	168661733	169301139	-	13.1602	4.61029	4.4104	1.19686
ENSG00000185002.10	-3.37519	2.90136	0.00864407	0.285307	15857	RFX6	protein_coding	chr6	116877212	116932161	+	0.28896	7.73994	0.596545	0.152534
ENSG00000185008.19	-2.54079	2.34914	0.0301975	0.497846	15858	ROBO2	protein_coding	chr3	75906695	77649964	+	0.157877	1.57965	0.236018	0.0517277
ENSG00000185361.9	-1.43199	4.23618	0.038998	0.554526	15960	TNFAIP8L1	protein_coding	chr19	4639516	4655568	+	10.7614	4.49952	3.6118	1.54622
ENSG00000185633.11	-2.98319	0.276952	0.0335154	0.522934	16017	NDUFA4L2	protein_coding	chr12	57234903	57240715	-	3.28369	0.116202	0.229612	0.146396
ENSG00000185641.6	-1.12334	6.41272	0.0297266	0.492079	16021	ENSG00000185641	processed_pseudogene	chr5	116051917	116052289	-	281.925	389.774	165.618	123.151
ENSG00000186301.8	-2.19643	4.71612	0.00187436	0.122889	16204	MST1P2	unprocessed_pseudogene	chr1	16645622	16650289	+	32.4189	9.29849	5.6946	2.54574
ENSG00000186314.12	-1.22085	4.76087	0.0275366	0.475863	16208	PRELID2	protein_coding	chr5	145471799	145835369	-	6.95021	5.84703	2.7912	2.28884
ENSG00000186377.8	-5.04114	0.448971	0.00168318	0.116481	16222	CYP4X1	protein_coding	chr1	47023669	47050751	+	2.30033	0.149239	0	0.0640968
ENSG00000186468.13	-1.42878	7.68845	0.00914647	0.295875	16243	RPS23	protein_coding	chr5	82273320	82278396	-	65.0746	105.576	32.2451	27.3223
ENSG00000186910.4	-2.44235	1.12115	0.0149159	0.372645	16345	SERPINA11	protein_coding	chr14	94442464	94452800	-	3.68004	1.5448	0.610495	0.259493
ENSG00000186918.14	-2.00945	7.74092	0.00120843	0.0986114	16347	ZNF395	protein_coding	chr8	28345590	28402701	-	59.4929	82.3777	24.4035	8.65476
ENSG00000186951.17	-1.18926	7.28156	0.0258029	0.464479	16354	PPARA	protein_coding	chr22	46150521	46243755	+	19.4338	26.4441	11.232	7.6089
ENSG00000187017.18	-1.30037	6.8342	0.0240396	0.451828	16372	ESPN	protein_coding	chr1	6424776	6461367	+	43.3996	17.7551	13.9425	8.68372
ENSG00000187210.14	-1.32416	6.3656	0.0164984	0.389415	16418	GCNT1	protein_coding	chr9	76419850	76651203	+	23.0228	18.0039	10.6443	4.51448
ENSG00000187243.17	-1.39828	6.26465	0.0245473	0.458136	16426	MAGED4B	protein_coding	chrX	52061827	52069219	-	48.5558	43.3161	25.7228	6.65281
ENSG00000187244.12	-1.375	8.92026	0.0314851	0.508271	16427	BCAM	protein_coding	chr19	44809071	44821421	+	120.065	313.201	106.54	52.2046
ENSG00000187601.5	-2.21781	4.77212	0.000657552	0.0689254	16479	MAGEH1	protein_coding	chrX	55452127	55453566	+	29.567	37.4305	9.98995	3.48117
ENSG00000187955.13	-2.42884	7.58157	0.00111734	0.0942486	16577	COL14A1	protein_coding	chr8	120059780	120373573	+	13.3429	59.3998	8.99764	3.9547
ENSG00000187994.14	-1.99403	3.73179	0.00394192	0.187172	16587	RINL	protein_coding	chr19	38867830	38878275	-	10.2005	4.97448	1.80823	1.67079
ENSG00000188488.14	-1.39538	6.27513	0.0490585	0.603531	16710	SERPINA5	protein_coding	chr14	94561442	94593118	+	26.8218	65.1564	27.2797	5.94588
ENSG00000188677.15	-3.07294	0.915607	0.0185197	0.40423	16760	PARVB	protein_coding	chr22	43999211	44172939	+	1.14247	0.0776841	0.0950249	0.0326232
ENSG00000188846.14	-1.613	6.52718	0.00207908	0.130356	16810	RPL14	protein_coding	chr3	40457292	40468587	+	18.4969	23.1208	7.01252	5.69713
ENSG00000188873.4	-2.61393	2.33312	0.0138467	0.361747	16817	RPL10AP2	processed_pseudogene	chr8	47157118	47157771	+	3.32761	23.8683	2.64219	1.62143
ENSG00000189343.7	-1.09898	8.10561	0.0395368	0.557325	16934	RPS2P46	processed_pseudogene	chr17	19445970	19446852	-	377.213	535.268	201.909	197.061
ENSG00000196126.12	-2.1343	8.59021	0.0261099	0.464912	16982	HLA-DRB1	protein_coding	chr6	32577902	32589848	-	1095.09	64.6688	179.722	55.8467
ENSG00000196205.8	-1.34855	11.58	0.0223829	0.436399	17011	EEF1A1P5	processed_pseudogene	chr9	133019486	133020874	+	2184.39	4550.96	1476.23	1024.08
ENSG00000196284.17	-2.08358	3.10145	0.00832654	0.280528	17039	SUPT3H	protein_coding	chr6	44809317	45377953	-	2.88628	3.34649	0.944654	0.425659
ENSG00000196531.14	-1.06234	7.86284	0.0422814	0.575012	17129	NACA	protein_coding	chr12	56712305	56731628	-	35.1709	42.1172	18.3869	16.1475
ENSG00000196611.6	-1.40557	7.91296	0.0499216	0.608329	17159	MMP1	protein_coding	chr11	102789401	102798160	-	337.13	60.1436	89.205	45.6575
ENSG00000196968.11	-1.27823	4.7697	0.032769	0.52058	17261	FUT11	protein_coding	chr10	73772276	73780251	+	24.1348	14.3338	9.69188	4.87942
ENSG00000197162.10	-7.04912	0.907487	2.05427e-06	0.00142339	17326	ZNF785	protein_coding	chr16	30573740	30585769	-	1.17643	0.455871	0.00906226	0
ENSG00000197258.5	-1.46082	6.01541	0.00376326	0.182966	17356	EIF4BP6	processed_pseudogene	chr7	104667749	104669576	+	54.4583	57.5817	22.3798	15.5044
ENSG00000197355.11	-1.35957	3.93798	0.039799	0.559564	17383	UAP1L1	protein_coding	chr9	137077517	137084539	+	5.63134	7.47958	2.93043	1.84924
ENSG00000197358.9	-2.5734	5.4826	0.000404664	0.0534255	17384	BNIP3P1	transcribed_processed_pseudogene	chr14	28264390	28265974	+	90.7434	17.0707	10.5751	5.71719
ENSG00000197744.5	-1.09995	5.54664	0.0358874	0.537615	17504	PTMAP2	processed_pseudogene	chr5	118973796	118974122	+	267.403	158.841	81.2473	101.118
ENSG00000197935.7	-3.2243	0.649751	0.012156	0.340936	17571	ZNF311	protein_coding	chr6	28994785	29005316	-	1.29374	0.803145	0.201868	0
ENSG00000198034.11	-1.22853	9.34491	0.0260156	0.464912	17609	RPS4X	protein_coding	chrX	72255679	72277248	-	505.204	817.807	295.57	235.085
ENSG00000198075.10	-1.7985	5.71155	0.000991395	0.0898188	17623	SULT1C4	protein_coding	chr2	108377911	108388989	+	35.8696	26.2903	10.8985	5.59806
ENSG00000198185.12	-2.07975	2.11065	0.0223353	0.436399	17663	ZNF334	protein_coding	chr20	46499630	46513559	-	1.16889	1.60576	0.440232	0.172828
ENSG00000198277.6	-2.80236	-0.480427	0.0185341	0.40423	17689	ENSG00000198277	unprocessed_pseudogene	chr4	68914928	68924741	-	1.20799	2.09465	0.362009	0.0673195
ENSG00000198300.14	-14.5324	5.64598	6.7846e-06	0.00324045	17694	PEG3	protein_coding	chr19	56810077	56840728	-	23.8906	0	0	0
ENSG00000198502.6	-1.70678	6.74932	0.0484027	0.599532	17749	HLA-DRB5	protein_coding	chr6	32517353	32530287	-	272.267	24.4615	60.2378	21.0155
ENSG00000198734.12	-1.78044	5.6812	0.0444188	0.581228	17832	F5	protein_coding	chr1	169511951	169586588	-	1.50448	16.3423	3.67856	1.34904
ENSG00000198755.11	-1.19535	7.97761	0.0258195	0.464479	17844	RPL10A	protein_coding	chr6	35468401	35470785	+	433.666	614.794	234.35	194.616
ENSG00000198918.8	-1.66543	4.05584	0.0129148	0.348517	17936	RPL39	protein_coding	chrX	119786504	119791630	-	53.0114	85.0733	24.7014	16.1905
ENSG00000201675.1	-2.45905	-0.915503	0.0426003	0.575012	19142	SNORD32A	snoRNA	chr19	49489965	49490048	+	4.98227	14.2106	2.05713	1.14764
ENSG00000202227.1	-5.1889	-2.72162	0.0334244	0.522909	19378	RNU6-282P	snRNA	chr2	48501922	48502024	-	1.3544	1.78296	0	0
ENSG00000204175.6	-1.07616	6.16288	0.0303782	0.499303	19758	GPRIN2	protein_coding	chr10	46541736	46556658	-	9.61962	12.509	5.0228	4.78687
ENSG00000204196.5	-1.05758	7.09479	0.0371389	0.548074	19769	RPL12P16	transcribed_processed_pseudogene	chr2	203190780	203191277	+	465.909	341.907	178.091	179.737
ENSG00000204290.11	-5.17945	0.851578	0.00811992	0.277429	19797	BTNL2	protein_coding	chr6	32393339	32407181	-	4.78094	0.01957	0.110485	0
ENSG00000204389.10	-1.71314	3.43092	0.01546	0.377346	19836	HSPA1A	protein_coding	chr6	31815543	31817946	+	9.40083	5.53839	1.85091	2.32583
ENSG00000204588.5	-2.38372	0.708381	0.0158706	0.381246	19919	LINC01123	lncRNA	chr2	109987063	109996140	+	1.34006	0.980045	0.248275	0.158295
ENSG00000204628.12	-1.28275	9.50335	0.0223856	0.436399	19939	RACK1	protein_coding	chr5	181236897	181248096	-	500.296	872.095	300.941	230.135
ENSG00000204632.13	-2.4785	0.58817	0.0162368	0.384357	19940	HLA-G	protein_coding	chr6	29826967	29831125	+	2.43504	1.08075	0.345368	0.224787
ENSG00000204709.4	-2.642	-0.170939	0.0445359	0.581288	19980	LINC01556	lncRNA	chr6	28943877	28944537	+	4.96944	1.57635	0.927034	0
ENSG00000204977.10	-1.21913	4.27404	0.0498527	0.608233	20064	TRIM13	protein_coding	chr13	49995888	50020481	+	3.21583	4.60852	1.80583	1.34326
ENSG00000204978.3	-1.85816	1.15335	0.0445838	0.581288	20065	ERICH4	protein_coding	chr19	41443156	41444765	+	4.62069	3.0995	1.13923	0.813516
ENSG00000205277.10	-1.77615	3.46207	0.0105568	0.316061	20134	MUC12	protein_coding	chr7	100969565	101018939	+	1.09477	1.08616	0.252074	0.338654
ENSG00000205710.4	-2.39211	2.48407	0.0074185	0.261994	20243	C17orf107	protein_coding	chr17	4899418	4902934	+	4.4183	1.57974	0.456068	0.57954
ENSG00000205795.5	-3.45505	1.82692	0.000990264	0.0898188	20266	CYS1	protein_coding	chr2	10056473	10080944	-	3.33526	1.25647	0.297929	0.0791474
ENSG00000205978.6	-1.9621	6.56862	0.0078634	0.271112	20317	NYNRIN	protein_coding	chr14	24399003	24419283	+	21.6336	21.1627	8.89457	1.33838
ENSG00000206941.1	-4.73656	-1.12412	0.00776651	0.268341	20678	SNORD15A	snoRNA	chr11	75400391	75400538	+	1.13111	9.09954	0	0.325681
ENSG00000211652.2	-6.10094	-2.13303	0.0189471	0.409104	21503	IGLV7-43	IG_V_gene	chr22	22395018	22395489	+	1.6668	0	0	0
ENSG00000212664.5	-1.20876	5.83658	0.020881	0.424389	22050	ENSG00000212664	processed_pseudogene	chr15	71341158	71341712	-	120.049	187.34	72.7002	52.1958
ENSG00000213178.3	-1.3367	6.17704	0.00692321	0.253484	22191	RPL22P1	processed_pseudogene	chr3	169483671	169484080	-	294.523	253.893	87.98	112.86
ENSG00000213235.3	-2.50959	4.81759	0.000133804	0.0282188	22229	EEF1A1P16	processed_pseudogene	chr12	16990670	16992083	+	19.3569	52.2536	5.89643	6.03362
ENSG00000213399.3	-2.16593	1.07331	0.0322686	0.517285	22310	RPS2P17	processed_pseudogene	chr2	84915868	84916660	+	2.67397	6.17554	1.30743	0.547046
ENSG00000213442.5	-1.35509	8.14114	0.00959832	0.301919	22336	RPL18AP3	processed_pseudogene	chr12	104265309	104265836	+	803.573	856.953	308.126	295.778
ENSG00000213574.2	-2.85944	0.343675	0.0340636	0.524818	22401	LDHAP5	processed_pseudogene	chr10	118932674	118933295	-	5.65192	1.72229	0.902889	0
ENSG00000213609.3	-1.14861	4.64281	0.0482652	0.599219	22420	RPL7AP50	processed_pseudogene	chr10	63902451	63903245	-	46.4661	46.9316	24.0723	15.0969
ENSG00000213757.3	-2.03625	1.92048	0.0246292	0.458136	22500	RPS3AP20	processed_pseudogene	chr5	79284132	79284918	-	6.73588	9.48951	2.47013	1.22492
ENSG00000213860.4	-1.8278	2.75608	0.0240853	0.452163	22540	RPL21P75	processed_pseudogene	chr7	20002765	20003247	+	31.0201	16.286	6.79748	5.38891
ENSG00000214274.10	-1.56009	4.67241	0.0179651	0.400723	22730	ANG	protein_coding	chr14	20684177	20698971	+	40.6267	21.8822	14.4539	4.99003
ENSG00000214389.2	-1.37851	7.16465	0.0138117	0.361747	22780	RPS3AP26	processed_pseudogene	chr7	98385801	98386584	-	194.807	368.54	118.359	86.0114
ENSG00000214485.6	-1.08168	6.86059	0.0378042	0.548908	22806	RPL7P1	processed_pseudogene	chr5	150094302	150095048	+	198.181	255.964	110.399	90.2071
ENSG00000214535.3	-1.61278	5.79979	0.00188672	0.122974	22820	RPS15AP1	processed_pseudogene	chr20	21166206	21166596	-	227.701	235.858	87.2834	53.7482
ENSG00000214578.5	-3.01417	-1.32917	0.0334052	0.522909	22835	HMGN2P15	processed_pseudogene	chr17	42753530	42753799	-	1.03336	3.40084	0.479997	0
ENSG00000214784.4	-1.42704	4.65232	0.0381531	0.548908	22901	RPS3AP21	processed_pseudogene	chr5	111192226	111193042	-	23.3246	71.1803	21.785	11.6815
ENSG00000215030.5	-1.38144	7.17797	0.00700877	0.255765	23001	RPL13P12	processed_pseudogene	chr17	17383377	17384012	-	384.469	329.753	140.603	113.226
ENSG00000215039.9	-1.86025	1.36483	0.0449237	0.583495	23006	CD27-AS1	lncRNA	chr12	6439001	6451607	-	1.89906	1.23872	0.508607	0.283743
ENSG00000217130.1	-2.00893	1.52626	0.0452396	0.583863	23400	ENSG00000217130	processed_pseudogene	chr6	34744176	34744673	+	4.76217	14.2589	3.12288	1.35504
ENSG00000218175.2	-1.32163	5.00814	0.0265484	0.467592	23512	ENSG00000218175	processed_pseudogene	chr2	176200908	176201252	-	214.31	79.6683	53.3423	53.5099
ENSG00000218426.5	-1.31288	7.43413	0.0111176	0.327063	23545	ENSG00000218426	processed_pseudogene	chr6	153282287	153282733	-	690.715	511.084	235.521	210.703
ENSG00000218739.10	-5.65425	3.15929	1.90282e-09	5.14998e-06	23586	CEBPZOS	protein_coding	chr2	37196488	37216193	+	3.31465	6.22901	0.0892557	0.0871399
ENSG00000219023.1	-1.38574	4.78994	0.0172283	0.39785	23619	ENSG00000219023	processed_pseudogene	chr6	35555873	35556264	+	97.0832	121.962	49.7018	28.65
ENSG00000219470.1	-1.77692	1.86486	0.0499355	0.608329	23679	ENSG00000219470	processed_pseudogene	chr6	43538822	43539703	-	4.46032	8.84912	1.46938	2.18598
ENSG00000219747.1	-1.62419	3.91083	0.0216969	0.429155	23720	RPL32P16	processed_pseudogene	chr6	151099529	151099933	+	36.4432	82.0736	21.0132	15.3528
ENSG00000219928.2	-1.2959	5.16935	0.0253256	0.463846	23740	ENSG00000219928	processed_pseudogene	chr9	87525302	87525475	+	204.605	419.71	134.317	105.82
ENSG00000220842.6	-1.40754	5.88518	0.00495692	0.21183	23842	RPL21P16	processed_pseudogene	chr10	120354701	120355183	-	191.839	192.2	78.976	55.5856
ENSG00000221818.9	-4.18571	3.23976	0.000273248	0.0439334	24051	EBF2	protein_coding	chr8	25841725	26045413	-	3.06433	3.91629	0.347939	0.00882314
ENSG00000222375.1	-4.70697	0.442452	0.00032493	0.0480976	24260	RN7SKP127	misc_RNA	chr16	29731051	29731404	-	2.75855	11.7588	0.3661	0.13616
ENSG00000223431.1	-2.87184	-1.39816	0.026939	0.470912	24654	MTND6P21	processed_pseudogene	chr21	44472895	44473739	+	1.67868	0.698512	0.179252	0.100002
ENSG00000224032.9	-2.12171	4.24677	0.00967628	0.302179	25061	EPB41L4A-AS1	lncRNA	chr5	112160526	112164818	+	2.67	15.5464	2.18934	1.82868
ENSG00000224144.1	-4.49464	0.562232	0.0180981	0.400723	25139	ASH2LP1	processed_pseudogene	chr22	22420326	22421310	+	6.06168	0	0.131573	0.0978696
ENSG00000224546.2	-1.2478	4.45985	0.0379514	0.548908	25409	EIF4BP3	processed_pseudogene	chr9	96146007	96147856	+	15.1116	20.7139	7.68255	6.43546
ENSG00000224658.1	-5.40759	-2.57753	0.0468598	0.591196	25493	ENSG00000224658	lncRNA	chr6	148237585	148283408	-	1.25598	0	0	0
ENSG00000225031.1	-1.16104	5.66216	0.0255931	0.463846	25750	EIF4BP7	processed_pseudogene	chrX	111619677	111621489	-	35.303	47.5067	19.6341	15.0212
ENSG00000225200.2	-2.1795	3.20275	0.00482654	0.210736	25861	ENSG00000225200	processed_pseudogene	chr14	105978520	105979146	-	36.9785	15.5723	5.09854	5.45814
ENSG00000225439.4	-1.74702	1.9745	0.0484538	0.599532	26021	BOLA3-DT	lncRNA	chr2	74148007	74151952	+	1.52978	2.08688	0.650451	0.356029
ENSG00000225573.4	-1.75055	4.78923	0.00225514	0.13739	26114	RPL35P5	processed_pseudogene	chr7	66606738	66607107	-	158.582	93.0635	36.4279	32.1773
ENSG00000225912.1	-1.59655	2.88529	0.0432903	0.577901	26335	RPL26P36	processed_pseudogene	chrX	92676519	92676954	-	34.8759	20.288	10.2055	6.52258
ENSG00000226024.1	-3.90828	-1.7491	0.0175882	0.398466	26415	COX5BP7	processed_pseudogene	chr22	39120293	39120566	-	1.62924	1.56389	0	0.175915
ENSG00000226065.1	-2.04119	-0.0795286	0.0486654	0.601429	26447	ZBTB45P2	processed_pseudogene	chr2	110383112	110384642	+	1.11166	0.85965	0.310384	0.125933
ENSG00000226084.5	-1.35645	5.44102	0.0105094	0.316042	26461	ENSG00000226084	processed_pseudogene	chr1	77129114	77129668	+	113.413	128.993	53.7078	34.5656
ENSG00000226360.5	-1.51072	5.09389	0.00757821	0.265794	26650	RPL10AP6	processed_pseudogene	chr3	61742455	61743106	-	64.7879	100.883	32.2673	22.3261
ENSG00000226415.1	-1.53308	7.25639	0.0142186	0.365733	26687	TPI1P1	processed_pseudogene	chr1	76699789	76700538	+	521.855	151.16	130.809	79.7562
ENSG00000226744.1	-6.50956	-1.8837	0.00959042	0.301919	26912	ENSG00000226744	processed_pseudogene	chr7	97870167	97870289	+	0.226835	6.22105	0	0
ENSG00000226948.2	-2.59073	0.625303	0.0293441	0.488034	27058	RPS4XP2	transcribed_processed_pseudogene	chr20	4627758	4685148	-	0.262492	1.78774	0.135476	0.188949
ENSG00000227008.2	-2.10671	5.4065	0.000109155	0.024619	27106	RPS24P19	processed_pseudogene	chrX	133670971	133671386	+	231.388	130.744	39.9806	37.0775
ENSG00000227039.8	-5.19498	0.594674	0.00441002	0.201528	27126	ITGB2-AS1	lncRNA	chr21	44921051	44929680	+	2.50626	0.0376631	0	0.0593119
ENSG00000227081.5	-1.25574	7.76779	0.0170677	0.397651	27160	ENSG00000227081	processed_pseudogene	chr12	3211663	3211917	-	1147.43	1444.32	479.941	533.422
ENSG00000227097.5	-1.03003	7.44368	0.0435012	0.578556	27170	RPS28P7	processed_pseudogene	chr11	82689559	82689768	+	1189.9	1215.99	567.151	527.913
ENSG00000227401.1	-5.66659	-2.44601	0.0174193	0.39785	27376	RPL37P1	processed_pseudogene	chr20	35588324	35588607	+	0.392968	1.1855	0	0
ENSG00000227999.1	-3.24355	-0.0743527	0.00744701	0.261994	27757	MTND5P1	processed_pseudogene	chr21	44473723	44475097	-	1.96827	0.534241	0.094254	0.14022
ENSG00000228205.1	-1.28924	4.94805	0.03078	0.502851	27900	ENSG00000228205	processed_pseudogene	chr3	184149704	184150435	+	42.9946	84.2126	29.5671	19.5569
ENSG00000228521.2	-6.41301	-1.94587	0.00406379	0.191281	28111	ENSG00000228521	lncRNA	chr7	155204147	155205189	+	0.380119	1.66799	0	0
ENSG00000229005.2	-2.81461	0.34839	0.010156	0.310591	28425	HNF4A-AS1	lncRNA	chr20	44372746	44395706	-	3.67115	1.34244	0.426314	0.211407
ENSG00000229119.3	-1.37011	6.44463	0.00683704	0.252908	28500	RPLP0P9	processed_pseudogene	chr5	166382305	166382599	+	514.319	411.075	183.196	147.707
ENSG00000229638.1	-1.16799	7.40893	0.0226899	0.439167	28844	RPL4P4	processed_pseudogene	chr3	185417495	185418778	-	192.958	202.763	84.2463	79.5463
ENSG00000230202.1	-1.46846	7.15363	0.00463451	0.206191	29246	ENSG00000230202	processed_pseudogene	chr6	117998975	117999448	+	513.221	444.391	185.923	134.637
ENSG00000230291.5	-2.09329	2.43063	0.0308418	0.502851	29307	ENSG00000230291	processed_pseudogene	chr12	80102899	80103333	-	9.23611	32.437	6.75307	2.54855
ENSG00000230629.2	-1.2979	6.09928	0.0129155	0.348517	29552	RPS23P8	processed_pseudogene	chrX	70962964	70963293	+	245.865	385.841	140.988	100.345
ENSG00000230734.1	-2.7741	-1.1499	0.0356651	0.535768	29626	RPL10P3	processed_pseudogene	chr9	117180628	117181095	-	0.417319	2.48523	0.184614	0.205986
ENSG00000231013.2	-2.71406	1.33641	0.0184192	0.403657	29807	SCTR-AS1	lncRNA	chr2	119476428	119487346	+	0.562299	3.68642	0.456044	0.161903
ENSG00000231409.3	-1.73202	3.05614	0.0269894	0.470912	30070	RPL36AP8	processed_pseudogene	chr15	34943080	34943394	+	36.1381	50.1381	16.0456	8.26299
ENSG00000231500.7	-1.11118	7.84906	0.0391161	0.554526	30126	RPS18	protein_coding	chr6	33272075	33276511	+	450.715	693.339	254.805	242.148
ENSG00000231789.4	-1.87933	1.2427	0.0392692	0.555707	30320	PIK3CD-AS2	lncRNA	chr1	9672405	9687583	-	4.12298	3.74849	1.04939	0.926938
ENSG00000231806.4	-2.18016	1.98994	0.017683	0.398466	30329	PCAT7	lncRNA	chr9	94555054	94603990	+	1.76742	0.61692	0.256096	0.22043
ENSG00000232527.8	-2.14817	1.13683	0.0459089	0.585636	30809	LINC02802	lncRNA	chr1	144227029	144250326	-	7.24529	1.499	1.32847	0.439187
ENSG00000232573.1	-1.50469	7.38259	0.004556	0.204944	30838	RPL3P4	processed_pseudogene	chr14	98972879	98973301	-	633.934	628.07	250.926	162.493
ENSG00000232629.9	-2.57654	0.525988	0.0311463	0.506774	30881	HLA-DQB2	protein_coding	chr6	32756098	32763532	-	2.29981	0.256825	0.213227	0.166538
ENSG00000233016.9	-2.44278	6.73214	0.00133328	0.104594	31163	SNHG7	lncRNA	chr9	136721366	136728184	-	19.7025	80.544	13.3364	4.32834
ENSG00000233154.6	-2.06127	-0.0493286	0.0466097	0.590339	31255	LINC01762	lncRNA	chr1	116423724	116478842	-	1.17859	1.31779	0.315839	0.234935
ENSG00000233293.1	-3.54591	-1.33059	0.0105972	0.316061	31342	ENSG00000233293	lncRNA	chr20	32561093	32573888	+	1.84419	0.848397	0.0921104	0.102774
ENSG00000233426.3	-1.13387	5.08052	0.0430215	0.576628	31434	EIF3FP3	processed_pseudogene	chr2	58251440	58252525	+	35.865	55.6065	23.0717	16.0669
ENSG00000233590.1	-6.4226	-1.94067	0.00479221	0.210736	31554	LINC02640	lncRNA	chr10	68233251	68242379	-	0.240006	1.38228	0	0
ENSG00000233747.1	-3.60806	-1.96858	0.0488685	0.603021	31663	RPL36AP13	processed_pseudogene	chr2	24334512	24335152	+	0.35206	1.83452	0	0.152053
ENSG00000233762.3	-1.05898	6.02652	0.0325259	0.518849	31672	RPS15P4	processed_pseudogene	chr2	171517270	171517716	-	253.791	175.839	104.665	85.2949
ENSG00000233913.7	-1.11952	6.09619	0.0386558	0.5514	31770	RPL10P9	processed_pseudogene	chr5	168616352	168616996	+	104.898	204.335	77.8935	56.4211
ENSG00000234009.1	-1.50034	4.90869	0.00641053	0.243888	31840	RPL5P34	processed_pseudogene	chr22	42776406	42777296	-	60.7178	47.4056	19.3938	15.9046
ENSG00000234040.3	-3.06968	-0.683833	0.0278793	0.47816	31857	RPL10P12	processed_pseudogene	chr12	68626870	68627187	-	0.877382	5.48626	0.543393	0.151575
ENSG00000234335.1	-2.02003	3.71434	0.00301257	0.15929	32057	RPS4XP11	processed_pseudogene	chr10	32102522	32103293	-	37.4781	21.8852	7.05074	6.3685
ENSG00000234465.11	-5.5617	-0.44526	0.000568322	0.0632122	32145	PINLYP	protein_coding	chr19	43575801	43583964	+	1.03097	0.254474	0.0199537	0
ENSG00000234753.7	-2.89826	-0.564867	0.0158964	0.381303	32343	FOXP4-AS1	lncRNA	chr6	41452889	41548621	-	0.449287	1.33076	0.104347	0.116427
ENSG00000234797.5	-1.64976	7.76707	0.0029522	0.156669	32377	RPS3AP6	processed_pseudogene	chr15	59768352	59769146	+	371.659	520.097	164.213	102.161
ENSG00000234851.4	-1.47088	3.23198	0.040499	0.564034	32410	RPL23AP42	processed_pseudogene	chr3	161429127	161429597	-	36.1347	27.1634	11.6483	9.41502
ENSG00000235028.3	-2.59041	-1.26906	0.049565	0.607003	32529	HMGN1P30	processed_pseudogene	chr18	58018794	58019061	-	3.53965	1.14207	0.322386	0.359707
ENSG00000235174.1	-1.48097	7.40303	0.00490455	0.210736	32640	RPL39P3	processed_pseudogene	chr6	73373108	73373263	-	1534.54	1902.97	635.812	514.451
ENSG00000235183.3	-5.30499	-2.63769	0.0458462	0.585636	32645	SRP14P3	processed_pseudogene	chr17	49795343	49795669	+	1.1092	0	0	0
ENSG00000235211.4	-5.95862	1.94803	0.000622613	0.0665172	32666	TMSB10P2	processed_pseudogene	chrX	18341216	18341346	+	126.938	0.934582	0.659538	1.10383
ENSG00000235297.3	-1.62383	3.57545	0.0172622	0.39785	32725	FAUP1	processed_pseudogene	chr18	74389884	74390297	-	59.0363	35.487	15.339	12.807
ENSG00000235508.3	-1.59543	4.13873	0.0175049	0.398466	32857	RPS2P7	processed_pseudogene	chr20	45640486	45641370	-	20.4605	42.8851	9.27453	10.5116
ENSG00000236330.1	-1.42112	4.63168	0.0129143	0.348517	33394	RPL5P9	processed_pseudogene	chr2	110967834	110968719	+	46.1653	41.904	16.334	14.1447
ENSG00000236552.2	-1.19477	9.03446	0.0250837	0.463846	33564	RPL13AP5	processed_pseudogene	chr10	96750288	96750899	+	1079.65	1481.37	555.597	491.695
ENSG00000236654.2	-2.55911	0.699191	0.0136362	0.360649	33622	ENSG00000236654	processed_pseudogene	chr7	23480753	23480959	+	16.5787	11.0897	3.33911	0.931416
ENSG00000236735.3	-1.21719	4.33507	0.0459908	0.58622	33676	RPL31P63	processed_pseudogene	chrX	68600099	68600473	+	72.0211	89.374	37.3246	27.5066
ENSG00000236969.2	-2.8545	0.885028	0.044199	0.581228	33839	GGT8P	unprocessed_pseudogene	chr2	91775944	91781169	+	12.7966	0.287665	1.13684	0.453015
ENSG00000237077.1	-3.65692	-1.24785	0.00689468	0.253484	33914	RPL38P2	transcribed_processed_pseudogene	chr2	77788382	77793087	+	2.00245	1.2448	0.103349	0.115313
ENSG00000237338.1	-2.8691	-1.42978	0.0383539	0.548908	34089	FTCD-AS1	lncRNA	chr21	46151614	46152647	+	0.781221	1.40795	0.259199	0
ENSG00000237506.3	-1.2899	4.64352	0.027491	0.475863	34211	RPSAP15	processed_pseudogene	chrX	87703343	87704203	-	35.6779	52.399	17.4104	16.3468
ENSG00000237515.9	-10.8099	1.96183	0.000161908	0.030356	34215	SHISA9	protein_coding	chr16	12901598	13240416	+	1.73237	0	0	0
ENSG00000237550.7	-1.38061	7.29176	0.0112535	0.329623	34237	ENSG00000237550	transcribed_processed_pseudogene	chr15	82372196	82372916	-	254.241	417.129	136.789	105.627
ENSG00000237668.1	-1.79607	2.80297	0.0262515	0.466162	34323	RPS15AP38	processed_pseudogene	chr22	36421273	36421644	-	38.476	24.4367	10.6838	5.96031
ENSG00000238085.1	-3.43785	-0.942042	0.0203825	0.420041	34609	ENSG00000238085	processed_pseudogene	chr1	240998451	240998794	-	4.7853	0.355902	0.125581	0.280237
ENSG00000239374.1	-3.35371	-1.48967	0.0300586	0.497068	35072	ENSG00000239374	processed_pseudogene	chr12	116755395	116755874	-	0.290633	1.91297	0.0899995	0.100418
ENSG00000239443.1	-4.71409	-1.14078	0.00468208	0.207173	35102	PABPC1P10	processed_pseudogene	chr3	155309427	155309807	-	0.805533	3.13306	0	0.126511
ENSG00000239697.12	-1.61766	2.83524	0.0497719	0.607703	35206	TNFSF12	protein_coding	chr17	7548508	7557890	+	7.54205	2.68697	1.55827	1.46634
ENSG00000239797.1	-2.27329	0.670721	0.0253143	0.463846	35243	RPL21P39	processed_pseudogene	chr3	145824257	145824739	-	4.21688	6.84392	1.43105	0.698562
ENSG00000240342.3	-1.17068	8.55099	0.0285877	0.483486	35463	RPS2P5	processed_pseudogene	chr12	118246084	118246962	+	532.114	736.427	266.767	260.69
ENSG00000240376.1	-1.18184	5.73589	0.0228301	0.439843	35479	ENSG00000240376	processed_pseudogene	chr5	33162179	33162807	+	102.11	149.729	57.4852	46.5915
ENSG00000240563.2	-2.89074	1.87041	0.0118078	0.334841	35560	L1TD1	protein_coding	chr1	62194849	62212328	+	0.356861	3.06794	0.304462	0.1384
ENSG00000240776.1	-3.82804	-1.12656	0.00999018	0.307431	35648	ENSG00000240776	processed_pseudogene	chr3	113850237	113850731	-	0.507286	2.47334	0.0872723	0.0973753
ENSG00000241186.10	-3.42568	0.964923	0.00261034	0.147995	35812	TDGF1	protein_coding	chr3	46574534	46582457	+	3.10163	0.671352	0.215353	0.0961132
ENSG00000241429.1	-2.12132	3.11965	0.0301914	0.497846	35913	EEF1A1P25	processed_pseudogene	chr3	138825063	138826329	+	2.35626	20.6788	2.6254	2.47281
ENSG00000241464.3	-3.894	-0.254681	0.00527101	0.218357	35925	RPL39P38	processed_pseudogene	chr19	18285343	18285495	-	1.82358	17.4043	0.564703	0.630076
ENSG00000241749.4	-3.40407	-0.375716	0.00737625	0.261994	36038	RPSAP52	transcribed_processed_pseudogene	chr12	65758020	65826997	-	0.274209	1.02276	0.0424568	0.0710577
ENSG00000242060.1	-4.13449	-0.428949	0.00155218	0.113405	36157	RPS3AP49	processed_pseudogene	chr18	60149576	60150365	+	1.55397	1.82096	0.16405	0
ENSG00000242067.1	-2.74277	1.59664	0.00379402	0.183144	36162	RPL9P28	processed_pseudogene	chr17	48691116	48691694	-	8.2883	10.6783	1.71605	0.915732
ENSG00000242071.3	-1.27452	7.77119	0.0153556	0.377346	36165	RPL7AP6	processed_pseudogene	chr14	69885340	69886140	-	410.813	423.347	185.959	134.794
ENSG00000242083.2	-2.01367	1.29516	0.0325033	0.518849	36173	RPL7AP31	processed_pseudogene	chr4	56356135	56356932	+	7.20245	3.2602	1.02857	1.32884
ENSG00000242193.11	-3.72894	1.62541	0.000666003	0.0689254	36224	CRYZL2P	transcribed_unitary_pseudogene	chr1	178006136	178037950	-	1.72171	2.16708	0.238518	0.0313094
ENSG00000242299.1	-1.1188	7.33037	0.0305843	0.501783	36275	ENSG00000242299	processed_pseudogene	chr3	101576489	101576947	-	501.727	535.132	252.799	191.648
ENSG00000242445.1	-1.59285	3.23983	0.0279941	0.479532	36333	RPL7AP11	processed_pseudogene	chr3	121494110	121494908	+	17.1106	20.8009	6.59621	5.12774
ENSG00000242660.1	-2.60516	0.889373	0.0373768	0.548908	36419	ENSG00000242660	processed_pseudogene	chr17	35566517	35566672	+	3.04046	37.4746	3.59998	2.78082
ENSG00000243167.1	-3.04278	0.401521	0.0383651	0.548908	36621	RPS10P28	processed_pseudogene	chr19	42670005	42670816	+	0.336153	8.85037	0.867465	0.193577
ENSG00000243730.2	-2.78024	-1.17937	0.0379923	0.548908	36842	RPL29P3	processed_pseudogene	chr14	36577543	36578005	-	0.843651	2.04932	0.373216	0
ENSG00000243759.1	-1.7514	2.72432	0.045822	0.585636	36851	ST13P15	processed_pseudogene	chr3	143517123	143518229	-	16.0045	4.20266	2.49755	2.9173
ENSG00000243811.12	-2.95669	0.372339	0.00563813	0.22719	36874	APOBEC3D	protein_coding	chr22	39021113	39033277	+	1.24665	0.605131	0.119572	0.0952962
ENSG00000243830.2	-2.75279	-0.496128	0.0260996	0.464912	36883	ENSG00000243830	processed_pseudogene	chr12	8460618	8461232	+	0.589772	3.13541	0.280974	0.235126
ENSG00000244021.4	-2.09	1.82772	0.019325	0.412377	36967	ENSG00000244021	processed_pseudogene	chr4	127812720	127813200	-	10.673	14.3811	2.78418	2.70566
ENSG00000244171.4	-1.22517	4.46835	0.0403771	0.563852	37039	PBX2P1	processed_pseudogene	chr3	143176327	143177617	+	26.7553	25.1072	12.448	8.13925
ENSG00000244219.7	-3.03197	0.613515	0.00485971	0.210736	37056	TMEM225B	protein_coding	chr7	99598267	99611045	+	1.65952	2.43495	0.353307	0.107511
ENSG00000244398.1	-1.63862	7.16902	0.00173155	0.116691	37144	RPL36AP37	processed_pseudogene	chr11	16974693	16975013	-	690.391	773.293	252.066	186.046
ENSG00000244509.4	-1.89242	7.83592	0.00560658	0.226745	37184	APOBEC3C	protein_coding	chr22	39014257	39020352	+	219.618	81.4851	56.9244	16.9541
ENSG00000244716.3	-1.12213	7.09624	0.0428524	0.576537	37269	ENSG00000244716	processed_pseudogene	chr1	108992282	108992836	+	246.884	472.955	175.523	136.439
ENSG00000245910.9	-1.77371	4.71489	0.00485208	0.210736	37363	SNHG6	lncRNA	chr8	66920561	66926398	-	13.7002	31.673	6.81262	5.74545
ENSG00000247134.8	-2.61136	2.38261	0.0088881	0.29041	37452	ENSG00000247134	lncRNA	chr8	32927913	33045445	+	5.57316	6.32466	1.56893	0.241457
ENSG00000248635.1	-1.90071	3.43282	0.0282481	0.482244	37851	ENSG00000248635	unprocessed_pseudogene	chr4	68704600	68712498	-	9.82106	37.6269	8.92795	3.21339
ENSG00000248746.6	-3.28685	2.96907	0.0314739	0.508271	37924	ACTN3	protein_coding	chr11	66546395	66563334	+	0.0596534	8.80645	0.765298	0.117778
ENSG00000248785.1	-1.23655	4.72974	0.029392	0.488034	37955	HIGD1AP14	processed_pseudogene	chr4	109673843	109674124	+	131.391	152.604	65.5656	46.8334
ENSG00000249082.2	-3.25731	-0.537144	0.0230427	0.441949	38141	EPIST	lncRNA	chr5	135038831	135040047	-	2.54847	0.326771	0.256226	0
ENSG00000249189.1	-5.68305	-2.42549	0.0144114	0.366371	38206	ENSG00000249189	unprocessed_pseudogene	chr19	54246101	54247322	-	1.27401	0.838563	0	0
ENSG00000249201.2	-2.83884	1.8474	0.00458476	0.20527	38215	TERLR1	lncRNA	chr5	1173141	1178605	-	2.92188	4.58155	0.786792	0.192035
ENSG00000249210.1	-2.20777	2.49839	0.0144414	0.366429	38220	GAPDHP38	processed_pseudogene	chr19	46558641	46559642	+	13.5605	6.50639	1.12095	2.83817
ENSG00000249353.2	-1.05832	6.83716	0.0393276	0.555823	38315	NPM1P27	processed_pseudogene	chr5	93682838	93683667	-	179.573	220.927	90.2511	89.2586
ENSG00000249774.1	-4.52814	-1.3185	0.00291337	0.155115	38564	ENSG00000249774	processed_pseudogene	chr5	31923367	31923532	+	1.68077	6.08463	0.26024	0
ENSG00000249790.3	-12.0366	3.16498	1.52763e-06	0.0011276	38576	LINC02972	lncRNA	chr12	8788253	8795789	+	17.7001	0.0811871	0	0
ENSG00000249846.7	-2.12922	0.896542	0.0437014	0.578793	38608	LINC02021	lncRNA	chr3	130111669	130201336	+	0.385321	1.5275	0.203389	0.211805
ENSG00000250103.3	-4.33712	-0.662717	0.00868805	0.286177	38780	PANCR	lncRNA	chr4	110595504	110615603	-	1.42653	0.101619	0	0.0640117
ENSG00000250376.1	-2.45952	0.770727	0.0181959	0.401638	38962	ENSG00000250376	unprocessed_pseudogene	chr4	68784618	68787474	+	6.33042	2.14339	0.847054	0.540065
ENSG00000250511.1	-3.80287	-0.673509	0.0127342	0.346964	39055	ENSG00000250511	lncRNA	chr4	110512488	110519505	-	1.46542	0.0846097	0.0597094	0.0333108
ENSG00000250681.1	-4.03776	-0.479816	0.00685349	0.252941	39167	ENSG00000250681	lncRNA	chr4	3633029	3633975	+	5.26881	0.394089	0.185407	0.103435
ENSG00000250917.1	-3.53789	-0.261572	0.0026282	0.147995	39319	ENSG00000250917	lncRNA	chr20	34234840	34281173	-	2.5099	3.64985	0.180752	0.302515
ENSG00000251322.11	-1.48654	4.39627	0.0344935	0.528434	39584	SHANK3	protein_coding	chr22	50674415	50733212	+	6.75406	1.95615	1.82419	0.990176
ENSG00000251493.5	-2.52631	0.117041	0.0444896	0.581228	39714	FOXD1	protein_coding	chr5	73444827	73448777	-	1.36616	0.146214	0.154776	0.0767529
ENSG00000251533.2	-4.29285	1.27733	8.81478e-05	0.0216857	39738	LINC00605	lncRNA	chr14	103187221	103189028	-	3.90395	2.31816	0.221822	0.0618752
ENSG00000252915.1	-5.04654	-2.79784	0.0453242	0.583863	40671	Y_RNA	misc_RNA	chr21	39344537	39344628	+	1.51634	1.66345	0	0
ENSG00000253525.1	-2.73526	0.997808	0.0459052	0.585636	41167	CPP	processed_pseudogene	chr8	91157285	91158748	+	1.0863	3.7005	0.678685	0
ENSG00000253585.1	-2.66398	-0.973217	0.0305909	0.501783	41221	ENSG00000253585	lncRNA	chr8	94097764	94104322	-	0.751816	1.60369	0.194011	0.144314
ENSG00000253595.6	-3.84083	-1.13546	0.00720107	0.258599	41228	LINC01300	lncRNA	chr8	141340505	141344621	+	0.597873	1.166	0.102857	0
ENSG00000253818.1	-6.61075	-1.76847	0.0112861	0.329623	41425	IGLV1-41	IG_V_pseudogene	chr22	22404207	22404721	+	2.26779	0	0	0
ENSG00000253954.3	-1.40225	4.02683	0.0454678	0.584139	41536	HMGN1P38	processed_pseudogene	chr15	92711808	92712110	+	128.638	43.4364	33.9325	25.1344
ENSG00000254585.5	-2.04164	1.99527	0.0225533	0.437538	42051	MAGEL2	protein_coding	chr15	23643549	23647867	-	1.18218	1.92759	0.4401	0.267844
ENSG00000254589.1	-2.76245	-0.51793	0.0329454	0.521312	42055	EIF4A2P3	processed_pseudogene	chr11	58242043	58243097	-	0.370247	1.76973	0.245686	0.045688
ENSG00000255026.1	-4.08614	-0.124128	0.00161878	0.115346	42429	ENSG00000255026	lncRNA	chr11	287305	288987	+	1.4775	2.63858	0.212807	0
ENSG00000255717.9	-1.55469	5.84946	0.0246084	0.458136	42971	SNHG1	lncRNA	chr11	62851978	62855953	-	7.92429	40.6971	8.05914	7.8079
ENSG00000256518.3	-3.33519	3.77373	0.0263871	0.466777	43292	FOLR1P1	unprocessed_pseudogene	chr11	72158822	72159734	+	91.4906	0.603104	7.3773	0.712327
ENSG00000257074.3	-3.99936	-0.990738	0.007669	0.267246	43509	RPL29P33	processed_pseudogene	chr19	34296277	34296592	-	0.794641	4.45553	0.136708	0.152534
ENSG00000257335.8	-2.60727	4.92484	0.00645708	0.244992	43638	MGAM	protein_coding	chr7	141907813	142106747	+	0.705619	11.0231	0.783063	1.07776
ENSG00000258357.1	-2.55263	-1.31412	0.0402566	0.563073	44162	NSA2P2	processed_pseudogene	chr12	94521090	94521869	-	1.10888	0.431645	0.166153	0.0617959
ENSG00000259005.1	-3.06584	-0.926119	0.0203127	0.419256	44715	ENSG00000259005	lncRNA	chr14	74474007	74474864	-	0.663175	2.18254	0.146689	0.16367
ENSG00000259612.1	-2.28829	2.5969	0.0386751	0.5514	45231	EEF1A1P22	processed_pseudogene	chr15	52937139	52938518	-	1.1322	13.7956	1.97216	0.977987
[truncated: 49 more rows]
