# Supplementary material for: Modeling hepatic fibrosis in TP53 knockout iPSC‐derived human liver organoids
Source: Mol Oncol. 2025 Oct 9;20(3):668–87. doi: 10.1002/1878-0261.70119 (PMC13042547; doi:10.1002/1878-0261.70119)
Supplement: Supplementary file 12 — Table S4. (A) REACTOME_WT (B) REACTOME_TP53KO(B4) (C) ONCOGENE_WT (D) ONCOGENE_TP53KO(B4) (E) KEGG_WT (F) KEGG_TP53KO(B4) (G) HALLMARK_WT (H). HALLMARK_TP53KO(B4) (I) GOBP_WT (J) GOBP_TP53KO(B4) (K) GOCC_WT (L) GOCC_TP53KO(B4) (M) GOMF_WT (N) GOMF_TP53KO(B4) (O) HOSHIDA_CHIANG_WT (P) HOSHIDA_CHIANG_TP53KO(B4). [file MOL2-20-668-s005.xlsx]

## Sheet: GSEA
Supplementary Table 4. Supplementary Table 4a. REACTOME_WT
NAME	GS<br> follow link to MSigDB	GS DETAILS	SIZE	ES	NES	NOM p-val	FDR q-val	FWER p-val	RANK AT MAX	LEADING EDGE
REACTOME_EUKARYOTIC_TRANSLATION_ELONGATION	REACTOME_EUKARYOTIC_TRANSLATION_ELONGATION	Details ...	89	0.76853	2.71997	0	0	0	2747	tags=85%, list=18%, signal=104%
REACTOME_RESPONSE_OF_EIF2AK4_GCN2_TO_AMINO_ACID_DEFICIENCY	REACTOME_RESPONSE_OF_EIF2AK4_GCN2_TO_AMINO_ACID_DEFICIENCY	Details ...	98	0.742393	2.69545	0	0	0	2747	tags=77%, list=18%, signal=93%
REACTOME_EUKARYOTIC_TRANSLATION_INITIATION	REACTOME_EUKARYOTIC_TRANSLATION_INITIATION	Details ...	115	0.723186	2.69438	0	0	0	2747	tags=71%, list=18%, signal=87%
REACTOME_NONSENSE_MEDIATED_DECAY_NMD	REACTOME_NONSENSE_MEDIATED_DECAY_NMD	Details ...	112	0.731072	2.67647	0	0	0	2747	tags=70%, list=18%, signal=85%
REACTOME_SRP_DEPENDENT_COTRANSLATIONAL_PROTEIN_TARGETING_TO_MEMBRANE	REACTOME_SRP_DEPENDENT_COTRANSLATIONAL_PROTEIN_TARGETING_TO_MEMBRANE	Details ...	109	0.708439	2.6034	0	0	0	2747	tags=68%, list=18%, signal=83%
REACTOME_SELENOAMINO_ACID_METABOLISM	REACTOME_SELENOAMINO_ACID_METABOLISM	Details ...	112	0.684278	2.49391	0	0	0	2837	tags=69%, list=19%, signal=84%
REACTOME_REGULATION_OF_EXPRESSION_OF_SLITS_AND_ROBOS	REACTOME_REGULATION_OF_EXPRESSION_OF_SLITS_AND_ROBOS	Details ...	157	0.638099	2.45163	0	0	0	2747	tags=52%, list=18%, signal=63%
REACTOME_INFLUENZA_INFECTION	REACTOME_INFLUENZA_INFECTION	Details ...	153	0.62876	2.41091	0	0	0	2747	tags=52%, list=18%, signal=63%
REACTOME_ACTIVATION_OF_THE_MRNA_UPON_BINDING_OF_THE_CAP_BINDING_COMPLEX_AND_EIFS_AND_SUBSEQUENT_BINDING_TO_43S	REACTOME_ACTIVATION_OF_THE_MRNA_UPON_BINDING_OF_THE_CAP_BINDING_COMPLEX_AND_EIFS_AND_SUBSEQUENT_BINDING_TO_43S	Details ...	57	0.691293	2.30865	0	0	0	2719	tags=63%, list=18%, signal=77%
REACTOME_SARS_COV_1_MODULATES_HOST_TRANSLATION_MACHINERY	REACTOME_SARS_COV_1_MODULATES_HOST_TRANSLATION_MACHINERY	Details ...	35	0.761386	2.30661	0	0	0	2719	tags=83%, list=18%, signal=101%
REACTOME_SIGNALING_BY_ROBO_RECEPTORS	REACTOME_SIGNALING_BY_ROBO_RECEPTORS	Details ...	198	0.557914	2.19496	0	0	0	2747	tags=44%, list=18%, signal=53%
REACTOME_CELLULAR_RESPONSE_TO_STARVATION	REACTOME_CELLULAR_RESPONSE_TO_STARVATION	Details ...	149	0.56892	2.16685	0	0	0	2747	tags=52%, list=18%, signal=64%
REACTOME_SARS_COV_2_MODULATES_HOST_TRANSLATION_MACHINERY	REACTOME_SARS_COV_2_MODULATES_HOST_TRANSLATION_MACHINERY	Details ...	49	0.659814	2.09792	0	0	0	2719	tags=61%, list=18%, signal=75%
REACTOME_RRNA_PROCESSING	REACTOME_RRNA_PROCESSING	Details ...	195	0.517975	2.03522	0	0.000104208	0.002	2807	tags=40%, list=19%, signal=49%
REACTOME_TRANSLATION	REACTOME_TRANSLATION	Details ...	285	0.47457	1.93156	0	0.00256044	0.053	4491	tags=47%, list=30%, signal=66%
REACTOME_GENERATION_OF_SECOND_MESSENGER_MOLECULES	REACTOME_GENERATION_OF_SECOND_MESSENGER_MOLECULES	Details ...	16	0.746117	1.88337	0	0.00691242	0.14	1609	tags=50%, list=11%, signal=56%
REACTOME_METABOLISM_OF_AMINO_ACIDS_AND_DERIVATIVES	REACTOME_METABOLISM_OF_AMINO_ACIDS_AND_DERIVATIVES	Details ...	319	0.454852	1.87095	0	0.00766279	0.164	2837	tags=39%, list=19%, signal=47%
REACTOME_COMMON_PATHWAY_OF_FIBRIN_CLOT_FORMATION	REACTOME_COMMON_PATHWAY_OF_FIBRIN_CLOT_FORMATION	Details ...	15	0.757457	1.8535	0.00324149	0.00994891	0.222	2593	tags=60%, list=17%, signal=73%
REACTOME_FORMATION_OF_FIBRIN_CLOT_CLOTTING_CASCADE	REACTOME_FORMATION_OF_FIBRIN_CLOT_CLOTTING_CASCADE	Details ...	24	0.661767	1.83697	0.00155763	0.012663	0.287	3507	tags=58%, list=24%, signal=76%
REACTOME_GLUCONEOGENESIS	REACTOME_GLUCONEOGENESIS	Details ...	27	0.607854	1.75078	0	0.0401642	0.679	2270	tags=41%, list=15%, signal=48%
REACTOME_CELLULAR_HEXOSE_TRANSPORT	REACTOME_CELLULAR_HEXOSE_TRANSPORT	Details ...	15	0.689099	1.73382	0	0.0480775	0.761	1941	tags=53%, list=13%, signal=61%
REACTOME_TIGHT_JUNCTION_INTERACTIONS	REACTOME_TIGHT_JUNCTION_INTERACTIONS	Details ...	22	0.617142	1.68331	0.0123648	0.0850094	0.927	1038	tags=23%, list=7%, signal=24%
REACTOME_REGULATION_OF_BETA_CELL_DEVELOPMENT	REACTOME_REGULATION_OF_BETA_CELL_DEVELOPMENT	Details ...	30	0.556565	1.62595	0.0179372	0.153869	0.994	4225	tags=60%, list=28%, signal=84%
REACTOME_CELL_CELL_JUNCTION_ORGANIZATION	REACTOME_CELL_CELL_JUNCTION_ORGANIZATION	Details ...	45	0.499811	1.57736	0.0152672	0.241816	1	1720	tags=22%, list=12%, signal=25%
REACTOME_FOXO_MEDIATED_TRANSCRIPTION_OF_OXIDATIVE_STRESS_METABOLIC_AND_NEURONAL_GENES	REACTOME_FOXO_MEDIATED_TRANSCRIPTION_OF_OXIDATIVE_STRESS_METABOLIC_AND_NEURONAL_GENES	Details ...	21	0.578211	1.54055	0.031746	0.327831	1	1369	tags=19%, list=9%, signal=21%
REACTOME_G_ALPHA_S_SIGNALLING_EVENTS	REACTOME_G_ALPHA_S_SIGNALLING_EVENTS	Details ...	79	0.435478	1.52439	0.0159652	0.364141	1	1831	tags=32%, list=12%, signal=36%
REACTOME_DOPAMINE_NEUROTRANSMITTER_RELEASE_CYCLE	REACTOME_DOPAMINE_NEUROTRANSMITTER_RELEASE_CYCLE	Details ...	18	0.589073	1.51869	0.0283019	0.368489	1	2350	tags=44%, list=16%, signal=53%
REACTOME_GLYCOLYSIS	REACTOME_GLYCOLYSIS	Details ...	65	0.446817	1.50766	0.0177253	0.39172	1	3300	tags=29%, list=22%, signal=37%
REACTOME_GLUCOSE_METABOLISM	REACTOME_GLUCOSE_METABOLISM	Details ...	81	0.429573	1.50456	0.00714286	0.387758	1	2409	tags=21%, list=16%, signal=25%
REACTOME_NERVOUS_SYSTEM_DEVELOPMENT	REACTOME_NERVOUS_SYSTEM_DEVELOPMENT	Details ...	451	0.354212	1.49214	0	0.417116	1	2747	tags=29%, list=18%, signal=35%
REACTOME_PYRUVATE_METABOLISM	REACTOME_PYRUVATE_METABOLISM	Details ...	26	0.512802	1.45871	0.0434783	0.528871	1	4357	tags=54%, list=29%, signal=76%
REACTOME_IMMUNOREGULATORY_INTERACTIONS_BETWEEN_A_LYMPHOID_AND_A_NON_LYMPHOID_CELL	REACTOME_IMMUNOREGULATORY_INTERACTIONS_BETWEEN_A_LYMPHOID_AND_A_NON_LYMPHOID_CELL	Details ...	36	0.480888	1.44561	0.046225	0.566785	1	2356	tags=42%, list=16%, signal=49%
REACTOME_DOWNREGULATION_OF_TGF_BETA_RECEPTOR_SIGNALING	REACTOME_DOWNREGULATION_OF_TGF_BETA_RECEPTOR_SIGNALING	Details ...	26	0.511325	1.43101	0.0561622	0.61453	1	4219	tags=38%, list=28%, signal=54%
REACTOME_SARS_COV_1_HOST_INTERACTIONS	REACTOME_SARS_COV_1_HOST_INTERACTIONS	Details ...	92	0.397298	1.41719	0.0287356	0.662644	1	2719	tags=37%, list=18%, signal=45%
REACTOME_PYRUVATE_METABOLISM_AND_CITRIC_ACID_TCA_CYCLE	REACTOME_PYRUVATE_METABOLISM_AND_CITRIC_ACID_TCA_CYCLE	Details ...	50	0.439277	1.41078	0.0437406	0.674662	1	5214	tags=54%, list=35%, signal=83%
REACTOME_EXTENSION_OF_TELOMERES	REACTOME_EXTENSION_OF_TELOMERES	Details ...	44	0.44252	1.39326	0.0504451	0.745169	1	6102	tags=52%, list=41%, signal=88%
REACTOME_NEUROTRANSMITTER_RELEASE_CYCLE	REACTOME_NEUROTRANSMITTER_RELEASE_CYCLE	Details ...	31	0.466638	1.37415	0.0891239	0.827	1	2598	tags=32%, list=17%, signal=39%
REACTOME_REGULATION_OF_PYRUVATE_DEHYDROGENASE_PDH_COMPLEX	REACTOME_REGULATION_OF_PYRUVATE_DEHYDROGENASE_PDH_COMPLEX	Details ...	15	0.555953	1.37159	0.0856672	0.819521	1	5214	tags=73%, list=35%, signal=113%
REACTOME_GAP_JUNCTION_ASSEMBLY	REACTOME_GAP_JUNCTION_ASSEMBLY	Details ...	21	0.494236	1.34431	0.110749	0.958789	1	2054	tags=33%, list=14%, signal=39%
REACTOME_REGULATION_OF_FZD_BY_UBIQUITINATION	REACTOME_REGULATION_OF_FZD_BY_UBIQUITINATION	Details ...	15	0.531763	1.33955	0.125201	0.96497	1	5595	tags=67%, list=38%, signal=107%
REACTOME_SLC_MEDIATED_TRANSMEMBRANE_TRANSPORT	REACTOME_SLC_MEDIATED_TRANSMEMBRANE_TRANSPORT	Details ...	167	0.345015	1.33762	0.0303831	0.953006	1	2186	tags=23%, list=15%, signal=26%
REACTOME_TELOMERE_EXTENSION_BY_TELOMERASE	REACTOME_TELOMERE_EXTENSION_BY_TELOMERASE	Details ...	19	0.506247	1.32906	0.134522	0.98405	1	5243	tags=42%, list=35%, signal=65%
REACTOME_PLASMA_LIPOPROTEIN_ASSEMBLY	REACTOME_PLASMA_LIPOPROTEIN_ASSEMBLY	Details ...	17	0.522841	1.31982	0.141707	1	1	4592	tags=59%, list=31%, signal=85%
REACTOME_METABOLISM_OF_STEROID_HORMONES	REACTOME_METABOLISM_OF_STEROID_HORMONES	Details ...	20	0.485324	1.30373	0.143802	1	1	1078	tags=25%, list=7%, signal=27%
REACTOME_TRIGLYCERIDE_METABOLISM	REACTOME_TRIGLYCERIDE_METABOLISM	Details ...	27	0.467004	1.30363	0.144654	1	1	1174	tags=19%, list=8%, signal=20%
REACTOME_LAGGING_STRAND_SYNTHESIS	REACTOME_LAGGING_STRAND_SYNTHESIS	Details ...	19	0.497805	1.29538	0.151125	1	1	6102	tags=68%, list=41%, signal=116%
REACTOME_CELL_JUNCTION_ORGANIZATION	REACTOME_CELL_JUNCTION_ORGANIZATION	Details ...	69	0.378956	1.28834	0.11588	1	1	1720	tags=16%, list=12%, signal=18%
REACTOME_TELOMERE_C_STRAND_LAGGING_STRAND_SYNTHESIS	REACTOME_TELOMERE_C_STRAND_LAGGING_STRAND_SYNTHESIS	Details ...	31	0.438221	1.27482	0.154074	1	1	6102	tags=58%, list=41%, signal=98%
REACTOME_NOTCH3_INTRACELLULAR_DOMAIN_REGULATES_TRANSCRIPTION	REACTOME_NOTCH3_INTRACELLULAR_DOMAIN_REGULATES_TRANSCRIPTION	Details ...	19	0.479467	1.27305	0.174254	1	1	4899	tags=58%, list=33%, signal=86%
REACTOME_EGR2_AND_SOX10_MEDIATED_INITIATION_OF_SCHWANN_CELL_MYELINATION	REACTOME_EGR2_AND_SOX10_MEDIATED_INITIATION_OF_SCHWANN_CELL_MYELINATION	Details ...	21	0.47257	1.27219	0.177743	1	1	7244	tags=81%, list=49%, signal=157%
REACTOME_DEADENYLATION_DEPENDENT_MRNA_DECAY	REACTOME_DEADENYLATION_DEPENDENT_MRNA_DECAY	Details ...	54	0.399133	1.27116	0.124638	1	1	6734	tags=65%, list=45%, signal=118%
REACTOME_CYCLIN_A_B1_B2_ASSOCIATED_EVENTS_DURING_G2_M_TRANSITION	REACTOME_CYCLIN_A_B1_B2_ASSOCIATED_EVENTS_DURING_G2_M_TRANSITION	Details ...	23	0.465249	1.25612	0.163166	1	1	4413	tags=43%, list=30%, signal=62%
REACTOME_POST_CHAPERONIN_TUBULIN_FOLDING_PATHWAY	REACTOME_POST_CHAPERONIN_TUBULIN_FOLDING_PATHWAY	Details ...	16	0.495457	1.25413	0.182421	1	1	3228	tags=31%, list=22%, signal=40%
REACTOME_CYTOSOLIC_SULFONATION_OF_SMALL_MOLECULES	REACTOME_CYTOSOLIC_SULFONATION_OF_SMALL_MOLECULES	Details ...	19	0.472718	1.25176	0.165906	1	1	4517	tags=63%, list=30%, signal=90%
REACTOME_FOXO_MEDIATED_TRANSCRIPTION	REACTOME_FOXO_MEDIATED_TRANSCRIPTION	Details ...	53	0.382056	1.24671	0.142415	1	1	4515	tags=32%, list=30%, signal=46%
REACTOME_COSTIMULATION_BY_THE_CD28_FAMILY	REACTOME_COSTIMULATION_BY_THE_CD28_FAMILY	Details ...	46	0.394958	1.24236	0.162861	1	1	572	tags=13%, list=4%, signal=14%
REACTOME_ASSEMBLY_AND_CELL_SURFACE_PRESENTATION_OF_NMDA_RECEPTORS	REACTOME_ASSEMBLY_AND_CELL_SURFACE_PRESENTATION_OF_NMDA_RECEPTORS	Details ...	23	0.454732	1.23961	0.181818	1	1	2729	tags=30%, list=18%, signal=37%
REACTOME_SIGNALING_BY_FGFR1	REACTOME_SIGNALING_BY_FGFR1	Details ...	34	0.40649	1.22995	0.177711	1	1	5595	tags=44%, list=38%, signal=70%
REACTOME_CELL_CELL_COMMUNICATION	REACTOME_CELL_CELL_COMMUNICATION	Details ...	93	0.343124	1.22929	0.140669	1	1	1038	tags=11%, list=7%, signal=11%
REACTOME_NUCLEAR_PORE_COMPLEX_NPC_DISASSEMBLY	REACTOME_NUCLEAR_PORE_COMPLEX_NPC_DISASSEMBLY	Details ...	36	0.407447	1.22673	0.1849	1	1	721	tags=8%, list=5%, signal=9%
REACTOME_GAP_FILLING_DNA_REPAIR_SYNTHESIS_AND_LIGATION_IN_GG_NER	REACTOME_GAP_FILLING_DNA_REPAIR_SYNTHESIS_AND_LIGATION_IN_GG_NER	Details ...	24	0.443713	1.22539	0.213608	1	1	5053	tags=50%, list=34%, signal=75%
REACTOME_SARS_COV_1_INFECTION	REACTOME_SARS_COV_1_INFECTION	Details ...	135	0.3246	1.22337	0.117326	1	1	2719	tags=29%, list=18%, signal=35%
REACTOME_RHO_GTPASES_ACTIVATE_CIT	REACTOME_RHO_GTPASES_ACTIVATE_CIT	Details ...	16	0.472081	1.21733	0.227929	1	1	2137	tags=19%, list=14%, signal=22%
REACTOME_PLASMA_LIPOPROTEIN_REMODELING	REACTOME_PLASMA_LIPOPROTEIN_REMODELING	Details ...	30	0.415192	1.21252	0.185693	1	1	3301	tags=47%, list=22%, signal=60%
REACTOME_NRAGE_SIGNALS_DEATH_THROUGH_JNK	REACTOME_NRAGE_SIGNALS_DEATH_THROUGH_JNK	Details ...	46	0.381203	1.20831	0.178082	1	1	3280	tags=26%, list=22%, signal=33%
REACTOME_GLUTAMATE_NEUROTRANSMITTER_RELEASE_CYCLE	REACTOME_GLUTAMATE_NEUROTRANSMITTER_RELEASE_CYCLE	Details ...	17	0.475862	1.20726	0.245557	1	1	2598	tags=35%, list=17%, signal=43%
REACTOME_GLOBAL_GENOME_NUCLEOTIDE_EXCISION_REPAIR_GG_NER	REACTOME_GLOBAL_GENOME_NUCLEOTIDE_EXCISION_REPAIR_GG_NER	Details ...	80	0.346104	1.20699	0.159544	1	1	5053	tags=38%, list=34%, signal=56%
REACTOME_PROCESSIVE_SYNTHESIS_ON_THE_C_STRAND_OF_THE_TELOMERE	REACTOME_PROCESSIVE_SYNTHESIS_ON_THE_C_STRAND_OF_THE_TELOMERE	Details ...	18	0.46734	1.20628	0.22084	1	1	5235	tags=50%, list=35%, signal=77%
REACTOME_PCNA_DEPENDENT_LONG_PATCH_BASE_EXCISION_REPAIR	REACTOME_PCNA_DEPENDENT_LONG_PATCH_BASE_EXCISION_REPAIR	Details ...	20	0.455666	1.20534	0.22187	1	1	3022	tags=35%, list=20%, signal=44%
REACTOME_PLASMA_LIPOPROTEIN_ASSEMBLY_REMODELING_AND_CLEARANCE	REACTOME_PLASMA_LIPOPROTEIN_ASSEMBLY_REMODELING_AND_CLEARANCE	Details ...	68	0.356674	1.20368	0.172365	1	1	5088	tags=50%, list=34%, signal=76%
REACTOME_PROCESSING_OF_SMDT1	REACTOME_PROCESSING_OF_SMDT1	Details ...	16	0.473884	1.20164	0.22314	1	1	5023	tags=50%, list=34%, signal=75%
REACTOME_POLYMERASE_SWITCHING_ON_THE_C_STRAND_OF_THE_TELOMERE	REACTOME_POLYMERASE_SWITCHING_ON_THE_C_STRAND_OF_THE_TELOMERE	Details ...	24	0.440821	1.19568	0.228707	1	1	5671	tags=54%, list=38%, signal=87%
REACTOME_INSULIN_RECEPTOR_SIGNALLING_CASCADE	REACTOME_INSULIN_RECEPTOR_SIGNALLING_CASCADE	Details ...	33	0.399845	1.19195	0.234206	1	1	2107	tags=24%, list=14%, signal=28%
REACTOME_TRANSPORT_OF_VITAMINS_NUCLEOSIDES_AND_RELATED_MOLECULES	REACTOME_TRANSPORT_OF_VITAMINS_NUCLEOSIDES_AND_RELATED_MOLECULES	Details ...	36	0.388202	1.18696	0.216923	1	1	2677	tags=31%, list=18%, signal=37%
REACTOME_RET_SIGNALING	REACTOME_RET_SIGNALING	Details ...	30	0.40304	1.18679	0.214176	1	1	3999	tags=40%, list=27%, signal=55%
REACTOME_RESOLUTION_OF_AP_SITES_VIA_THE_MULTIPLE_NUCLEOTIDE_PATCH_REPLACEMENT_PATHWAY	REACTOME_RESOLUTION_OF_AP_SITES_VIA_THE_MULTIPLE_NUCLEOTIDE_PATCH_REPLACEMENT_PATHWAY	Details ...	24	0.426381	1.17215	0.251582	1	1	3208	tags=33%, list=22%, signal=42%
REACTOME_DNA_STRAND_ELONGATION	REACTOME_DNA_STRAND_ELONGATION	Details ...	28	0.41149	1.17124	0.244131	1	1	6102	tags=50%, list=41%, signal=84%
REACTOME_MRNA_DECAY_BY_5_TO_3_EXORIBONUCLEASE	REACTOME_MRNA_DECAY_BY_5_TO_3_EXORIBONUCLEASE	Details ...	15	0.481567	1.1682	0.277686	1	1	6105	tags=67%, list=41%, signal=113%
REACTOME_PEPTIDE_HORMONE_METABOLISM	REACTOME_PEPTIDE_HORMONE_METABOLISM	Details ...	56	0.351047	1.16669	0.229437	1	1	3029	tags=27%, list=20%, signal=33%
REACTOME_ION_HOMEOSTASIS	REACTOME_ION_HOMEOSTASIS	Details ...	28	0.402623	1.16331	0.258013	1	1	4858	tags=43%, list=33%, signal=63%
REACTOME_THE_PHOTOTRANSDUCTION_CASCADE	REACTOME_THE_PHOTOTRANSDUCTION_CASCADE	Details ...	18	0.458385	1.1628	0.272581	1	1	1796	tags=22%, list=12%, signal=25%
REACTOME_FCERI_MEDIATED_CA_2_MOBILIZATION	REACTOME_FCERI_MEDIATED_CA_2_MOBILIZATION	Details ...	22	0.433359	1.16161	0.281106	1	1	201	tags=14%, list=1%, signal=14%
REACTOME_ACTIVATION_OF_MATRIX_METALLOPROTEINASES	REACTOME_ACTIVATION_OF_MATRIX_METALLOPROTEINASES	Details ...	16	0.461993	1.15501	0.263502	1	1	1710	tags=38%, list=11%, signal=42%
REACTOME_FCERI_MEDIATED_MAPK_ACTIVATION	REACTOME_FCERI_MEDIATED_MAPK_ACTIVATION	Details ...	26	0.41025	1.15424	0.277691	1	1	1037	tags=15%, list=7%, signal=17%
REACTOME_TRANSCRIPTIONAL_REGULATION_OF_PLURIPOTENT_STEM_CELLS	REACTOME_TRANSCRIPTIONAL_REGULATION_OF_PLURIPOTENT_STEM_CELLS	Details ...	18	0.44271	1.15105	0.276191	1	1	4260	tags=50%, list=29%, signal=70%
REACTOME_FORMATION_OF_PARAXIAL_MESODERM	REACTOME_FORMATION_OF_PARAXIAL_MESODERM	Details ...	16	0.456384	1.1459	0.301829	1	1	4386	tags=56%, list=29%, signal=80%
REACTOME_RESOLUTION_OF_ABASIC_SITES_AP_SITES	REACTOME_RESOLUTION_OF_ABASIC_SITES_AP_SITES	Details ...	36	0.378113	1.14455	0.276398	1	1	4027	tags=36%, list=27%, signal=49%
REACTOME_REGULATION_OF_INSULIN_LIKE_GROWTH_FACTOR_IGF_TRANSPORT_AND_UPTAKE_BY_INSULIN_LIKE_GROWTH_FACTOR_BINDING_PROTEINS_IGFBPS	REACTOME_REGULATION_OF_INSULIN_LIKE_GROWTH_FACTOR_IGF_TRANSPORT_AND_UPTAKE_BY_INSULIN_LIKE_GROWTH_FACTOR_BINDING_PROTEINS_IGFBPS	Details ...	98	0.318852	1.14334	0.213986	1	1	2065	tags=30%, list=14%, signal=34%
REACTOME_REGULATION_OF_GENE_EXPRESSION_IN_LATE_STAGE_BRANCHING_MORPHOGENESIS_PANCREATIC_BUD_PRECURSOR_CELLS	REACTOME_REGULATION_OF_GENE_EXPRESSION_IN_LATE_STAGE_BRANCHING_MORPHOGENESIS_PANCREATIC_BUD_PRECURSOR_CELLS	Details ...	15	0.468242	1.13505	0.328571	1	1	4727	tags=60%, list=32%, signal=88%
REACTOME_NEGATIVE_REGULATION_OF_FGFR2_SIGNALING	REACTOME_NEGATIVE_REGULATION_OF_FGFR2_SIGNALING	Details ...	19	0.430184	1.13178	0.305556	1	1	5595	tags=42%, list=38%, signal=67%
REACTOME_MITOCHONDRIAL_FATTY_ACID_BETA_OXIDATION	REACTOME_MITOCHONDRIAL_FATTY_ACID_BETA_OXIDATION	Details ...	33	0.379978	1.13055	0.267372	1	1	3866	tags=36%, list=26%, signal=49%
REACTOME_DEFECTS_IN_VITAMIN_AND_COFACTOR_METABOLISM	REACTOME_DEFECTS_IN_VITAMIN_AND_COFACTOR_METABOLISM	Details ...	22	0.413704	1.12937	0.294408	1	1	4367	tags=32%, list=29%, signal=45%
REACTOME_FCGR3A_MEDIATED_IL10_SYNTHESIS	REACTOME_FCGR3A_MEDIATED_IL10_SYNTHESIS	Details ...	29	0.392906	1.12661	0.298033	1	1	963	tags=21%, list=6%, signal=22%
REACTOME_NEGATIVE_REGULATION_OF_FGFR3_SIGNALING	REACTOME_NEGATIVE_REGULATION_OF_FGFR3_SIGNALING	Details ...	19	0.420156	1.12655	0.308186	1	1	5595	tags=42%, list=38%, signal=67%
REACTOME_MRNA_DECAY_BY_3_TO_5_EXORIBONUCLEASE	REACTOME_MRNA_DECAY_BY_3_TO_5_EXORIBONUCLEASE	Details ...	15	0.45313	1.12376	0.323344	1	1	7673	tags=87%, list=51%, signal=178%
REACTOME_MRNA_SPLICING	REACTOME_MRNA_SPLICING	Details ...	210	0.283834	1.12115	0.221662	1	1	6915	tags=52%, list=46%, signal=95%
REACTOME_ADHERENS_JUNCTIONS_INTERACTIONS	REACTOME_ADHERENS_JUNCTIONS_INTERACTIONS	Details ...	22	0.412765	1.11916	0.321646	1	1	733	tags=14%, list=5%, signal=14%
REACTOME_TRANSCRIPTIONAL_REGULATION_BY_THE_AP_2_TFAP2_FAMILY_OF_TRANSCRIPTION_FACTORS	REACTOME_TRANSCRIPTIONAL_REGULATION_BY_THE_AP_2_TFAP2_FAMILY_OF_TRANSCRIPTION_FACTORS	Details ...	26	0.395211	1.10747	0.322481	1	1	3301	tags=35%, list=22%, signal=44%
REACTOME_TRANSPORT_OF_BILE_SALTS_AND_ORGANIC_ACIDS_METAL_IONS_AND_AMINE_COMPOUNDS	REACTOME_TRANSPORT_OF_BILE_SALTS_AND_ORGANIC_ACIDS_METAL_IONS_AND_AMINE_COMPOUNDS	Details ...	52	0.342464	1.10616	0.31213	1	1	2151	tags=21%, list=14%, signal=25%
REACTOME_FORMATION_OF_INCISION_COMPLEX_IN_GG_NER	REACTOME_FORMATION_OF_INCISION_COMPLEX_IN_GG_NER	Details ...	41	0.360096	1.10557	0.305263	1	1	5053	tags=39%, list=34%, signal=59%
REACTOME_GAP_JUNCTION_TRAFFICKING_AND_REGULATION	REACTOME_GAP_JUNCTION_TRAFFICKING_AND_REGULATION	Details ...	33	0.368806	1.10279	0.329618	1	1	3095	tags=27%, list=21%, signal=34%
REACTOME_TRANSCRIPTION_OF_E2F_TARGETS_UNDER_NEGATIVE_CONTROL_BY_P107_RBL1_AND_P130_RBL2_IN_COMPLEX_WITH_HDAC1	REACTOME_TRANSCRIPTION_OF_E2F_TARGETS_UNDER_NEGATIVE_CONTROL_BY_P107_RBL1_AND_P130_RBL2_IN_COMPLEX_WITH_HDAC1	Details ...	16	0.434831	1.09797	0.364217	1	1	3457	tags=44%, list=23%, signal=57%
REACTOME_CARGO_CONCENTRATION_IN_THE_ER	REACTOME_CARGO_CONCENTRATION_IN_THE_ER	Details ...	27	0.392916	1.09467	0.339713	1	1	5352	tags=48%, list=36%, signal=75%
REACTOME_REGULATION_OF_CHOLESTEROL_BIOSYNTHESIS_BY_SREBP_SREBF	REACTOME_REGULATION_OF_CHOLESTEROL_BIOSYNTHESIS_BY_SREBP_SREBF	Details ...	55	0.334292	1.08864	0.317507	1	1	4944	tags=36%, list=33%, signal=54%
REACTOME_PLASMA_LIPOPROTEIN_CLEARANCE	REACTOME_PLASMA_LIPOPROTEIN_CLEARANCE	Details ...	35	0.359139	1.07886	0.348039	1	1	5053	tags=46%, list=34%, signal=69%
REACTOME_SIGNALING_BY_NOTCH3	REACTOME_SIGNALING_BY_NOTCH3	Details ...	41	0.345982	1.07241	0.352049	1	1	6107	tags=51%, list=41%, signal=86%
REACTOME_METAL_ION_SLC_TRANSPORTERS	REACTOME_METAL_ION_SLC_TRANSPORTERS	Details ...	21	0.401443	1.07151	0.357827	1	1	863	tags=14%, list=6%, signal=15%
REACTOME_VITAMIN_B5_PANTOTHENATE_METABOLISM	REACTOME_VITAMIN_B5_PANTOTHENATE_METABOLISM	Details ...	16	0.437004	1.06914	0.379528	1	1	409	tags=13%, list=3%, signal=13%
REACTOME_TRANSLESION_SYNTHESIS_BY_POLK	REACTOME_TRANSLESION_SYNTHESIS_BY_POLK	Details ...	17	0.410915	1.06825	0.376206	1	1	6102	tags=53%, list=41%, signal=89%
REACTOME_NUCLEOTIDE_EXCISION_REPAIR	REACTOME_NUCLEOTIDE_EXCISION_REPAIR	Details ...	106	0.293024	1.06748	0.357143	1	1	5192	tags=35%, list=35%, signal=53%
REACTOME_PEROXISOMAL_PROTEIN_IMPORT	REACTOME_PEROXISOMAL_PROTEIN_IMPORT	Details ...	54	0.324815	1.06646	0.357558	1	1	3608	tags=26%, list=24%, signal=34%
REACTOME_GLYCOGEN_METABOLISM	REACTOME_GLYCOGEN_METABOLISM	Details ...	20	0.403254	1.06537	0.384615	1	1	5595	tags=50%, list=38%, signal=80%
REACTOME_DUAL_INCISION_IN_GG_NER	REACTOME_DUAL_INCISION_IN_GG_NER	Details ...	38	0.349905	1.06228	0.378582	1	1	5053	tags=37%, list=34%, signal=56%
REACTOME_SIGNALING_BY_BMP	REACTOME_SIGNALING_BY_BMP	Details ...	22	0.388154	1.05881	0.379786	1	1	4389	tags=50%, list=29%, signal=71%
REACTOME_KINESINS	REACTOME_KINESINS	Details ...	45	0.334959	1.05549	0.369301	1	1	3792	tags=31%, list=25%, signal=42%
REACTOME_PROCESSING_OF_CAPPED_INTRON_CONTAINING_PRE_MRNA	REACTOME_PROCESSING_OF_CAPPED_INTRON_CONTAINING_PRE_MRNA	Details ...	275	0.256345	1.05476	0.332147	1	1	6982	tags=51%, list=47%, signal=94%
REACTOME_BBSOME_MEDIATED_CARGO_TARGETING_TO_CILIUM	REACTOME_BBSOME_MEDIATED_CARGO_TARGETING_TO_CILIUM	Details ...	21	0.393521	1.05314	0.405751	1	1	1134	tags=14%, list=8%, signal=15%
REACTOME_DOWNSTREAM_SIGNALING_OF_ACTIVATED_FGFR4	REACTOME_DOWNSTREAM_SIGNALING_OF_ACTIVATED_FGFR4	Details ...	17	0.414293	1.05155	0.426396	1	1	1167	tags=18%, list=8%, signal=19%
REACTOME_AMINO_ACID_TRANSPORT_ACROSS_THE_PLASMA_MEMBRANE	REACTOME_AMINO_ACID_TRANSPORT_ACROSS_THE_PLASMA_MEMBRANE	Details ...	26	0.375313	1.04738	0.411392	1	1	2186	tags=31%, list=15%, signal=36%
REACTOME_MITOTIC_PROMETAPHASE	REACTOME_MITOTIC_PROMETAPHASE	Details ...	182	0.268435	1.04581	0.344784	1	1	5125	tags=36%, list=34%, signal=54%
REACTOME_ANTIGEN_PRESENTATION_FOLDING_ASSEMBLY_AND_PEPTIDE_LOADING_OF_CLASS_I_MHC	REACTOME_ANTIGEN_PRESENTATION_FOLDING_ASSEMBLY_AND_PEPTIDE_LOADING_OF_CLASS_I_MHC	Details ...	28	0.358548	1.04387	0.407975	1	1	5521	tags=57%, list=37%, signal=91%
REACTOME_GAMMA_CARBOXYLATION_HYPUSINE_FORMATION_AND_ARYLSULFATASE_ACTIVATION	REACTOME_GAMMA_CARBOXYLATION_HYPUSINE_FORMATION_AND_ARYLSULFATASE_ACTIVATION	Details ...	33	0.352501	1.04186	0.389147	1	1	1973	tags=24%, list=13%, signal=28%
REACTOME_TP53_REGULATES_TRANSCRIPTION_OF_CELL_CYCLE_GENES	REACTOME_TP53_REGULATES_TRANSCRIPTION_OF_CELL_CYCLE_GENES	Details ...	46	0.330836	1.03824	0.407576	1	1	5966	tags=54%, list=40%, signal=90%
REACTOME_NEGATIVE_REGULATION_OF_FGFR4_SIGNALING	REACTOME_NEGATIVE_REGULATION_OF_FGFR4_SIGNALING	Details ...	21	0.382899	1.03472	0.406752	1	1	3522	tags=29%, list=24%, signal=37%
REACTOME_STRIATED_MUSCLE_CONTRACTION	REACTOME_STRIATED_MUSCLE_CONTRACTION	Details ...	19	0.389295	1.02866	0.416537	1	1	619	tags=21%, list=4%, signal=22%
REACTOME_TBC_RABGAPS	REACTOME_TBC_RABGAPS	Details ...	39	0.332948	1.02709	0.409437	1	1	7020	tags=62%, list=47%, signal=116%
REACTOME_VLDLR_INTERNALISATION_AND_DEGRADATION	REACTOME_VLDLR_INTERNALISATION_AND_DEGRADATION	Details ...	16	0.41108	1.02605	0.430669	1	1	7133	tags=50%, list=48%, signal=96%
REACTOME_IRS_MEDIATED_SIGNALLING	REACTOME_IRS_MEDIATED_SIGNALLING	Details ...	28	0.354895	1.0136	0.437695	1	1	2107	tags=21%, list=14%, signal=25%
REACTOME_SUMOYLATION_OF_TRANSCRIPTION_COFACTORS	REACTOME_SUMOYLATION_OF_TRANSCRIPTION_COFACTORS	Details ...	41	0.328227	1.01358	0.452012	1	1	6007	tags=44%, list=40%, signal=73%
REACTOME_MITOCHONDRIAL_TRANSLATION	REACTOME_MITOCHONDRIAL_TRANSLATION	Details ...	94	0.284313	1.01231	0.430791	1	1	5369	tags=38%, list=36%, signal=59%
REACTOME_CALNEXIN_CALRETICULIN_CYCLE	REACTOME_CALNEXIN_CALRETICULIN_CYCLE	Details ...	26	0.355973	1.0091	0.46656	1	1	6167	tags=62%, list=41%, signal=105%
REACTOME_DRUG_ADME	REACTOME_DRUG_ADME	Details ...	78	0.289449	1.00684	0.429986	1	1	1443	tags=17%, list=10%, signal=18%
REACTOME_POLO_LIKE_KINASE_MEDIATED_EVENTS	REACTOME_POLO_LIKE_KINASE_MEDIATED_EVENTS	Details ...	16	0.406719	1.00558	0.464812	1	1	6262	tags=56%, list=42%, signal=97%
REACTOME_ASSEMBLY_OF_THE_HIV_VIRION	REACTOME_ASSEMBLY_OF_THE_HIV_VIRION	Details ...	16	0.39367	1.00486	0.474441	1	1	3882	tags=25%, list=26%, signal=34%
REACTOME_TERMINATION_OF_TRANSLESION_DNA_SYNTHESIS	REACTOME_TERMINATION_OF_TRANSLESION_DNA_SYNTHESIS	Details ...	31	0.349747	1.0045	0.476551	1	1	4027	tags=35%, list=27%, signal=49%
REACTOME_CELL_DEATH_SIGNALLING_VIA_NRAGE_NRIF_AND_NADE	REACTOME_CELL_DEATH_SIGNALLING_VIA_NRAGE_NRIF_AND_NADE	Details ...	62	0.294133	1.00105	0.454955	1	1	3522	tags=23%, list=24%, signal=29%
REACTOME_SIGNALING_BY_TYPE_1_INSULIN_LIKE_GROWTH_FACTOR_1_RECEPTOR_IGF1R	REACTOME_SIGNALING_BY_TYPE_1_INSULIN_LIKE_GROWTH_FACTOR_1_RECEPTOR_IGF1R	Details ...	31	0.34522	0.995036	0.489465	1	1	2107	tags=19%, list=14%, signal=22%
REACTOME_NCAM1_INTERACTIONS	REACTOME_NCAM1_INTERACTIONS	Details ...	23	0.363457	0.991997	0.487055	1	1	2422	tags=43%, list=16%, signal=52%
REACTOME_DISEASES_OF_DNA_REPAIR	REACTOME_DISEASES_OF_DNA_REPAIR	Details ...	38	0.326457	0.984672	0.487692	1	1	6796	tags=63%, list=46%, signal=116%
REACTOME_NUCLEAR_ENVELOPE_BREAKDOWN	REACTOME_NUCLEAR_ENVELOPE_BREAKDOWN	Details ...	51	0.302579	0.984499	0.471582	1	1	721	tags=6%, list=5%, signal=6%
REACTOME_NR1H2_AND_NR1H3_MEDIATED_SIGNALING	REACTOME_NR1H2_AND_NR1H3_MEDIATED_SIGNALING	Details ...	42	0.313403	0.981743	0.495468	1	1	3473	tags=26%, list=23%, signal=34%
REACTOME_THE_CITRIC_ACID_TCA_CYCLE_AND_RESPIRATORY_ELECTRON_TRANSPORT	REACTOME_THE_CITRIC_ACID_TCA_CYCLE_AND_RESPIRATORY_ELECTRON_TRANSPORT	Details ...	165	0.255721	0.979488	0.526992	1	1	5712	tags=41%, list=38%, signal=65%
REACTOME_TCR_SIGNALING	REACTOME_TCR_SIGNALING	Details ...	91	0.27329	0.974896	0.524148	1	1	572	tags=7%, list=4%, signal=7%
REACTOME_HSP90_CHAPERONE_CYCLE_FOR_STEROID_HORMONE_RECEPTORS_SHR_IN_THE_PRESENCE_OF_LIGAND	REACTOME_HSP90_CHAPERONE_CYCLE_FOR_STEROID_HORMONE_RECEPTORS_SHR_IN_THE_PRESENCE_OF_LIGAND	Details ...	44	0.303695	0.974453	0.495727	1	1	2036	tags=14%, list=14%, signal=16%
REACTOME_DNA_DAMAGE_RECOGNITION_IN_GG_NER	REACTOME_DNA_DAMAGE_RECOGNITION_IN_GG_NER	Details ...	37	0.321255	0.969944	0.508423	1	1	6120	tags=43%, list=41%, signal=73%
REACTOME_DOWNSTREAM_SIGNALING_OF_ACTIVATED_FGFR2	REACTOME_DOWNSTREAM_SIGNALING_OF_ACTIVATED_FGFR2	Details ...	15	0.39677	0.968617	0.513821	1	1	1133	tags=13%, list=8%, signal=14%
REACTOME_SARS_COV_2_HOST_INTERACTIONS	REACTOME_SARS_COV_2_HOST_INTERACTIONS	Details ...	175	0.249393	0.967085	0.527967	1	1	2719	tags=21%, list=18%, signal=25%
REACTOME_SLC_TRANSPORTER_DISORDERS	REACTOME_SLC_TRANSPORTER_DISORDERS	Details ...	74	0.275255	0.965576	0.517934	1	1	3971	tags=26%, list=27%, signal=35%
REACTOME_HOMOLOGOUS_DNA_PAIRING_AND_STRAND_EXCHANGE	REACTOME_HOMOLOGOUS_DNA_PAIRING_AND_STRAND_EXCHANGE	Details ...	32	0.326146	0.965377	0.504792	1	1	6413	tags=59%, list=43%, signal=104%
REACTOME_VISUAL_PHOTOTRANSDUCTION	REACTOME_VISUAL_PHOTOTRANSDUCTION	Details ...	63	0.288288	0.962052	0.514881	1	1	3971	tags=40%, list=27%, signal=54%
REACTOME_TRP_CHANNELS	REACTOME_TRP_CHANNELS	Details ...	18	0.366668	0.956424	0.537361	1	1	268	tags=11%, list=2%, signal=11%
REACTOME_MATURATION_OF_SARS_COV_2_SPIKE_PROTEIN	REACTOME_MATURATION_OF_SARS_COV_2_SPIKE_PROTEIN	Details ...	33	0.317588	0.953659	0.524845	1	1	5102	tags=45%, list=34%, signal=69%
REACTOME_TRANSCRIPTION_COUPLED_NUCLEOTIDE_EXCISION_REPAIR_TC_NER	REACTOME_TRANSCRIPTION_COUPLED_NUCLEOTIDE_EXCISION_REPAIR_TC_NER	Details ...	75	0.278945	0.953138	0.55	1	1	7478	tags=60%, list=50%, signal=120%
REACTOME_DUAL_INCISION_IN_TC_NER	REACTOME_DUAL_INCISION_IN_TC_NER	Details ...	62	0.284643	0.952609	0.545319	1	1	7478	tags=61%, list=50%, signal=122%
REACTOME_CARGO_TRAFFICKING_TO_THE_PERICILIARY_MEMBRANE	REACTOME_CARGO_TRAFFICKING_TO_THE_PERICILIARY_MEMBRANE	Details ...	44	0.300839	0.951712	0.559578	1	1	1134	tags=9%, list=8%, signal=10%
REACTOME_DISEASES_OF_CARBOHYDRATE_METABOLISM	REACTOME_DISEASES_OF_CARBOHYDRATE_METABOLISM	Details ...	30	0.330356	0.950061	0.55969	1	1	5822	tags=50%, list=39%, signal=82%
REACTOME_DISEASES_ASSOCIATED_WITH_GLYCOSYLATION_PRECURSOR_BIOSYNTHESIS	REACTOME_DISEASES_ASSOCIATED_WITH_GLYCOSYLATION_PRECURSOR_BIOSYNTHESIS	Details ...	15	0.384175	0.949479	0.518927	1	1	1545	tags=20%, list=10%, signal=22%
REACTOME_N_GLYCAN_TRIMMING_IN_THE_ER_AND_CALNEXIN_CALRETICULIN_CYCLE	REACTOME_N_GLYCAN_TRIMMING_IN_THE_ER_AND_CALNEXIN_CALRETICULIN_CYCLE	Details ...	34	0.312629	0.947482	0.544141	1	1	6711	tags=62%, list=45%, signal=112%
REACTOME_SENSORY_PERCEPTION	REACTOME_SENSORY_PERCEPTION	Details ...	118	0.256486	0.94709	0.573204	1	1	2459	tags=22%, list=16%, signal=26%
REACTOME_SIGNALING_BY_FGFR	REACTOME_SIGNALING_BY_FGFR	Details ...	67	0.276157	0.945074	0.565217	1	1	5595	tags=42%, list=38%, signal=67%
REACTOME_PKA_ACTIVATION_IN_GLUCAGON_SIGNALLING	REACTOME_PKA_ACTIVATION_IN_GLUCAGON_SIGNALLING	Details ...	15	0.377552	0.942875	0.548387	1	1	963	tags=20%, list=6%, signal=21%
REACTOME_CHAPERONE_MEDIATED_AUTOPHAGY	REACTOME_CHAPERONE_MEDIATED_AUTOPHAGY	Details ...	19	0.361271	0.941095	0.561093	1	1	5784	tags=53%, list=39%, signal=86%
REACTOME_REGULATION_OF_TP53_ACTIVITY_THROUGH_PHOSPHORYLATION	REACTOME_REGULATION_OF_TP53_ACTIVITY_THROUGH_PHOSPHORYLATION	Details ...	80	0.270613	0.936853	0.570201	1	1	6417	tags=59%, list=43%, signal=103%
REACTOME_NUCLEOTIDE_CATABOLISM	REACTOME_NUCLEOTIDE_CATABOLISM	Details ...	29	0.329251	0.932881	0.538806	1	1	5810	tags=48%, list=39%, signal=79%
REACTOME_SIGNALING_BY_FGFR3	REACTOME_SIGNALING_BY_FGFR3	Details ...	30	0.326238	0.932156	0.584454	1	1	5595	tags=37%, list=38%, signal=59%
REACTOME_PURINERGIC_SIGNALING_IN_LEISHMANIASIS_INFECTION	REACTOME_PURINERGIC_SIGNALING_IN_LEISHMANIASIS_INFECTION	Details ...	17	0.365532	0.932046	0.539185	1	1	2894	tags=29%, list=19%, signal=36%
REACTOME_SUMOYLATION_OF_INTRACELLULAR_RECEPTORS	REACTOME_SUMOYLATION_OF_INTRACELLULAR_RECEPTORS	Details ...	25	0.332803	0.930769	0.5625	1	1	4485	tags=44%, list=30%, signal=63%
REACTOME_BMAL1_CLOCK_NPAS2_ACTIVATES_CIRCADIAN_GENE_EXPRESSION	REACTOME_BMAL1_CLOCK_NPAS2_ACTIVATES_CIRCADIAN_GENE_EXPRESSION	Details ...	26	0.336615	0.930033	0.568807	1	1	1623	tags=19%, list=11%, signal=22%
REACTOME_PHASE_I_FUNCTIONALIZATION_OF_COMPOUNDS	REACTOME_PHASE_I_FUNCTIONALIZATION_OF_COMPOUNDS	Details ...	60	0.281496	0.929024	0.584416	1	1	2057	tags=22%, list=14%, signal=25%
REACTOME_DEADENYLATION_OF_MRNA	REACTOME_DEADENYLATION_OF_MRNA	Details ...	24	0.337587	0.928728	0.552437	1	1	5966	tags=46%, list=40%, signal=76%
REACTOME_TRANSLATION_OF_SARS_COV_1_STRUCTURAL_PROTEINS	REACTOME_TRANSLATION_OF_SARS_COV_1_STRUCTURAL_PROTEINS	Details ...	28	0.324453	0.927931	0.56129	1	1	5053	tags=50%, list=34%, signal=75%
REACTOME_TRANSMISSION_ACROSS_CHEMICAL_SYNAPSES	REACTOME_TRANSMISSION_ACROSS_CHEMICAL_SYNAPSES	Details ...	142	0.247126	0.92438	0.641333	1	1	2729	tags=22%, list=18%, signal=26%
REACTOME_RHOH_GTPASE_CYCLE	REACTOME_RHOH_GTPASE_CYCLE	Details ...	34	0.3126	0.922461	0.576037	1	1	4258	tags=29%, list=29%, signal=41%
REACTOME_INSERTION_OF_TAIL_ANCHORED_PROTEINS_INTO_THE_ENDOPLASMIC_RETICULUM_MEMBRANE	REACTOME_INSERTION_OF_TAIL_ANCHORED_PROTEINS_INTO_THE_ENDOPLASMIC_RETICULUM_MEMBRANE	Details ...	21	0.344432	0.92162	0.594181	1	1	6363	tags=62%, list=43%, signal=108%
REACTOME_MITOCHONDRIAL_CALCIUM_ION_TRANSPORT	REACTOME_MITOCHONDRIAL_CALCIUM_ION_TRANSPORT	Details ...	22	0.343345	0.918396	0.599684	1	1	5023	tags=45%, list=34%, signal=68%
REACTOME_TRIGLYCERIDE_CATABOLISM	REACTOME_TRIGLYCERIDE_CATABOLISM	Details ...	17	0.355937	0.916253	0.581667	1	1	2944	tags=24%, list=20%, signal=29%
REACTOME_INTERFERON_ALPHA_BETA_SIGNALING	REACTOME_INTERFERON_ALPHA_BETA_SIGNALING	Details ...	47	0.287408	0.916166	0.595556	1	1	4496	tags=40%, list=30%, signal=58%
REACTOME_RECRUITMENT_OF_NUMA_TO_MITOTIC_CENTROSOMES	REACTOME_RECRUITMENT_OF_NUMA_TO_MITOTIC_CENTROSOMES	Details ...	82	0.262064	0.915511	0.600279	1	1	5811	tags=43%, list=39%, signal=70%
REACTOME_FOXO_MEDIATED_TRANSCRIPTION_OF_CELL_CYCLE_GENES	REACTOME_FOXO_MEDIATED_TRANSCRIPTION_OF_CELL_CYCLE_GENES	Details ...	15	0.366935	0.909562	0.584718	1	1	4232	tags=40%, list=28%, signal=56%
REACTOME_PARASITE_INFECTION	REACTOME_PARASITE_INFECTION	Details ...	51	0.279768	0.909468	0.608295	1	1	977	tags=10%, list=7%, signal=10%
REACTOME_CARGO_RECOGNITION_FOR_CLATHRIN_MEDIATED_ENDOCYTOSIS	REACTOME_CARGO_RECOGNITION_FOR_CLATHRIN_MEDIATED_ENDOCYTOSIS	Details ...	85	0.258111	0.90855	0.63939	1	1	1698	tags=13%, list=11%, signal=15%
REACTOME_INTERFERON_GAMMA_SIGNALING	REACTOME_INTERFERON_GAMMA_SIGNALING	Details ...	66	0.266008	0.90852	0.635461	1	1	2668	tags=24%, list=18%, signal=29%
REACTOME_G0_AND_EARLY_G1	REACTOME_G0_AND_EARLY_G1	Details ...	25	0.325459	0.904457	0.605431	1	1	3457	tags=36%, list=23%, signal=47%
REACTOME_NEGATIVE_REGULATION_OF_FGFR1_SIGNALING	REACTOME_NEGATIVE_REGULATION_OF_FGFR1_SIGNALING	Details ...	18	0.347624	0.903176	0.616482	1	1	5595	tags=39%, list=38%, signal=62%
REACTOME_SIGNALING_BY_FGFR4	REACTOME_SIGNALING_BY_FGFR4	Details ...	31	0.308138	0.901094	0.608491	1	1	5595	tags=39%, list=38%, signal=62%
REACTOME_COBALAMIN_CBL_VITAMIN_B12_TRANSPORT_AND_METABOLISM	REACTOME_COBALAMIN_CBL_VITAMIN_B12_TRANSPORT_AND_METABOLISM	Details ...	18	0.345102	0.898686	0.595432	1	1	74	tags=6%, list=0%, signal=6%
REACTOME_CREB1_PHOSPHORYLATION_THROUGH_NMDA_RECEPTOR_MEDIATED_ACTIVATION_OF_RAS_SIGNALING	REACTOME_CREB1_PHOSPHORYLATION_THROUGH_NMDA_RECEPTOR_MEDIATED_ACTIVATION_OF_RAS_SIGNALING	Details ...	18	0.345433	0.895468	0.593443	1	1	2729	tags=22%, list=18%, signal=27%
REACTOME_PKA_MEDIATED_PHOSPHORYLATION_OF_CREB	REACTOME_PKA_MEDIATED_PHOSPHORYLATION_OF_CREB	Details ...	17	0.353288	0.894486	0.605263	1	1	963	tags=18%, list=6%, signal=19%
REACTOME_TP53_REGULATES_TRANSCRIPTION_OF_GENES_INVOLVED_IN_G2_CELL_CYCLE_ARREST	REACTOME_TP53_REGULATES_TRANSCRIPTION_OF_GENES_INVOLVED_IN_G2_CELL_CYCLE_ARREST	Details ...	18	0.34189	0.891684	0.628882	1	1	3457	tags=33%, list=23%, signal=43%
REACTOME_NEURONAL_SYSTEM	REACTOME_NEURONAL_SYSTEM	Details ...	193	0.227535	0.886978	0.751969	1	1	3562	tags=26%, list=24%, signal=34%
REACTOME_METABOLISM_OF_CARBOHYDRATES	REACTOME_METABOLISM_OF_CARBOHYDRATES	Details ...	233	0.224296	0.885802	0.754717	1	1	2444	tags=16%, list=16%, signal=19%
REACTOME_GASTRULATION	REACTOME_GASTRULATION	Details ...	34	0.300189	0.885484	0.651584	1	1	4386	tags=47%, list=29%, signal=67%
REACTOME_METABOLISM_OF_STEROIDS	REACTOME_METABOLISM_OF_STEROIDS	Details ...	125	0.236643	0.884649	0.713324	1	1	4987	tags=38%, list=33%, signal=56%
REACTOME_RECOGNITION_OF_DNA_DAMAGE_BY_PCNA_CONTAINING_REPLICATION_COMPLEX	REACTOME_RECOGNITION_OF_DNA_DAMAGE_BY_PCNA_CONTAINING_REPLICATION_COMPLEX	Details ...	29	0.306391	0.880799	0.640746	1	1	6102	tags=45%, list=41%, signal=76%
REACTOME_SIGNALING_BY_RETINOIC_ACID	REACTOME_SIGNALING_BY_RETINOIC_ACID	Details ...	30	0.294	0.878675	0.655376	1	1	3963	tags=43%, list=27%, signal=59%
REACTOME_SARS_COV_INFECTIONS	REACTOME_SARS_COV_INFECTIONS	Details ...	360	0.209591	0.871273	0.824455	1	1	2719	tags=17%, list=18%, signal=21%
REACTOME_REGULATION_OF_MECP2_EXPRESSION_AND_ACTIVITY	REACTOME_REGULATION_OF_MECP2_EXPRESSION_AND_ACTIVITY	Details ...	27	0.309464	0.870926	0.649371	1	1	7528	tags=59%, list=50%, signal=119%
REACTOME_TP53_REGULATES_TRANSCRIPTION_OF_CELL_DEATH_GENES	REACTOME_TP53_REGULATES_TRANSCRIPTION_OF_CELL_DEATH_GENES	Details ...	37	0.285206	0.87039	0.668182	1	1	3566	tags=27%, list=24%, signal=35%
REACTOME_NEUREXINS_AND_NEUROLIGINS	REACTOME_NEUREXINS_AND_NEUROLIGINS	Details ...	30	0.29837	0.870318	0.66248	1	1	2729	tags=23%, list=18%, signal=29%
REACTOME_NEPHRIN_FAMILY_INTERACTIONS	REACTOME_NEPHRIN_FAMILY_INTERACTIONS	Details ...	16	0.341613	0.867499	0.650582	1	1	149	tags=6%, list=1%, signal=6%
REACTOME_SIGNALING_BY_FGFR2_IN_DISEASE	REACTOME_SIGNALING_BY_FGFR2_IN_DISEASE		28	0.295645	0.865679	0.669368	1	1	7114	tags=61%, list=48%, signal=116%
REACTOME_TRANSLATION_OF_SARS_COV_2_STRUCTURAL_PROTEINS	REACTOME_TRANSLATION_OF_SARS_COV_2_STRUCTURAL_PROTEINS		53	0.265161	0.864962	0.698485	1	1	5102	tags=40%, list=34%, signal=60%
REACTOME_CHOLESTEROL_BIOSYNTHESIS	REACTOME_CHOLESTEROL_BIOSYNTHESIS		26	0.311589	0.864069	0.682371	1	1	4587	tags=31%, list=31%, signal=44%
REACTOME_ACTIVATION_OF_GENE_EXPRESSION_BY_SREBF_SREBP	REACTOME_ACTIVATION_OF_GENE_EXPRESSION_BY_SREBF_SREBP		42	0.274756	0.863474	0.678571	1	1	4944	tags=31%, list=33%, signal=46%
REACTOME_SUMOYLATION_OF_DNA_METHYLATION_PROTEINS	REACTOME_SUMOYLATION_OF_DNA_METHYLATION_PROTEINS		16	0.341488	0.860982	0.647604	1	1	5015	tags=38%, list=34%, signal=56%
REACTOME_DOWNSTREAM_SIGNALING_OF_ACTIVATED_FGFR1	REACTOME_DOWNSTREAM_SIGNALING_OF_ACTIVATED_FGFR1		16	0.342294	0.859793	0.664506	1	1	7114	tags=56%, list=48%, signal=107%
REACTOME_SIGNALING_BY_ERYTHROPOIETIN	REACTOME_SIGNALING_BY_ERYTHROPOIETIN		21	0.322623	0.857404	0.682035	1	1	5379	tags=52%, list=36%, signal=82%
REACTOME_TP53_REGULATES_TRANSCRIPTION_OF_DNA_REPAIR_GENES	REACTOME_TP53_REGULATES_TRANSCRIPTION_OF_DNA_REPAIR_GENES		57	0.260555	0.856391	0.715556	1	1	6773	tags=49%, list=45%, signal=90%
REACTOME_G1_S_SPECIFIC_TRANSCRIPTION	REACTOME_G1_S_SPECIFIC_TRANSCRIPTION		28	0.296818	0.852071	0.690332	1	1	3815	tags=32%, list=26%, signal=43%
REACTOME_ASSEMBLY_OF_ACTIVE_LPL_AND_LIPC_LIPASE_COMPLEXES	REACTOME_ASSEMBLY_OF_ACTIVE_LPL_AND_LIPC_LIPASE_COMPLEXES		16	0.339295	0.851782	0.666116	1	1	2786	tags=38%, list=19%, signal=46%
REACTOME_DOWNSTREAM_SIGNALING_OF_ACTIVATED_FGFR3	REACTOME_DOWNSTREAM_SIGNALING_OF_ACTIVATED_FGFR3		15	0.340416	0.849441	0.682043	1	1	7114	tags=53%, list=48%, signal=102%
REACTOME_SENSORY_PROCESSING_OF_SOUND	REACTOME_SENSORY_PROCESSING_OF_SOUND		42	0.273477	0.848154	0.729521	1	1	2350	tags=21%, list=16%, signal=25%
REACTOME_HDR_THROUGH_SINGLE_STRAND_ANNEALING_SSA	REACTOME_HDR_THROUGH_SINGLE_STRAND_ANNEALING_SSA		31	0.288837	0.846602	0.693972	1	1	6413	tags=58%, list=43%, signal=102%
REACTOME_INITIATION_OF_NUCLEAR_ENVELOPE_NE_REFORMATION	REACTOME_INITIATION_OF_NUCLEAR_ENVELOPE_NE_REFORMATION		18	0.324176	0.843953	0.678462	1	1	5607	tags=44%, list=38%, signal=71%
REACTOME_SARS_COV_2_INFECTION	REACTOME_SARS_COV_2_INFECTION		260	0.209445	0.843131	0.848148	1	1	5188	tags=35%, list=35%, signal=53%
REACTOME_INTERLEUKIN_RECEPTOR_SHC_SIGNALING	REACTOME_INTERLEUKIN_RECEPTOR_SHC_SIGNALING		15	0.341662	0.842732	0.671617	1	1	5379	tags=47%, list=36%, signal=73%
REACTOME_ACTIVATION_OF_NMDA_RECEPTORS_AND_POSTSYNAPTIC_EVENTS	REACTOME_ACTIVATION_OF_NMDA_RECEPTORS_AND_POSTSYNAPTIC_EVENTS		58	0.252383	0.841543	0.745536	1	1	2944	tags=21%, list=20%, signal=26%
REACTOME_LAMININ_INTERACTIONS	REACTOME_LAMININ_INTERACTIONS		27	0.296745	0.841523	0.683801	1	1	1444	tags=22%, list=10%, signal=25%
REACTOME_GLYOXYLATE_METABOLISM_AND_GLYCINE_DEGRADATION	REACTOME_GLYOXYLATE_METABOLISM_AND_GLYCINE_DEGRADATION		24	0.305131	0.841459	0.709984	1	1	861	tags=13%, list=6%, signal=13%
REACTOME_SIGNALING_BY_ALK	REACTOME_SIGNALING_BY_ALK		23	0.307457	0.839606	0.704655	1	1	4406	tags=39%, list=30%, signal=55%
REACTOME_FORMATION_OF_TUBULIN_FOLDING_INTERMEDIATES_BY_CCT_TRIC	REACTOME_FORMATION_OF_TUBULIN_FOLDING_INTERMEDIATES_BY_CCT_TRIC		19	0.320596	0.839214	0.720257	1	1	1958	tags=16%, list=13%, signal=18%
REACTOME_HSF1_ACTIVATION	REACTOME_HSF1_ACTIVATION		26	0.299597	0.83891	0.695652	1	1	2797	tags=19%, list=19%, signal=24%
REACTOME_METABOLISM_OF_WATER_SOLUBLE_VITAMINS_AND_COFACTORS	REACTOME_METABOLISM_OF_WATER_SOLUBLE_VITAMINS_AND_COFACTORS		106	0.230662	0.836803	0.779116	1	1	2482	tags=14%, list=17%, signal=17%
REACTOME_FGFR2_ALTERNATIVE_SPLICING	REACTOME_FGFR2_ALTERNATIVE_SPLICING		27	0.294763	0.836802	0.695652	1	1	6710	tags=59%, list=45%, signal=108%
REACTOME_CA_DEPENDENT_EVENTS	REACTOME_CA_DEPENDENT_EVENTS		27	0.294103	0.836562	0.704225	1	1	2944	tags=30%, list=20%, signal=37%
REACTOME_SPRY_REGULATION_OF_FGF_SIGNALING	REACTOME_SPRY_REGULATION_OF_FGF_SIGNALING		16	0.336006	0.83465	0.685393	1	1	5595	tags=38%, list=38%, signal=60%
REACTOME_TRANSLESION_SYNTHESIS_BY_Y_FAMILY_DNA_POLYMERASES_BYPASSES_LESIONS_ON_DNA_TEMPLATE	REACTOME_TRANSLESION_SYNTHESIS_BY_Y_FAMILY_DNA_POLYMERASES_BYPASSES_LESIONS_ON_DNA_TEMPLATE		38	0.273401	0.833693	0.733533	1	1	4027	tags=32%, list=27%, signal=43%
REACTOME_EXPORT_OF_VIRAL_RIBONUCLEOPROTEINS_FROM_NUCLEUS	REACTOME_EXPORT_OF_VIRAL_RIBONUCLEOPROTEINS_FROM_NUCLEUS		33	0.273319	0.828155	0.725191	1	1	598	tags=6%, list=4%, signal=6%
REACTOME_NOTCH_HLH_TRANSCRIPTION_PATHWAY	REACTOME_NOTCH_HLH_TRANSCRIPTION_PATHWAY		25	0.290541	0.827389	0.722222	1	1	4127	tags=40%, list=28%, signal=55%
REACTOME_ROLE_OF_PHOSPHOLIPIDS_IN_PHAGOCYTOSIS	REACTOME_ROLE_OF_PHOSPHOLIPIDS_IN_PHAGOCYTOSIS		18	0.323007	0.827384	0.720062	1	1	251	tags=17%, list=2%, signal=17%
REACTOME_SYNTHESIS_OF_BILE_ACIDS_AND_BILE_SALTS_VIA_7ALPHA_HYDROXYCHOLESTEROL	REACTOME_SYNTHESIS_OF_BILE_ACIDS_AND_BILE_SALTS_VIA_7ALPHA_HYDROXYCHOLESTEROL		20	0.3121	0.825912	0.719875	1	1	3684	tags=40%, list=25%, signal=53%
REACTOME_HDR_THROUGH_HOMOLOGOUS_RECOMBINATION_HRR	REACTOME_HDR_THROUGH_HOMOLOGOUS_RECOMBINATION_HRR		55	0.248498	0.82274	0.760522	1	1	6796	tags=56%, list=46%, signal=103%
REACTOME_INTERFERON_SIGNALING	REACTOME_INTERFERON_SIGNALING		152	0.214326	0.822234	0.865952	1	1	2694	tags=16%, list=18%, signal=20%
REACTOME_RESOLUTION_OF_D_LOOP_STRUCTURES_THROUGH_SYNTHESIS_DEPENDENT_STRAND_ANNEALING_SDSA	REACTOME_RESOLUTION_OF_D_LOOP_STRUCTURES_THROUGH_SYNTHESIS_DEPENDENT_STRAND_ANNEALING_SDSA		16	0.327693	0.816321	0.729773	1	1	6236	tags=56%, list=42%, signal=97%
REACTOME_AZATHIOPRINE_ADME	REACTOME_AZATHIOPRINE_ADME		20	0.30511	0.815415	0.728682	1	1	1184	tags=15%, list=8%, signal=16%
REACTOME_SIGNALING_BY_FGFR_IN_DISEASE	REACTOME_SIGNALING_BY_FGFR_IN_DISEASE		47	0.254875	0.814411	0.771903	1	1	7114	tags=60%, list=48%, signal=114%
REACTOME_TRANSCRIPTION_OF_THE_HIV_GENOME	REACTOME_TRANSCRIPTION_OF_THE_HIV_GENOME		64	0.241061	0.81169	0.805233	1	1	6773	tags=50%, list=45%, signal=91%
REACTOME_PROTEIN_LOCALIZATION	REACTOME_PROTEIN_LOCALIZATION		146	0.214378	0.808071	0.888122	1	1	4079	tags=23%, list=27%, signal=31%
REACTOME_METABOLISM_OF_VITAMINS_AND_COFACTORS	REACTOME_METABOLISM_OF_VITAMINS_AND_COFACTORS		161	0.209945	0.806525	0.874515	1	1	2482	tags=16%, list=17%, signal=19%
REACTOME_N_GLYCAN_ANTENNAE_ELONGATION_IN_THE_MEDIAL_TRANS_GOLGI	REACTOME_N_GLYCAN_ANTENNAE_ELONGATION_IN_THE_MEDIAL_TRANS_GOLGI		20	0.302453	0.805499	0.753994	1	1	1588	tags=15%, list=11%, signal=17%
REACTOME_GASTRIN_CREB_SIGNALLING_PATHWAY_VIA_PKC_AND_MAPK	REACTOME_GASTRIN_CREB_SIGNALLING_PATHWAY_VIA_PKC_AND_MAPK		16	0.326384	0.803222	0.732899	1	1	399	tags=6%, list=3%, signal=6%
REACTOME_P75_NTR_RECEPTOR_MEDIATED_SIGNALLING	REACTOME_P75_NTR_RECEPTOR_MEDIATED_SIGNALLING		81	0.228787	0.801729	0.824304	1	1	3805	tags=20%, list=26%, signal=26%
REACTOME_MHC_CLASS_II_ANTIGEN_PRESENTATION	REACTOME_MHC_CLASS_II_ANTIGEN_PRESENTATION		104	0.222081	0.800259	0.849218	1	1	3825	tags=22%, list=26%, signal=30%
REACTOME_TRANSCRIPTIONAL_REGULATION_OF_WHITE_ADIPOCYTE_DIFFERENTIATION	REACTOME_TRANSCRIPTIONAL_REGULATION_OF_WHITE_ADIPOCYTE_DIFFERENTIATION		72	0.230797	0.800124	0.832344	1	1	3255	tags=17%, list=22%, signal=21%
REACTOME_CASPASE_ACTIVATION_VIA_EXTRINSIC_APOPTOTIC_SIGNALLING_PATHWAY	REACTOME_CASPASE_ACTIVATION_VIA_EXTRINSIC_APOPTOTIC_SIGNALLING_PATHWAY		19	0.305096	0.80008	0.741835	1	1	3566	tags=37%, list=24%, signal=48%
REACTOME_DEACTIVATION_OF_THE_BETA_CATENIN_TRANSACTIVATING_COMPLEX	REACTOME_DEACTIVATION_OF_THE_BETA_CATENIN_TRANSACTIVATING_COMPLEX		35	0.266888	0.799798	0.784866	1	1	6328	tags=40%, list=42%, signal=69%
REACTOME_MITOCHONDRIAL_TRNA_AMINOACYLATION	REACTOME_MITOCHONDRIAL_TRNA_AMINOACYLATION		19	0.310207	0.796068	0.750779	1	1	4804	tags=37%, list=32%, signal=54%
REACTOME_RECRUITMENT_OF_MITOTIC_CENTROSOME_PROTEINS_AND_COMPLEXES	REACTOME_RECRUITMENT_OF_MITOTIC_CENTROSOME_PROTEINS_AND_COMPLEXES		76	0.23127	0.795765	0.840456	1	1	5125	tags=36%, list=34%, signal=54%
REACTOME_FORMATION_OF_TC_NER_PRE_INCISION_COMPLEX	REACTOME_FORMATION_OF_TC_NER_PRE_INCISION_COMPLEX		52	0.24711	0.79573	0.797015	1	1	7478	tags=58%, list=50%, signal=115%
REACTOME_LATE_ENDOSOMAL_MICROAUTOPHAGY	REACTOME_LATE_ENDOSOMAL_MICROAUTOPHAGY		31	0.272791	0.795522	0.80303	1	1	4477	tags=26%, list=30%, signal=37%
REACTOME_COPI_DEPENDENT_GOLGI_TO_ER_RETROGRADE_TRAFFIC	REACTOME_COPI_DEPENDENT_GOLGI_TO_ER_RETROGRADE_TRAFFIC		84	0.225054	0.790334	0.849508	1	1	6490	tags=48%, list=44%, signal=84%
REACTOME_REGULATION_OF_PLK1_ACTIVITY_AT_G2_M_TRANSITION	REACTOME_REGULATION_OF_PLK1_ACTIVITY_AT_G2_M_TRANSITION		82	0.223264	0.789	0.853448	1	1	5649	tags=38%, list=38%, signal=61%
REACTOME_ONCOGENIC_MAPK_SIGNALING	REACTOME_ONCOGENIC_MAPK_SIGNALING		74	0.23255	0.786656	0.844633	1	1	6794	tags=45%, list=46%, signal=82%
REACTOME_FGFR2_MUTANT_RECEPTOR_ACTIVATION	REACTOME_FGFR2_MUTANT_RECEPTOR_ACTIVATION		18	0.304535	0.786422	0.77795	1	1	6710	tags=61%, list=45%, signal=111%
REACTOME_RNA_POLYMERASE_I_TRANSCRIPTION_TERMINATION	REACTOME_RNA_POLYMERASE_I_TRANSCRIPTION_TERMINATION		29	0.272815	0.785744	0.781679	1	1	3718	tags=24%, list=25%, signal=32%
REACTOME_SUMOYLATION_OF_DNA_DAMAGE_RESPONSE_AND_REPAIR_PROTEINS	REACTOME_SUMOYLATION_OF_DNA_DAMAGE_RESPONSE_AND_REPAIR_PROTEINS		73	0.229248	0.7852	0.835517	1	1	6665	tags=49%, list=45%, signal=89%
REACTOME_SIGNALING_BY_BRAF_AND_RAF1_FUSIONS	REACTOME_SIGNALING_BY_BRAF_AND_RAF1_FUSIONS		58	0.235798	0.781948	0.847988	1	1	7164	tags=50%, list=48%, signal=96%
REACTOME_INTERCONVERSION_OF_NUCLEOTIDE_DI_AND_TRIPHOSPHATES	REACTOME_INTERCONVERSION_OF_NUCLEOTIDE_DI_AND_TRIPHOSPHATES		27	0.276432	0.778514	0.794118	1	1	4507	tags=41%, list=30%, signal=58%
REACTOME_CELL_EXTRACELLULAR_MATRIX_INTERACTIONS	REACTOME_CELL_EXTRACELLULAR_MATRIX_INTERACTIONS		17	0.306141	0.778374	0.767213	1	1	155	tags=6%, list=1%, signal=6%
REACTOME_GLYCOSPHINGOLIPID_METABOLISM	REACTOME_GLYCOSPHINGOLIPID_METABOLISM		39	0.258251	0.775652	0.819596	1	1	3274	tags=26%, list=22%, signal=33%
REACTOME_ABERRANT_REGULATION_OF_MITOTIC_G1_S_TRANSITION_IN_CANCER_DUE_TO_RB1_DEFECTS	REACTOME_ABERRANT_REGULATION_OF_MITOTIC_G1_S_TRANSITION_IN_CANCER_DUE_TO_RB1_DEFECTS		15	0.306742	0.775246	0.796117	1	1	3112	tags=33%, list=21%, signal=42%
REACTOME_SUMOYLATION_OF_DNA_REPLICATION_PROTEINS	REACTOME_SUMOYLATION_OF_DNA_REPLICATION_PROTEINS		46	0.246131	0.774382	0.815603	1	1	6665	tags=48%, list=45%, signal=86%
REACTOME_BUDDING_AND_MATURATION_OF_HIV_VIRION	REACTOME_BUDDING_AND_MATURATION_OF_HIV_VIRION		27	0.27647	0.773927	0.805296	1	1	7445	tags=56%, list=50%, signal=111%
REACTOME_DNA_DAMAGE_BYPASS	REACTOME_DNA_DAMAGE_BYPASS		47	0.240806	0.772897	0.816233	1	1	4027	tags=28%, list=27%, signal=38%
REACTOME_TRANSCRIPTIONAL_REGULATION_BY_MECP2	REACTOME_TRANSCRIPTIONAL_REGULATION_BY_MECP2		45	0.244781	0.772235	0.808759	1	1	3790	tags=24%, list=25%, signal=33%
REACTOME_SUMOYLATION_OF_RNA_BINDING_PROTEINS	REACTOME_SUMOYLATION_OF_RNA_BINDING_PROTEINS		47	0.242745	0.771978	0.863077	1	1	6665	tags=40%, list=45%, signal=73%
REACTOME_ENDOSOMAL_SORTING_COMPLEX_REQUIRED_FOR_TRANSPORT_ESCRT	REACTOME_ENDOSOMAL_SORTING_COMPLEX_REQUIRED_FOR_TRANSPORT_ESCRT		30	0.264025	0.770655	0.800623	1	1	6820	tags=43%, list=46%, signal=80%
REACTOME_RNA_POLYMERASE_II_PRE_TRANSCRIPTION_EVENTS	REACTOME_RNA_POLYMERASE_II_PRE_TRANSCRIPTION_EVENTS		75	0.22132	0.769814	0.874814	1	1	6773	tags=47%, list=45%, signal=85%
REACTOME_METABOLISM_OF_FAT_SOLUBLE_VITAMINS	REACTOME_METABOLISM_OF_FAT_SOLUBLE_VITAMINS		38	0.252523	0.7678	0.821646	1	1	3936	tags=42%, list=26%, signal=57%
REACTOME_RHOA_GTPASE_CYCLE	REACTOME_RHOA_GTPASE_CYCLE		127	0.208221	0.767752	0.921379	1	1	4424	tags=27%, list=30%, signal=38%
REACTOME_FLT3_SIGNALING	REACTOME_FLT3_SIGNALING		31	0.263914	0.765251	0.797297	1	1	1749	tags=10%, list=12%, signal=11%
REACTOME_CITRIC_ACID_CYCLE_TCA_CYCLE	REACTOME_CITRIC_ACID_CYCLE_TCA_CYCLE		22	0.283506	0.762957	0.824089	1	1	6889	tags=59%, list=46%, signal=110%
REACTOME_NETRIN_1_SIGNALING	REACTOME_NETRIN_1_SIGNALING		34	0.252844	0.760426	0.833861	1	1	757	tags=9%, list=5%, signal=9%
REACTOME_CYTOPROTECTION_BY_HMOX1	REACTOME_CYTOPROTECTION_BY_HMOX1		59	0.231799	0.759488	0.875543	1	1	6823	tags=46%, list=46%, signal=84%
REACTOME_HIV_LIFE_CYCLE	REACTOME_HIV_LIFE_CYCLE		140	0.202524	0.758561	0.927152	1	1	6820	tags=45%, list=46%, signal=82%
REACTOME_TRANSPORT_OF_INORGANIC_CATIONS_ANIONS_AND_AMINO_ACIDS_OLIGOPEPTIDES	REACTOME_TRANSPORT_OF_INORGANIC_CATIONS_ANIONS_AND_AMINO_ACIDS_OLIGOPEPTIDES		68	0.222321	0.755484	0.898051	1	1	2186	tags=19%, list=15%, signal=22%
REACTOME_ION_TRANSPORT_BY_P_TYPE_ATPASES	REACTOME_ION_TRANSPORT_BY_P_TYPE_ATPASES		37	0.248578	0.754916	0.84375	1	1	2668	tags=22%, list=18%, signal=26%
REACTOME_HIV_TRANSCRIPTION_ELONGATION	REACTOME_HIV_TRANSCRIPTION_ELONGATION		40	0.245362	0.751338	0.861963	1	1	7306	tags=55%, list=49%, signal=108%
REACTOME_INSULIN_PROCESSING	REACTOME_INSULIN_PROCESSING		20	0.286511	0.74981	0.800628	1	1	6950	tags=55%, list=47%, signal=103%
REACTOME_POTENTIAL_THERAPEUTICS_FOR_SARS	REACTOME_POTENTIAL_THERAPEUTICS_FOR_SARS		83	0.216425	0.748576	0.90365	1	1	2597	tags=16%, list=17%, signal=19%
REACTOME_FORMATION_OF_THE_EARLY_ELONGATION_COMPLEX	REACTOME_FORMATION_OF_THE_EARLY_ELONGATION_COMPLEX		31	0.262134	0.747642	0.844376	1	1	7200	tags=58%, list=48%, signal=112%
REACTOME_ATTENUATION_PHASE	REACTOME_ATTENUATION_PHASE		22	0.273152	0.746741	0.815789	1	1	2036	tags=14%, list=14%, signal=16%
REACTOME_PROTEIN_METHYLATION	REACTOME_PROTEIN_METHYLATION		15	0.301179	0.745773	0.827532	1	1	2816	tags=27%, list=19%, signal=33%
REACTOME_RHO_GTPASES_ACTIVATE_IQGAPS	REACTOME_RHO_GTPASES_ACTIVATE_IQGAPS		23	0.269958	0.744998	0.820593	1	1	6862	tags=52%, list=46%, signal=96%
REACTOME_NUCLEAR_EVENTS_STIMULATED_BY_ALK_SIGNALING_IN_CANCER	REACTOME_NUCLEAR_EVENTS_STIMULATED_BY_ALK_SIGNALING_IN_CANCER		17	0.286363	0.741847	0.819876	1	1	2418	tags=18%, list=16%, signal=21%
REACTOME_NUCLEAR_RECEPTOR_TRANSCRIPTION_PATHWAY	REACTOME_NUCLEAR_RECEPTOR_TRANSCRIPTION_PATHWAY		41	0.237469	0.741676	0.877165	1	1	4800	tags=41%, list=32%, signal=61%
REACTOME_METABOLISM_OF_NUCLEOTIDES	REACTOME_METABOLISM_OF_NUCLEOTIDES		85	0.20751	0.737389	0.924286	1	1	5810	tags=42%, list=39%, signal=69%
REACTOME_TRANSCRIPTIONAL_REGULATION_BY_TP53	REACTOME_TRANSCRIPTIONAL_REGULATION_BY_TP53		332	0.177371	0.733167	0.997613	1	1	6348	tags=42%, list=43%, signal=71%
REACTOME_NOTCH1_INTRACELLULAR_DOMAIN_REGULATES_TRANSCRIPTION	REACTOME_NOTCH1_INTRACELLULAR_DOMAIN_REGULATES_TRANSCRIPTION		42	0.236445	0.732043	0.884146	1	1	6407	tags=52%, list=43%, signal=92%
REACTOME_DAG_AND_IP3_SIGNALING	REACTOME_DAG_AND_IP3_SIGNALING		30	0.254121	0.730151	0.85994	1	1	3717	tags=33%, list=25%, signal=44%
REACTOME_BUTYRATE_RESPONSE_FACTOR_1_BRF1_BINDS_AND_DESTABILIZES_MRNA	REACTOME_BUTYRATE_RESPONSE_FACTOR_1_BRF1_BINDS_AND_DESTABILIZES_MRNA		16	0.287233	0.729664	0.849845	1	1	6717	tags=56%, list=45%, signal=102%
REACTOME_SIGNALING_BY_NOTCH1	REACTOME_SIGNALING_BY_NOTCH1		64	0.214278	0.728328	0.926794	1	1	4127	tags=25%, list=28%, signal=34%
REACTOME_POST_TRANSLATIONAL_MODIFICATION_SYNTHESIS_OF_GPI_ANCHORED_PROTEINS	REACTOME_POST_TRANSLATIONAL_MODIFICATION_SYNTHESIS_OF_GPI_ANCHORED_PROTEINS		51	0.222931	0.727786	0.904412	1	1	4031	tags=31%, list=27%, signal=43%
REACTOME_CYCLIN_D_ASSOCIATED_EVENTS_IN_G1	REACTOME_CYCLIN_D_ASSOCIATED_EVENTS_IN_G1		43	0.230414	0.72741	0.893393	1	1	3124	tags=26%, list=21%, signal=32%
REACTOME_BASIGIN_INTERACTIONS	REACTOME_BASIGIN_INTERACTIONS		20	0.279606	0.725521	0.847484	1	1	3833	tags=30%, list=26%, signal=40%
REACTOME_ACTIVATION_OF_AMPK_DOWNSTREAM_OF_NMDARS	REACTOME_ACTIVATION_OF_AMPK_DOWNSTREAM_OF_NMDARS		18	0.277398	0.725505	0.842105	1	1	1958	tags=17%, list=13%, signal=19%
REACTOME_RNA_POLYMERASE_I_TRANSCRIPTION_INITIATION	REACTOME_RNA_POLYMERASE_I_TRANSCRIPTION_INITIATION		45	0.2313	0.725129	0.881538	1	1	3718	tags=20%, list=25%, signal=27%
REACTOME_APC_CDC20_MEDIATED_DEGRADATION_OF_NEK2A	REACTOME_APC_CDC20_MEDIATED_DEGRADATION_OF_NEK2A		26	0.260228	0.723214	0.863924	1	1	5595	tags=50%, list=38%, signal=80%
REACTOME_SUMOYLATION_OF_UBIQUITINYLATION_PROTEINS	REACTOME_SUMOYLATION_OF_UBIQUITINYLATION_PROTEINS		38	0.238494	0.719815	0.870192	1	1	6665	tags=47%, list=45%, signal=85%
REACTOME_RNA_POLYMERASE_III_TRANSCRIPTION	REACTOME_RNA_POLYMERASE_III_TRANSCRIPTION		36	0.236703	0.719185	0.886293	1	1	6128	tags=36%, list=41%, signal=61%
REACTOME_ANCHORING_OF_THE_BASAL_BODY_TO_THE_PLASMA_MEMBRANE	REACTOME_ANCHORING_OF_THE_BASAL_BODY_TO_THE_PLASMA_MEMBRANE		84	0.204995	0.71913	0.9362	1	1	5125	tags=32%, list=34%, signal=49%
REACTOME_DAP12_INTERACTIONS	REACTOME_DAP12_INTERACTIONS		19	0.276528	0.71791	0.852255	1	1	3717	tags=32%, list=25%, signal=42%
REACTOME_SIGNALING_BY_FGFR2	REACTOME_SIGNALING_BY_FGFR2		56	0.218049	0.716202	0.914286	1	1	7164	tags=55%, list=48%, signal=106%
REACTOME_BILE_ACID_AND_BILE_SALT_METABOLISM	REACTOME_BILE_ACID_AND_BILE_SALT_METABOLISM		35	0.23894	0.71465	0.890966	1	1	3800	tags=34%, list=25%, signal=46%
REACTOME_LATE_SARS_COV_2_INFECTION_EVENTS	REACTOME_LATE_SARS_COV_2_INFECTION_EVENTS		62	0.210129	0.713047	0.943101	1	1	5188	tags=37%, list=35%, signal=57%
REACTOME_HIV_TRANSCRIPTION_INITIATION	REACTOME_HIV_TRANSCRIPTION_INITIATION		43	0.228473	0.712962	0.890769	1	1	6773	tags=51%, list=45%, signal=93%
REACTOME_NPAS4_REGULATES_EXPRESSION_OF_TARGET_GENES	REACTOME_NPAS4_REGULATES_EXPRESSION_OF_TARGET_GENES		16	0.281023	0.708789	0.859873	1	1	2091	tags=19%, list=14%, signal=22%
REACTOME_RNA_POLYMERASE_III_TRANSCRIPTION_INITIATION_FROM_TYPE_3_PROMOTER	REACTOME_RNA_POLYMERASE_III_TRANSCRIPTION_INITIATION_FROM_TYPE_3_PROMOTER		27	0.248647	0.705654	0.889439	1	1	6128	tags=41%, list=41%, signal=69%
REACTOME_RORA_ACTIVATES_GENE_EXPRESSION	REACTOME_RORA_ACTIVATES_GENE_EXPRESSION		18	0.27313	0.705176	0.873147	1	1	1302	tags=11%, list=9%, signal=12%
REACTOME_CILIUM_ASSEMBLY	REACTOME_CILIUM_ASSEMBLY		166	0.184923	0.703815	0.990264	1	1	4293	tags=23%, list=29%, signal=33%
REACTOME_ER_QUALITY_CONTROL_COMPARTMENT_ERQC	REACTOME_ER_QUALITY_CONTROL_COMPARTMENT_ERQC		21	0.261153	0.701043	0.852146	1	1	6167	tags=52%, list=41%, signal=89%
REACTOME_FORMATION_OF_RNA_POL_II_ELONGATION_COMPLEX	REACTOME_FORMATION_OF_RNA_POL_II_ELONGATION_COMPLEX		55	0.215211	0.699246	0.955007	1	1	6773	tags=44%, list=45%, signal=80%
REACTOME_CARBOXYTERMINAL_POST_TRANSLATIONAL_MODIFICATIONS_OF_TUBULIN	REACTOME_CARBOXYTERMINAL_POST_TRANSLATIONAL_MODIFICATIONS_OF_TUBULIN		26	0.248657	0.698674	0.907407	1	1	2147	tags=15%, list=14%, signal=18%
REACTOME_MRNA_SPLICING_MINOR_PATHWAY	REACTOME_MRNA_SPLICING_MINOR_PATHWAY		50	0.216895	0.698257	0.929878	1	1	7224	tags=56%, list=48%, signal=108%
REACTOME_NGF_STIMULATED_TRANSCRIPTION	REACTOME_NGF_STIMULATED_TRANSCRIPTION		29	0.24058	0.697298	0.892097	1	1	2164	tags=17%, list=15%, signal=20%
REACTOME_RAB_REGULATION_OF_TRAFFICKING	REACTOME_RAB_REGULATION_OF_TRAFFICKING		111	0.189949	0.69602	0.98224	1	1	6456	tags=41%, list=43%, signal=73%
REACTOME_COOPERATION_OF_PREFOLDIN_AND_TRIC_CCT_IN_ACTIN_AND_TUBULIN_FOLDING	REACTOME_COOPERATION_OF_PREFOLDIN_AND_TRIC_CCT_IN_ACTIN_AND_TUBULIN_FOLDING		25	0.247207	0.693959	0.870515	1	1	1958	tags=12%, list=13%, signal=14%
REACTOME_HIV_ELONGATION_ARREST_AND_RECOVERY	REACTOME_HIV_ELONGATION_ARREST_AND_RECOVERY		31	0.239993	0.69378	0.889394	1	1	6710	tags=52%, list=45%, signal=94%
REACTOME_RAC1_GTPASE_CYCLE	REACTOME_RAC1_GTPASE_CYCLE		149	0.184929	0.693624	0.983936	1	1	1569	tags=8%, list=11%, signal=9%
REACTOME_FORMATION_OF_ATP_BY_CHEMIOSMOTIC_COUPLING	REACTOME_FORMATION_OF_ATP_BY_CHEMIOSMOTIC_COUPLING		18	0.261172	0.693149	0.8576	1	1	1509	tags=11%, list=10%, signal=12%
REACTOME_CARDIAC_CONDUCTION	REACTOME_CARDIAC_CONDUCTION		52	0.211737	0.693003	0.939759	1	1	2944	tags=21%, list=20%, signal=26%
REACTOME_RESOLUTION_OF_SISTER_CHROMATID_COHESION	REACTOME_RESOLUTION_OF_SISTER_CHROMATID_COHESION		110	0.188911	0.69218	0.977809	1	1	4529	tags=26%, list=30%, signal=38%
REACTOME_SYNTHESIS_OF_SUBSTRATES_IN_N_GLYCAN_BIOSYTHESIS	REACTOME_SYNTHESIS_OF_SUBSTRATES_IN_N_GLYCAN_BIOSYTHESIS		55	0.213082	0.689711	0.926579	1	1	3571	tags=27%, list=24%, signal=36%
REACTOME_APC_C_CDC20_MEDIATED_DEGRADATION_OF_CYCLIN_B	REACTOME_APC_C_CDC20_MEDIATED_DEGRADATION_OF_CYCLIN_B		24	0.249182	0.688924	0.912442	1	1	5607	tags=50%, list=38%, signal=80%
REACTOME_SIALIC_ACID_METABOLISM	REACTOME_SIALIC_ACID_METABOLISM		26	0.242824	0.687501	0.881978	1	1	3571	tags=35%, list=24%, signal=45%
REACTOME_SIGNALING_BY_WNT_IN_CANCER	REACTOME_SIGNALING_BY_WNT_IN_CANCER		31	0.235204	0.685441	0.906452	1	1	3890	tags=26%, list=26%, signal=35%
REACTOME_ACTIVATED_NOTCH1_TRANSMITS_SIGNAL_TO_THE_NUCLEUS	REACTOME_ACTIVATED_NOTCH1_TRANSMITS_SIGNAL_TO_THE_NUCLEUS		27	0.243609	0.684631	0.913738	1	1	3601	tags=22%, list=24%, signal=29%
REACTOME_CONSTITUTIVE_SIGNALING_BY_LIGAND_RESPONSIVE_EGFR_CANCER_VARIANTS	REACTOME_CONSTITUTIVE_SIGNALING_BY_LIGAND_RESPONSIVE_EGFR_CANCER_VARIANTS		19	0.266968	0.683389	0.882629	1	1	5595	tags=37%, list=38%, signal=59%
REACTOME_PURINE_CATABOLISM	REACTOME_PURINE_CATABOLISM		15	0.276227	0.681225	0.869427	1	1	5260	tags=40%, list=35%, signal=62%
REACTOME_SIGNALING_BY_MODERATE_KINASE_ACTIVITY_BRAF_MUTANTS	REACTOME_SIGNALING_BY_MODERATE_KINASE_ACTIVITY_BRAF_MUTANTS		38	0.221736	0.678283	0.941985	1	1	2668	tags=16%, list=18%, signal=19%
REACTOME_ABORTIVE_ELONGATION_OF_HIV_1_TRANSCRIPT_IN_THE_ABSENCE_OF_TAT	REACTOME_ABORTIVE_ELONGATION_OF_HIV_1_TRANSCRIPT_IN_THE_ABSENCE_OF_TAT		22	0.255122	0.677821	0.912773	1	1	6710	tags=59%, list=45%, signal=107%
REACTOME_NUCLEOTIDE_SALVAGE	REACTOME_NUCLEOTIDE_SALVAGE		19	0.255251	0.673407	0.901587	1	1	4900	tags=32%, list=33%, signal=47%
REACTOME_MITOTIC_G2_G2_M_PHASES	REACTOME_MITOTIC_G2_G2_M_PHASES		181	0.172261	0.668182	0.99359	1	1	5811	tags=34%, list=39%, signal=55%
REACTOME_AURKA_ACTIVATION_BY_TPX2	REACTOME_AURKA_ACTIVATION_BY_TPX2		67	0.197878	0.667057	0.951524	1	1	5811	tags=39%, list=39%, signal=63%
REACTOME_PROTEIN_PROTEIN_INTERACTIONS_AT_SYNAPSES	REACTOME_PROTEIN_PROTEIN_INTERACTIONS_AT_SYNAPSES		47	0.2083	0.666998	0.941088	1	1	2729	tags=19%, list=18%, signal=23%
REACTOME_HSF1_DEPENDENT_TRANSACTIVATION	REACTOME_HSF1_DEPENDENT_TRANSACTIVATION		30	0.231751	0.665957	0.934272	1	1	2668	tags=17%, list=18%, signal=20%
REACTOME_SIGNALING_BY_FGFR2_IIIA_TM	REACTOME_SIGNALING_BY_FGFR2_IIIA_TM		17	0.258635	0.662806	0.921348	1	1	6710	tags=59%, list=45%, signal=107%
REACTOME_REGULATION_OF_TP53_ACTIVITY	REACTOME_REGULATION_OF_TP53_ACTIVITY		143	0.174123	0.660298	0.993307	1	1	6417	tags=47%, list=43%, signal=81%
REACTOME_CIRCADIAN_CLOCK	REACTOME_CIRCADIAN_CLOCK		67	0.195149	0.659623	0.975219	1	1	1724	tags=10%, list=12%, signal=12%
REACTOME_EPHRIN_SIGNALING	REACTOME_EPHRIN_SIGNALING		17	0.262821	0.658928	0.905	1	1	2663	tags=24%, list=18%, signal=29%
REACTOME_REGULATION_OF_LIPID_METABOLISM_BY_PPARALPHA	REACTOME_REGULATION_OF_LIPID_METABOLISM_BY_PPARALPHA		110	0.181919	0.658841	0.984828	1	1	2604	tags=15%, list=17%, signal=19%
REACTOME_COPII_MEDIATED_VESICLE_TRANSPORT	REACTOME_COPII_MEDIATED_VESICLE_TRANSPORT		60	0.19576	0.653367	0.976401	1	1	5521	tags=30%, list=37%, signal=47%
REACTOME_MRNA_CAPPING	REACTOME_MRNA_CAPPING		28	0.22289	0.652075	0.942187	1	1	7200	tags=54%, list=48%, signal=103%
REACTOME_RAF_ACTIVATION	REACTOME_RAF_ACTIVATION		31	0.219837	0.650126	0.943838	1	1	6794	tags=42%, list=46%, signal=77%
REACTOME_ESTROGEN_DEPENDENT_NUCLEAR_EVENTS_DOWNSTREAM_OF_ESR_MEMBRANE_SIGNALING	REACTOME_ESTROGEN_DEPENDENT_NUCLEAR_EVENTS_DOWNSTREAM_OF_ESR_MEMBRANE_SIGNALING		19	0.251476	0.649928	0.90183	1	1	1749	tags=16%, list=12%, signal=18%
REACTOME_MAP2K_AND_MAPK_ACTIVATION	REACTOME_MAP2K_AND_MAPK_ACTIVATION		35	0.21762	0.647569	0.947773	1	1	7164	tags=51%, list=48%, signal=99%
REACTOME_PHOSPHORYLATION_OF_THE_APC_C	REACTOME_PHOSPHORYLATION_OF_THE_APC_C		20	0.241595	0.646066	0.919743	1	1	5607	tags=50%, list=38%, signal=80%
REACTOME_RRNA_MODIFICATION_IN_THE_NUCLEUS_AND_CYTOSOL	REACTOME_RRNA_MODIFICATION_IN_THE_NUCLEUS_AND_CYTOSOL		58	0.193195	0.642456	0.974242	1	1	2002	tags=10%, list=13%, signal=12%
REACTOME_RHO_GTPASE_CYCLE	REACTOME_RHO_GTPASE_CYCLE		392	0.15175	0.637525	1	1	1	4310	tags=21%, list=29%, signal=29%
REACTOME_RHOC_GTPASE_CYCLE	REACTOME_RHOC_GTPASE_CYCLE		69	0.189043	0.637314	0.977909	1	1	4110	tags=20%, list=28%, signal=28%
REACTOME_SYNTHESIS_OF_IP3_AND_IP4_IN_THE_CYTOSOL	REACTOME_SYNTHESIS_OF_IP3_AND_IP4_IN_THE_CYTOSOL		17	0.246741	0.631377	0.917628	1	1	4609	tags=35%, list=31%, signal=51%
REACTOME_FLT3_SIGNALING_IN_DISEASE	REACTOME_FLT3_SIGNALING_IN_DISEASE		25	0.223501	0.626848	0.943639	1	1	6794	tags=52%, list=46%, signal=95%
REACTOME_INTERLEUKIN_3_INTERLEUKIN_5_AND_GM_CSF_SIGNALING	REACTOME_INTERLEUKIN_3_INTERLEUKIN_5_AND_GM_CSF_SIGNALING		33	0.212577	0.626558	0.959677	1	1	5595	tags=45%, list=38%, signal=73%
REACTOME_TP53_REGULATES_TRANSCRIPTION_OF_ADDITIONAL_CELL_CYCLE_GENES_WHOSE_EXACT_ROLE_IN_THE_P53_PATHWAY_REMAIN_UNCERTAIN	REACTOME_TP53_REGULATES_TRANSCRIPTION_OF_ADDITIONAL_CELL_CYCLE_GENES_WHOSE_EXACT_ROLE_IN_THE_P53_PATHWAY_REMAIN_UNCERTAIN		21	0.234261	0.622674	0.933948	1	1	5966	tags=52%, list=40%, signal=87%
REACTOME_SIGNALING_BY_ERBB4	REACTOME_SIGNALING_BY_ERBB4		41	0.203367	0.622599	0.970313	1	1	1614	tags=10%, list=11%, signal=11%
REACTOME_FCGAMMA_RECEPTOR_FCGR_DEPENDENT_PHAGOCYTOSIS	REACTOME_FCGAMMA_RECEPTOR_FCGR_DEPENDENT_PHAGOCYTOSIS		71	0.179919	0.621234	0.985896	1	1	3717	tags=21%, list=25%, signal=28%
REACTOME_IRE1ALPHA_ACTIVATES_CHAPERONES	REACTOME_IRE1ALPHA_ACTIVATES_CHAPERONES		48	0.194226	0.619864	0.972892	1	1	4535	tags=29%, list=30%, signal=42%
REACTOME_TRANSCRIPTIONAL_REGULATION_BY_NPAS4	REACTOME_TRANSCRIPTIONAL_REGULATION_BY_NPAS4		27	0.217853	0.619083	0.961844	1	1	2091	tags=11%, list=14%, signal=13%
REACTOME_DISEASES_OF_MITOTIC_CELL_CYCLE	REACTOME_DISEASES_OF_MITOTIC_CELL_CYCLE		36	0.202691	0.618932	0.969256	1	1	4757	tags=36%, list=32%, signal=53%
REACTOME_CDC42_GTPASE_CYCLE	REACTOME_CDC42_GTPASE_CYCLE		126	0.164833	0.617643	0.99729	1	1	1569	tags=8%, list=11%, signal=9%
REACTOME_RNA_POLYMERASE_III_CHAIN_ELONGATION	REACTOME_RNA_POLYMERASE_III_CHAIN_ELONGATION		17	0.241228	0.617504	0.938808	1	1	1946	tags=12%, list=13%, signal=14%
REACTOME_SUMOYLATION_OF_SUMOYLATION_PROTEINS	REACTOME_SUMOYLATION_OF_SUMOYLATION_PROTEINS		35	0.205913	0.617409	0.960843	1	1	6665	tags=43%, list=45%, signal=77%
REACTOME_NOTCH3_ACTIVATION_AND_TRANSMISSION_OF_SIGNAL_TO_THE_NUCLEUS	REACTOME_NOTCH3_ACTIVATION_AND_TRANSMISSION_OF_SIGNAL_TO_THE_NUCLEUS		23	0.225363	0.610935	0.948357	1	1	3522	tags=22%, list=24%, signal=28%
REACTOME_RESPIRATORY_ELECTRON_TRANSPORT	REACTOME_RESPIRATORY_ELECTRON_TRANSPORT		98	0.16654	0.608482	0.997211	1	1	6157	tags=40%, list=41%, signal=67%
REACTOME_REGULATION_OF_TP53_EXPRESSION_AND_DEGRADATION	REACTOME_REGULATION_OF_TP53_EXPRESSION_AND_DEGRADATION		35	0.202998	0.608193	0.964912	1	1	6328	tags=51%, list=42%, signal=89%
REACTOME_FATTY_ACYL_COA_BIOSYNTHESIS	REACTOME_FATTY_ACYL_COA_BIOSYNTHESIS		29	0.212511	0.606372	0.958466	1	1	3853	tags=24%, list=26%, signal=32%
REACTOME_RNA_POLYMERASE_III_TRANSCRIPTION_TERMINATION	REACTOME_RNA_POLYMERASE_III_TRANSCRIPTION_TERMINATION		18	0.23425	0.605229	0.955056	1	1	1946	tags=11%, list=13%, signal=13%
REACTOME_RHOD_GTPASE_CYCLE	REACTOME_RHOD_GTPASE_CYCLE		50	0.187604	0.603122	0.983871	1	1	1040	tags=8%, list=7%, signal=9%
REACTOME_CELLULAR_RESPONSE_TO_HYPOXIA	REACTOME_CELLULAR_RESPONSE_TO_HYPOXIA		71	0.176813	0.602003	0.997106	1	1	1924	tags=7%, list=13%, signal=8%
REACTOME_SIGNALING_BY_ERBB2_ECD_MUTANTS	REACTOME_SIGNALING_BY_ERBB2_ECD_MUTANTS		16	0.240107	0.600516	0.933092	1	1	5379	tags=31%, list=36%, signal=49%
REACTOME_RESPIRATORY_ELECTRON_TRANSPORT_ATP_SYNTHESIS_BY_CHEMIOSMOTIC_COUPLING_AND_HEAT_PRODUCTION_BY_UNCOUPLING_PROTEINS	REACTOME_RESPIRATORY_ELECTRON_TRANSPORT_ATP_SYNTHESIS_BY_CHEMIOSMOTIC_COUPLING_AND_HEAT_PRODUCTION_BY_UNCOUPLING_PROTEINS		119	0.161238	0.59855	1	1	1	6157	tags=38%, list=41%, signal=64%
REACTOME_APOPTOTIC_CLEAVAGE_OF_CELLULAR_PROTEINS	REACTOME_APOPTOTIC_CLEAVAGE_OF_CELLULAR_PROTEINS		30	0.205808	0.598033	0.968553	1	1	7147	tags=53%, list=48%, signal=102%
REACTOME_RHO_GTPASES_ACTIVATE_WASPS_AND_WAVES	REACTOME_RHO_GTPASES_ACTIVATE_WASPS_AND_WAVES		32	0.206488	0.597703	0.968516	1	1	977	tags=6%, list=7%, signal=7%
REACTOME_RUNX2_REGULATES_BONE_DEVELOPMENT	REACTOME_RUNX2_REGULATES_BONE_DEVELOPMENT		22	0.218339	0.597437	0.956857	1	1	5216	tags=41%, list=35%, signal=63%
REACTOME_DISORDERS_OF_TRANSMEMBRANE_TRANSPORTERS	REACTOME_DISORDERS_OF_TRANSMEMBRANE_TRANSPORTERS		141	0.15825	0.596881	0.998661	1	1	3971	tags=18%, list=27%, signal=25%
REACTOME_ASPARAGINE_N_LINKED_GLYCOSYLATION	REACTOME_ASPARAGINE_N_LINKED_GLYCOSYLATION		267	0.146108	0.595344	1	1	1	5808	tags=36%, list=39%, signal=58%
REACTOME_COMPLEX_I_BIOGENESIS	REACTOME_COMPLEX_I_BIOGENESIS		53	0.17884	0.588671	0.984686	1	1	6157	tags=45%, list=41%, signal=77%
REACTOME_RESPONSE_OF_EIF2AK1_HRI_TO_HEME_DEFICIENCY	REACTOME_RESPONSE_OF_EIF2AK1_HRI_TO_HEME_DEFICIENCY		15	0.235804	0.588455	0.950577	1	1	3862	tags=33%, list=26%, signal=45%
REACTOME_S_PHASE	REACTOME_S_PHASE		152	0.154036	0.588078	1	1	1	3529	tags=18%, list=24%, signal=24%
REACTOME_SYNTHESIS_OF_PC	REACTOME_SYNTHESIS_OF_PC		25	0.202581	0.580936	0.977707	1	1	3781	tags=32%, list=25%, signal=43%
REACTOME_SNRNP_ASSEMBLY	REACTOME_SNRNP_ASSEMBLY		54	0.180059	0.580701	0.993994	1	1	6736	tags=44%, list=45%, signal=81%
REACTOME_GENE_AND_PROTEIN_EXPRESSION_BY_JAK_STAT_SIGNALING_AFTER_INTERLEUKIN_12_STIMULATION	REACTOME_GENE_AND_PROTEIN_EXPRESSION_BY_JAK_STAT_SIGNALING_AFTER_INTERLEUKIN_12_STIMULATION		30	0.195167	0.575583	0.976816	1	1	4600	tags=23%, list=31%, signal=34%
REACTOME_NR1H3_NR1H2_REGULATE_GENE_EXPRESSION_LINKED_TO_CHOLESTEROL_TRANSPORT_AND_EFFLUX	REACTOME_NR1H3_NR1H2_REGULATE_GENE_EXPRESSION_LINKED_TO_CHOLESTEROL_TRANSPORT_AND_EFFLUX		33	0.192245	0.572374	0.987711	1	1	3473	tags=24%, list=23%, signal=32%
REACTOME_RAB_GEFS_EXCHANGE_GTP_FOR_GDP_ON_RABS	REACTOME_RAB_GEFS_EXCHANGE_GTP_FOR_GDP_ON_RABS		82	0.162181	0.571319	0.998574	1	1	1861	tags=9%, list=12%, signal=10%
REACTOME_MITOCHONDRIAL_PROTEIN_IMPORT	REACTOME_MITOCHONDRIAL_PROTEIN_IMPORT		59	0.171871	0.568956	0.994228	1	1	6615	tags=46%, list=44%, signal=82%
REACTOME_SIGNALING_BY_HEDGEHOG	REACTOME_SIGNALING_BY_HEDGEHOG		127	0.15102	0.567986	0.998645	1	1	2944	tags=14%, list=20%, signal=18%
REACTOME_SIGNALING_BY_NOTCH1_PEST_DOMAIN_MUTANTS_IN_CANCER	REACTOME_SIGNALING_BY_NOTCH1_PEST_DOMAIN_MUTANTS_IN_CANCER		51	0.173173	0.566735	0.993949	1	1	4127	tags=25%, list=28%, signal=35%
REACTOME_TRISTETRAPROLIN_TTP_ZFP36_BINDS_AND_DESTABILIZES_MRNA	REACTOME_TRISTETRAPROLIN_TTP_ZFP36_BINDS_AND_DESTABILIZES_MRNA		16	0.223986	0.562631	0.961667	1	1	6717	tags=56%, list=45%, signal=102%
REACTOME_TRANSPORT_OF_MATURE_TRANSCRIPT_TO_CYTOPLASM	REACTOME_TRANSPORT_OF_MATURE_TRANSCRIPT_TO_CYTOPLASM		77	0.16083	0.560268	0.997191	1	1	6976	tags=45%, list=47%, signal=85%
REACTOME_SIGNALING_BY_NOTCH2	REACTOME_SIGNALING_BY_NOTCH2		26	0.200786	0.560104	0.981424	1	1	6253	tags=42%, list=42%, signal=73%
REACTOME_INHIBITION_OF_THE_PROTEOLYTIC_ACTIVITY_OF_APC_C_REQUIRED_FOR_THE_ONSET_OF_ANAPHASE_BY_MITOTIC_SPINDLE_CHECKPOINT_COMPONENTS	REACTOME_INHIBITION_OF_THE_PROTEOLYTIC_ACTIVITY_OF_APC_C_REQUIRED_FOR_THE_ONSET_OF_ANAPHASE_BY_MITOTIC_SPINDLE_CHECKPOINT_COMPONENTS		21	0.209625	0.559223	0.975689	1	1	5146	tags=43%, list=35%, signal=65%
REACTOME_TGF_BETA_RECEPTOR_SIGNALING_IN_EMT_EPITHELIAL_TO_MESENCHYMAL_TRANSITION	REACTOME_TGF_BETA_RECEPTOR_SIGNALING_IN_EMT_EPITHELIAL_TO_MESENCHYMAL_TRANSITION		16	0.2184	0.5588	0.966159	1	1	662	tags=6%, list=4%, signal=7%
REACTOME_RNA_POLYMERASE_II_TRANSCRIPTION_TERMINATION	REACTOME_RNA_POLYMERASE_II_TRANSCRIPTION_TERMINATION		62	0.167865	0.557136	0.994169	1	1	6970	tags=47%, list=47%, signal=87%
REACTOME_PRE_NOTCH_PROCESSING_IN_GOLGI	REACTOME_PRE_NOTCH_PROCESSING_IN_GOLGI		15	0.22032	0.554614	0.961965	1	1	3601	tags=27%, list=24%, signal=35%
REACTOME_SIGNALING_BY_ERBB2	REACTOME_SIGNALING_BY_ERBB2		43	0.176413	0.550046	0.991163	1	1	5595	tags=42%, list=38%, signal=67%
REACTOME_INTERLEUKIN_12_FAMILY_SIGNALING	REACTOME_INTERLEUKIN_12_FAMILY_SIGNALING		42	0.17674	0.548866	0.995399	1	1	4845	tags=29%, list=32%, signal=42%
REACTOME_REGULATION_OF_GLUCOKINASE_BY_GLUCOKINASE_REGULATORY_PROTEIN	REACTOME_REGULATION_OF_GLUCOKINASE_BY_GLUCOKINASE_REGULATORY_PROTEIN		31	0.184039	0.545957	0.97432	1	1	6665	tags=42%, list=45%, signal=76%
REACTOME_DOWNREGULATION_OF_ERBB2_SIGNALING	REACTOME_DOWNREGULATION_OF_ERBB2_SIGNALING		22	0.200822	0.544881	0.974603	1	1	6328	tags=55%, list=42%, signal=95%
REACTOME_UNFOLDED_PROTEIN_RESPONSE_UPR	REACTOME_UNFOLDED_PROTEIN_RESPONSE_UPR		87	0.152913	0.540441	1	1	1	4535	tags=29%, list=30%, signal=41%
REACTOME_MITOPHAGY	REACTOME_MITOPHAGY		26	0.193174	0.536836	0.987441	1	1	5595	tags=46%, list=38%, signal=74%
REACTOME_TRANSCRIPTIONAL_REGULATION_BY_E2F6	REACTOME_TRANSCRIPTIONAL_REGULATION_BY_E2F6		33	0.180797	0.535829	0.990596	1	1	5834	tags=39%, list=39%, signal=65%
REACTOME_RHO_GTPASES_ACTIVATE_FORMINS	REACTOME_RHO_GTPASES_ACTIVATE_FORMINS		123	0.142691	0.528628	1	1	1	4863	tags=25%, list=33%, signal=37%
REACTOME_RHOBTB2_GTPASE_CYCLE	REACTOME_RHOBTB2_GTPASE_CYCLE		22	0.195974	0.527263	0.981132	1	1	4506	tags=23%, list=30%, signal=33%
REACTOME_NUCLEAR_IMPORT_OF_REV_PROTEIN	REACTOME_NUCLEAR_IMPORT_OF_REV_PROTEIN		34	0.176996	0.525561	0.987302	1	1	6665	tags=41%, list=45%, signal=74%
REACTOME_ORGANELLE_BIOGENESIS_AND_MAINTENANCE	REACTOME_ORGANELLE_BIOGENESIS_AND_MAINTENANCE		254	0.129494	0.5236	1	1	1	5125	tags=26%, list=34%, signal=38%
REACTOME_RNA_POLYMERASE_III_TRANSCRIPTION_INITIATION_FROM_TYPE_1_PROMOTER	REACTOME_RNA_POLYMERASE_III_TRANSCRIPTION_INITIATION_FROM_TYPE_1_PROMOTER		27	0.186583	0.523364	0.991987	1	1	6125	tags=30%, list=41%, signal=50%
REACTOME_MITOTIC_SPINDLE_CHECKPOINT	REACTOME_MITOTIC_SPINDLE_CHECKPOINT		104	0.145722	0.523034	1	1	1	5146	tags=30%, list=35%, signal=45%
REACTOME_RAB_GERANYLGERANYLATION	REACTOME_RAB_GERANYLGERANYLATION		55	0.155404	0.517803	0.998536	1	1	7020	tags=49%, list=47%, signal=92%
REACTOME_HEDGEHOG_OFF_STATE	REACTOME_HEDGEHOG_OFF_STATE		97	0.144816	0.516777	1	1	1	2944	tags=12%, list=20%, signal=15%
REACTOME_DEATH_RECEPTOR_SIGNALING	REACTOME_DEATH_RECEPTOR_SIGNALING		133	0.137161	0.513988	1	1	1	3622	tags=16%, list=24%, signal=21%
REACTOME_SIGNALING_BY_PTK6	REACTOME_SIGNALING_BY_PTK6		46	0.16217	0.507177	0.996914	1	1	5806	tags=39%, list=39%, signal=64%
REACTOME_SIGNALING_BY_FLT3_FUSION_PROTEINS	REACTOME_SIGNALING_BY_FLT3_FUSION_PROTEINS		18	0.198125	0.505212	0.991554	1	1	7114	tags=61%, list=48%, signal=117%
REACTOME_INTERLEUKIN_12_SIGNALING	REACTOME_INTERLEUKIN_12_SIGNALING		34	0.170775	0.503973	0.99542	1	1	4600	tags=24%, list=31%, signal=34%
REACTOME_VIRAL_MESSENGER_RNA_SYNTHESIS	REACTOME_VIRAL_MESSENGER_RNA_SYNTHESIS		44	0.159779	0.502865	0.995448	1	1	7103	tags=50%, list=48%, signal=95%
REACTOME_CELLULAR_RESPONSE_TO_HEAT_STRESS	REACTOME_CELLULAR_RESPONSE_TO_HEAT_STRESS		91	0.141028	0.501571	1	1	1	7171	tags=47%, list=48%, signal=90%
REACTOME_TRANSPORT_TO_THE_GOLGI_AND_SUBSEQUENT_MODIFICATION	REACTOME_TRANSPORT_TO_THE_GOLGI_AND_SUBSEQUENT_MODIFICATION		158	0.130237	0.500981	1	1	1	5700	tags=32%, list=38%, signal=52%
REACTOME_APOPTOTIC_EXECUTION_PHASE	REACTOME_APOPTOTIC_EXECUTION_PHASE		41	0.155824	0.49552	0.995468	1	1	2276	tags=12%, list=15%, signal=14%
REACTOME_DNA_REPAIR	REACTOME_DNA_REPAIR		284	0.122226	0.493808	1	1	1	5235	tags=31%, list=35%, signal=46%
REACTOME_ACTIVATION_OF_THE_PRE_REPLICATIVE_COMPLEX	REACTOME_ACTIVATION_OF_THE_PRE_REPLICATIVE_COMPLEX		28	0.168975	0.492377	0.996899	1	1	7609	tags=61%, list=51%, signal=124%
REACTOME_SIGNAL_TRANSDUCTION_BY_L1	REACTOME_SIGNAL_TRANSDUCTION_BY_L1		16	0.198139	0.488944	0.987159	1	1	6862	tags=63%, list=46%, signal=116%
REACTOME_INTERACTIONS_OF_REV_WITH_HOST_CELLULAR_PROTEINS	REACTOME_INTERACTIONS_OF_REV_WITH_HOST_CELLULAR_PROTEINS		37	0.159837	0.488888	0.99232	1	1	6665	tags=41%, list=45%, signal=73%
REACTOME_REGULATION_OF_HSF1_MEDIATED_HEAT_SHOCK_RESPONSE	REACTOME_REGULATION_OF_HSF1_MEDIATED_HEAT_SHOCK_RESPONSE		74	0.140147	0.487959	1	1	1	7171	tags=49%, list=48%, signal=93%
REACTOME_TRANSLESION_SYNTHESIS_BY_POLH	REACTOME_TRANSLESION_SYNTHESIS_BY_POLH		19	0.184408	0.484722	0.986971	1	1	6332	tags=47%, list=42%, signal=82%
REACTOME_DEFECTIVE_INTRINSIC_PATHWAY_FOR_APOPTOSIS	REACTOME_DEFECTIVE_INTRINSIC_PATHWAY_FOR_APOPTOSIS		23	0.179376	0.480289	0.992378	1	1	4358	tags=30%, list=29%, signal=43%
REACTOME_INTERACTIONS_OF_VPR_WITH_HOST_CELLULAR_PROTEINS	REACTOME_INTERACTIONS_OF_VPR_WITH_HOST_CELLULAR_PROTEINS		37	0.159945	0.476793	1	1	1	6665	tags=43%, list=45%, signal=78%
REACTOME_NEGATIVE_REGULATION_OF_MAPK_PATHWAY	REACTOME_NEGATIVE_REGULATION_OF_MAPK_PATHWAY		41	0.150717	0.472728	1	1	1	5931	tags=34%, list=40%, signal=57%
REACTOME_TRANSCRIPTIONAL_ACTIVATION_OF_MITOCHONDRIAL_BIOGENESIS	REACTOME_TRANSCRIPTIONAL_ACTIVATION_OF_MITOCHONDRIAL_BIOGENESIS		51	0.146132	0.470163	1	1	1	6823	tags=45%, list=46%, signal=83%
REACTOME_NUCLEAR_ENVELOPE_NE_REASSEMBLY	REACTOME_NUCLEAR_ENVELOPE_NE_REASSEMBLY		66	0.137946	0.467438	0.998574	1	1	6579	tags=42%, list=44%, signal=76%
REACTOME_ACTIVATION_OF_ATR_IN_RESPONSE_TO_REPLICATION_STRESS	REACTOME_ACTIVATION_OF_ATR_IN_RESPONSE_TO_REPLICATION_STRESS		33	0.150849	0.449074	0.998442	1	1	7609	tags=61%, list=51%, signal=123%
REACTOME_SIGNALING_BY_NTRKS	REACTOME_SIGNALING_BY_NTRKS		107	0.12244	0.448152	1	1	1	4427	tags=22%, list=30%, signal=32%
REACTOME_BETA_CATENIN_PHOSPHORYLATION_CASCADE	REACTOME_BETA_CATENIN_PHOSPHORYLATION_CASCADE		17	0.17225	0.444955	0.993559	1	1	12347	tags=100%, list=83%, signal=580%
REACTOME_CONSTITUTIVE_SIGNALING_BY_EGFRVIII	REACTOME_CONSTITUTIVE_SIGNALING_BY_EGFRVIII		15	0.17983	0.444716	0.991974	1	1	5379	tags=27%, list=36%, signal=42%
REACTOME_E2F_MEDIATED_REGULATION_OF_DNA_REPLICATION	REACTOME_E2F_MEDIATED_REGULATION_OF_DNA_REPLICATION		19	0.166876	0.440149	0.99513	1	1	5671	tags=37%, list=38%, signal=59%
REACTOME_GOLGI_TO_ER_RETROGRADE_TRANSPORT	REACTOME_GOLGI_TO_ER_RETROGRADE_TRANSPORT		117	0.117968	0.435667	1	1	1	4028	tags=19%, list=27%, signal=26%
REACTOME_RHO_GTPASES_ACTIVATE_PAKS	REACTOME_RHO_GTPASES_ACTIVATE_PAKS		18	0.16467	0.433614	1	1	1	3829	tags=17%, list=26%, signal=22%
REACTOME_TRANSPORT_OF_THE_SLBP_DEPENDANT_MATURE_MRNA	REACTOME_TRANSPORT_OF_THE_SLBP_DEPENDANT_MATURE_MRNA		36	0.142022	0.433346	1	1	1	12800	tags=100%, list=86%, signal=704%
REACTOME_RNA_POLYMERASE_II_TRANSCRIBES_SNRNA_GENES	REACTOME_RNA_POLYMERASE_II_TRANSCRIBES_SNRNA_GENES		72	0.126308	0.429084	1	1	1	6710	tags=44%, list=45%, signal=80%
REACTOME_DOWNREGULATION_OF_SMAD2_3_SMAD4_TRANSCRIPTIONAL_ACTIVITY	REACTOME_DOWNREGULATION_OF_SMAD2_3_SMAD4_TRANSCRIPTIONAL_ACTIVITY		30	0.147446	0.427529	0.998512	1	1	5956	tags=33%, list=40%, signal=55%
REACTOME_RESOLUTION_OF_D_LOOP_STRUCTURES	REACTOME_RESOLUTION_OF_D_LOOP_STRUCTURES		24	0.151995	0.420093	0.996865	1	1	6796	tags=54%, list=46%, signal=99%
REACTOME_RAS_PROCESSING	REACTOME_RAS_PROCESSING		22	0.154051	0.419006	0.996923	1	1	7028	tags=50%, list=47%, signal=94%
REACTOME_PROCESSING_OF_CAPPED_INTRONLESS_PRE_MRNA	REACTOME_PROCESSING_OF_CAPPED_INTRONLESS_PRE_MRNA		29	0.143995	0.41687	1	1	1	7249	tags=55%, list=49%, signal=107%
REACTOME_HIV_INFECTION	REACTOME_HIV_INFECTION		214	0.10198	0.405401	1	1	1	7306	tags=43%, list=49%, signal=83%
REACTOME_RHOG_GTPASE_CYCLE	REACTOME_RHOG_GTPASE_CYCLE		67	0.116273	0.398196	1	1	1	5650	tags=28%, list=38%, signal=45%
REACTOME_NS1_MEDIATED_EFFECTS_ON_HOST_PATHWAYS	REACTOME_NS1_MEDIATED_EFFECTS_ON_HOST_PATHWAYS		41	0.120689	0.371187	1	1	1	13118	tags=100%, list=88%, signal=828%
REACTOME_PROCESSING_OF_INTRONLESS_PRE_MRNAS	REACTOME_PROCESSING_OF_INTRONLESS_PRE_MRNAS		20	0.140862	0.36325	1	1	1	3360	tags=15%, list=23%, signal=19%
REACTOME_TRANSPORT_OF_MATURE_MRNAS_DERIVED_FROM_INTRONLESS_TRANSCRIPTS	REACTOME_TRANSPORT_OF_MATURE_MRNAS_DERIVED_FROM_INTRONLESS_TRANSCRIPTS		43	0.111736	0.346615	1	1	1	6976	tags=42%, list=47%, signal=78%
REACTOME_SIGNALING_BY_NTRK2_TRKB	REACTOME_SIGNALING_BY_NTRK2_TRKB		21	0.128728	0.345064	1	1	1	7164	tags=48%, list=48%, signal=92%
REACTOME_SYNTHESIS_OF_DNA	REACTOME_SYNTHESIS_OF_DNA		111	0.0935175	0.339502	1	0.999948	1	5146	tags=23%, list=35%, signal=35%
Supplementary Table 4b. REACTOME_TP53KO(B4)
NAME	GS<br> follow link to MSigDB	GS DETAILS	SIZE	ES	NES	NOM p-val	FDR q-val	FWER p-val	RANK AT MAX	LEADING EDGE
REACTOME_ASSEMBLY_OF_THE_ORC_COMPLEX_AT_THE_ORIGIN_OF_REPLICATION	REACTOME_ASSEMBLY_OF_THE_ORC_COMPLEX_AT_THE_ORIGIN_OF_REPLICATION	Details ...	41	-0.6542	-2.19405	0	0.00300948	0.002	3041	tags=61%, list=20%, signal=76%
REACTOME_CHEMOKINE_RECEPTORS_BIND_CHEMOKINES	REACTOME_CHEMOKINE_RECEPTORS_BIND_CHEMOKINES	Details ...	18	-0.786476	-2.17609	0	0.0022668	0.003	1177	tags=72%, list=8%, signal=78%
REACTOME_DNA_METHYLATION	REACTOME_DNA_METHYLATION	Details ...	36	-0.657706	-2.15893	0	0.00304055	0.006	1787	tags=47%, list=12%, signal=54%
REACTOME_ACTIVATED_PKN1_STIMULATES_TRANSCRIPTION_OF_AR_ANDROGEN_RECEPTOR_REGULATED_GENES_KLK2_AND_KLK3	REACTOME_ACTIVATED_PKN1_STIMULATES_TRANSCRIPTION_OF_AR_ANDROGEN_RECEPTOR_REGULATED_GENES_KLK2_AND_KLK3	Details ...	36	-0.652717	-2.15637	0	0.00228041	0.006	1787	tags=44%, list=12%, signal=50%
REACTOME_HDACS_DEACETYLATE_HISTONES	REACTOME_HDACS_DEACETYLATE_HISTONES	Details ...	59	-0.587721	-2.14928	0	0.00214788	0.007	1802	tags=31%, list=12%, signal=35%
REACTOME_ERCC6_CSB_AND_EHMT2_G9A_POSITIVELY_REGULATE_RRNA_EXPRESSION	REACTOME_ERCC6_CSB_AND_EHMT2_G9A_POSITIVELY_REGULATE_RRNA_EXPRESSION	Details ...	48	-0.606214	-2.13896	0	0.00306888	0.011	1787	tags=35%, list=12%, signal=40%
REACTOME_SIRT1_NEGATIVELY_REGULATES_RRNA_EXPRESSION	REACTOME_SIRT1_NEGATIVELY_REGULATES_RRNA_EXPRESSION	Details ...	40	-0.622333	-2.10724	0	0.00570833	0.025	1787	tags=43%, list=12%, signal=48%
REACTOME_RUNX1_REGULATES_GENES_INVOLVED_IN_MEGAKARYOCYTE_DIFFERENTIATION_AND_PLATELET_FUNCTION	REACTOME_RUNX1_REGULATES_GENES_INVOLVED_IN_MEGAKARYOCYTE_DIFFERENTIATION_AND_PLATELET_FUNCTION	Details ...	62	-0.567796	-2.08992	0	0.00615254	0.031	1787	tags=29%, list=12%, signal=33%
REACTOME_INTEGRIN_CELL_SURFACE_INTERACTIONS	REACTOME_INTEGRIN_CELL_SURFACE_INTERACTIONS	Details ...	53	-0.576278	-2.08292	0	0.00635281	0.036	634	tags=32%, list=4%, signal=33%
REACTOME_ADP_SIGNALLING_THROUGH_P2Y_PURINOCEPTOR_1	REACTOME_ADP_SIGNALLING_THROUGH_P2Y_PURINOCEPTOR_1	Details ...	20	-0.726392	-2.05399	0	0.00822324	0.052	1706	tags=40%, list=11%, signal=45%
REACTOME_PRC2_METHYLATES_HISTONES_AND_DNA	REACTOME_PRC2_METHYLATES_HISTONES_AND_DNA	Details ...	45	-0.58949	-2.032	0	0.00986295	0.067	1787	tags=38%, list=12%, signal=43%
REACTOME_SIGNAL_AMPLIFICATION	REACTOME_SIGNAL_AMPLIFICATION	Details ...	25	-0.669758	-2.02991	0	0.00904104	0.067	1706	tags=32%, list=11%, signal=36%
REACTOME_THROMBOXANE_SIGNALLING_THROUGH_TP_RECEPTOR	REACTOME_THROMBOXANE_SIGNALLING_THROUGH_TP_RECEPTOR	Details ...	18	-0.705826	-2.00201	0	0.0125109	0.101	1706	tags=33%, list=11%, signal=38%
REACTOME_RUNX1_REGULATES_TRANSCRIPTION_OF_GENES_INVOLVED_IN_DIFFERENTIATION_OF_HSCS	REACTOME_RUNX1_REGULATES_TRANSCRIPTION_OF_GENES_INVOLVED_IN_DIFFERENTIATION_OF_HSCS	Details ...	92	-0.505136	-1.99964	0	0.0119525	0.104	3168	tags=39%, list=21%, signal=49%
REACTOME_CONDENSATION_OF_PROPHASE_CHROMOSOMES	REACTOME_CONDENSATION_OF_PROPHASE_CHROMOSOMES	Details ...	45	-0.577228	-1.99655	0	0.0116804	0.109	1787	tags=36%, list=12%, signal=40%
REACTOME_INTERLEUKIN_10_SIGNALING	REACTOME_INTERLEUKIN_10_SIGNALING	Details ...	23	-0.684055	-1.99549	0	0.0109503	0.109	1494	tags=48%, list=10%, signal=53%
REACTOME_ESR_MEDIATED_SIGNALING	REACTOME_ESR_MEDIATED_SIGNALING	Details ...	169	-0.459204	-1.99203	0	0.0104051	0.11	2712	tags=30%, list=18%, signal=36%
REACTOME_HDMS_DEMETHYLATE_HISTONES	REACTOME_HDMS_DEMETHYLATE_HISTONES	Details ...	33	-0.604477	-1.98915	0	0.0103449	0.114	1365	tags=27%, list=9%, signal=30%
REACTOME_ACTIVATION_OF_ANTERIOR_HOX_GENES_IN_HINDBRAIN_DEVELOPMENT_DURING_EARLY_EMBRYOGENESIS	REACTOME_ACTIVATION_OF_ANTERIOR_HOX_GENES_IN_HINDBRAIN_DEVELOPMENT_DURING_EARLY_EMBRYOGENESIS	Details ...	81	-0.500735	-1.9727	0	0.0121787	0.14	3041	tags=40%, list=20%, signal=49%
REACTOME_TRANSCRIPTIONAL_REGULATION_OF_GRANULOPOIESIS	REACTOME_TRANSCRIPTIONAL_REGULATION_OF_GRANULOPOIESIS	Details ...	55	-0.553903	-1.96098	0	0.0125747	0.151	1787	tags=38%, list=12%, signal=43%
REACTOME_MET_ACTIVATES_PTK2_SIGNALING	REACTOME_MET_ACTIVATES_PTK2_SIGNALING	Details ...	28	-0.629074	-1.95103	0.0026455	0.0133746	0.168	877	tags=39%, list=6%, signal=42%
REACTOME_SENESCENCE_ASSOCIATED_SECRETORY_PHENOTYPE_SASP	REACTOME_SENESCENCE_ASSOCIATED_SECRETORY_PHENOTYPE_SASP	Details ...	80	-0.499973	-1.94015	0	0.0147767	0.191	1787	tags=33%, list=12%, signal=37%
REACTOME_MET_PROMOTES_CELL_MOTILITY	REACTOME_MET_PROMOTES_CELL_MOTILITY	Details ...	38	-0.57581	-1.92231	0	0.0175308	0.23	877	tags=29%, list=6%, signal=31%
REACTOME_SYNDECAN_INTERACTIONS	REACTOME_SYNDECAN_INTERACTIONS	Details ...	24	-0.621773	-1.91241	0.00284091	0.0188297	0.254	634	tags=29%, list=4%, signal=30%
REACTOME_MEIOTIC_RECOMBINATION	REACTOME_MEIOTIC_RECOMBINATION	Details ...	46	-0.540976	-1.88782	0.00297619	0.0235325	0.317	1990	tags=37%, list=13%, signal=43%
REACTOME_FORMATION_OF_THE_BETA_CATENIN_TCF_TRANSACTIVATING_COMPLEX	REACTOME_FORMATION_OF_THE_BETA_CATENIN_TCF_TRANSACTIVATING_COMPLEX	Details ...	57	-0.520045	-1.87982	0.00303951	0.024045	0.332	3041	tags=44%, list=20%, signal=55%
REACTOME_OXIDATIVE_STRESS_INDUCED_SENESCENCE	REACTOME_OXIDATIVE_STRESS_INDUCED_SENESCENCE	Details ...	92	-0.475949	-1.87298	0	0.0247118	0.35	1606	tags=24%, list=11%, signal=27%
REACTOME_G_BETA_GAMMA_SIGNALLING_THROUGH_PI3KGAMMA	REACTOME_G_BETA_GAMMA_SIGNALLING_THROUGH_PI3KGAMMA	Details ...	16	-0.691462	-1.87265	0.00485437	0.0238861	0.351	1250	tags=25%, list=8%, signal=27%
REACTOME_PRE_NOTCH_EXPRESSION_AND_PROCESSING	REACTOME_PRE_NOTCH_EXPRESSION_AND_PROCESSING	Details ...	78	-0.485601	-1.86135	0	0.0261329	0.395	2088	tags=31%, list=14%, signal=36%
REACTOME_B_WICH_COMPLEX_POSITIVELY_REGULATES_RRNA_EXPRESSION	REACTOME_B_WICH_COMPLEX_POSITIVELY_REGULATES_RRNA_EXPRESSION	Details ...	62	-0.51204	-1.86089	0	0.02547	0.397	3041	tags=45%, list=20%, signal=56%
REACTOME_RNA_POLYMERASE_I_PROMOTER_ESCAPE	REACTOME_RNA_POLYMERASE_I_PROMOTER_ESCAPE	Details ...	61	-0.496459	-1.85152	0	0.0273058	0.425	1787	tags=30%, list=12%, signal=33%
REACTOME_RHO_GTPASES_ACTIVATE_PKNS	REACTOME_RHO_GTPASES_ACTIVATE_PKNS	Details ...	62	-0.512294	-1.8363	0	0.0312735	0.488	3279	tags=44%, list=22%, signal=56%
REACTOME_RECOGNITION_AND_ASSOCIATION_OF_DNA_GLYCOSYLASE_WITH_SITE_CONTAINING_AN_AFFECTED_PURINE	REACTOME_RECOGNITION_AND_ASSOCIATION_OF_DNA_GLYCOSYLASE_WITH_SITE_CONTAINING_AN_AFFECTED_PURINE	Details ...	33	-0.556417	-1.82438	0.00285714	0.033044	0.518	1787	tags=36%, list=12%, signal=41%
REACTOME_DISEASES_OF_PROGRAMMED_CELL_DEATH	REACTOME_DISEASES_OF_PROGRAMMED_CELL_DEATH	Details ...	74	-0.478242	-1.82403	0	0.0321172	0.518	3041	tags=39%, list=20%, signal=49%
REACTOME_POSITIVE_EPIGENETIC_REGULATION_OF_RRNA_EXPRESSION	REACTOME_POSITIVE_EPIGENETIC_REGULATION_OF_RRNA_EXPRESSION	Details ...	77	-0.467319	-1.8177	0	0.0337056	0.544	3041	tags=38%, list=20%, signal=47%
REACTOME_EXTRACELLULAR_MATRIX_ORGANIZATION	REACTOME_EXTRACELLULAR_MATRIX_ORGANIZATION	Details ...	202	-0.400076	-1.7981	0	0.0399912	0.613	1044	tags=22%, list=7%, signal=24%
REACTOME_COOPERATION_OF_PDCL_PHLP1_AND_TRIC_CCT_IN_G_PROTEIN_BETA_FOLDING	REACTOME_COOPERATION_OF_PDCL_PHLP1_AND_TRIC_CCT_IN_G_PROTEIN_BETA_FOLDING	Details ...	28	-0.578947	-1.79609	0.00518135	0.039422	0.619	1706	tags=25%, list=11%, signal=28%
REACTOME_DISEASES_OF_IMMUNE_SYSTEM	REACTOME_DISEASES_OF_IMMUNE_SYSTEM	Details ...	21	-0.625744	-1.79512	0.00508906	0.0386736	0.624	2106	tags=33%, list=14%, signal=39%
REACTOME_RMTS_METHYLATE_HISTONE_ARGININES	REACTOME_RMTS_METHYLATE_HISTONE_ARGININES	Details ...	53	-0.505186	-1.79154	0	0.038716	0.635	1787	tags=26%, list=12%, signal=30%
REACTOME_SIGNALING_BY_MET	REACTOME_SIGNALING_BY_MET	Details ...	72	-0.470237	-1.78543	0.00330033	0.0401717	0.663	877	tags=17%, list=6%, signal=18%
REACTOME_EXTRA_NUCLEAR_ESTROGEN_SIGNALING	REACTOME_EXTRA_NUCLEAR_ESTROGEN_SIGNALING	Details ...	57	-0.483949	-1.77397	0	0.0435802	0.699	2675	tags=30%, list=18%, signal=36%
REACTOME_GLUCAGON_LIKE_PEPTIDE_1_GLP1_REGULATES_INSULIN_SECRETION	REACTOME_GLUCAGON_LIKE_PEPTIDE_1_GLP1_REGULATES_INSULIN_SECRETION	Details ...	28	-0.56867	-1.76881	0.0112994	0.0447393	0.715	1900	tags=32%, list=13%, signal=37%
REACTOME_SIGNALING_BY_INTERLEUKINS	REACTOME_SIGNALING_BY_INTERLEUKINS	Details ...	336	-0.374522	-1.76646	0	0.0447084	0.722	1537	tags=16%, list=10%, signal=18%
REACTOME_ADP_SIGNALLING_THROUGH_P2Y_PURINOCEPTOR_12	REACTOME_ADP_SIGNALLING_THROUGH_P2Y_PURINOCEPTOR_12	Details ...	15	-0.651039	-1.75836	0.00835655	0.0470118	0.746	1250	tags=27%, list=8%, signal=29%
REACTOME_G_PROTEIN_BETA_GAMMA_SIGNALLING	REACTOME_G_PROTEIN_BETA_GAMMA_SIGNALLING	Details ...	18	-0.622134	-1.75802	0	0.04614	0.746	1250	tags=22%, list=8%, signal=24%
REACTOME_ESTROGEN_DEPENDENT_GENE_EXPRESSION	REACTOME_ESTROGEN_DEPENDENT_GENE_EXPRESSION	Details ...	113	-0.428027	-1.75266	0	0.0471179	0.762	2712	tags=30%, list=18%, signal=36%
REACTOME_GLUCURONIDATION	REACTOME_GLUCURONIDATION	Details ...	17	-0.63557	-1.74151	0.0084507	0.0505538	0.788	742	tags=35%, list=5%, signal=37%
REACTOME_HCMV_LATE_EVENTS	REACTOME_HCMV_LATE_EVENTS	Details ...	81	-0.448257	-1.74107	0	0.0498209	0.789	1787	tags=22%, list=12%, signal=25%
REACTOME_RIP_MEDIATED_NFKB_ACTIVATION_VIA_ZBP1	REACTOME_RIP_MEDIATED_NFKB_ACTIVATION_VIA_ZBP1	Details ...	15	-0.651905	-1.73532	0.00773196	0.0510475	0.802	3100	tags=60%, list=21%, signal=76%
REACTOME_ECM_PROTEOGLYCANS	REACTOME_ECM_PROTEOGLYCANS	Details ...	50	-0.494438	-1.73414	0.00310559	0.0506451	0.805	877	tags=30%, list=6%, signal=32%
REACTOME_ADRENALINE_NORADRENALINE_INHIBITS_INSULIN_SECRETION	REACTOME_ADRENALINE_NORADRENALINE_INHIBITS_INSULIN_SECRETION	Details ...	17	-0.628548	-1.72632	0.0206186	0.0532321	0.834	1250	tags=29%, list=8%, signal=32%
REACTOME_SIGNALING_BY_PDGF	REACTOME_SIGNALING_BY_PDGF	Details ...	51	-0.486864	-1.71871	0.00611621	0.0560898	0.853	1076	tags=22%, list=7%, signal=23%
REACTOME_DNA_REPLICATION_PRE_INITIATION	REACTOME_DNA_REPLICATION_PRE_INITIATION	Details ...	126	-0.406139	-1.71866	0	0.0550315	0.853	3168	tags=33%, list=21%, signal=42%
REACTOME_REGULATION_OF_INSULIN_SECRETION	REACTOME_REGULATION_OF_INSULIN_SECRETION	Details ...	48	-0.482998	-1.71506	0.002849	0.0556245	0.861	1900	tags=27%, list=13%, signal=31%
REACTOME_NUCLEAR_EVENTS_MEDIATED_BY_NFE2L2	REACTOME_NUCLEAR_EVENTS_MEDIATED_BY_NFE2L2	Details ...	77	-0.448775	-1.71433	0.00338983	0.0550102	0.862	3695	tags=39%, list=25%, signal=52%
REACTOME_BASE_EXCISION_REPAIR_AP_SITE_FORMATION	REACTOME_BASE_EXCISION_REPAIR_AP_SITE_FORMATION	Details ...	40	-0.507061	-1.71247	0	0.0546695	0.865	2460	tags=38%, list=16%, signal=45%
REACTOME_GENE_SILENCING_BY_RNA	REACTOME_GENE_SILENCING_BY_RNA	Details ...	99	-0.426913	-1.712	0	0.0538207	0.866	3041	tags=32%, list=20%, signal=40%
REACTOME_METABOLIC_DISORDERS_OF_BIOLOGICAL_OXIDATION_ENZYMES	REACTOME_METABOLIC_DISORDERS_OF_BIOLOGICAL_OXIDATION_ENZYMES	Details ...	18	-0.609031	-1.71006	0.00869565	0.0540361	0.869	1272	tags=39%, list=9%, signal=42%
REACTOME_NFE2L2_REGULATING_ANTI_OXIDANT_DETOXIFICATION_ENZYMES	REACTOME_NFE2L2_REGULATING_ANTI_OXIDANT_DETOXIFICATION_ENZYMES	Details ...	16	-0.626177	-1.70087	0.0135135	0.0581964	0.887	1659	tags=38%, list=11%, signal=42%
REACTOME_G_PROTEIN_ACTIVATION	REACTOME_G_PROTEIN_ACTIVATION	Details ...	17	-0.607548	-1.69732	0.0078329	0.0587538	0.89	1706	tags=35%, list=11%, signal=40%
REACTOME_HCMV_EARLY_EVENTS	REACTOME_HCMV_EARLY_EVENTS	Details ...	96	-0.424158	-1.69571	0	0.0584238	0.893	1787	tags=21%, list=12%, signal=24%
REACTOME_NEGATIVE_EPIGENETIC_REGULATION_OF_RRNA_EXPRESSION	REACTOME_NEGATIVE_EPIGENETIC_REGULATION_OF_RRNA_EXPRESSION	Details ...	79	-0.439645	-1.69557	0.003367	0.0575061	0.893	1787	tags=24%, list=12%, signal=27%
REACTOME_RNA_POLYMERASE_I_TRANSCRIPTION	REACTOME_RNA_POLYMERASE_I_TRANSCRIPTION	Details ...	81	-0.431884	-1.69439	0	0.0570375	0.896	1787	tags=23%, list=12%, signal=27%
REACTOME_G_ALPHA_I_SIGNALLING_EVENTS	REACTOME_G_ALPHA_I_SIGNALLING_EVENTS	Details ...	141	-0.399745	-1.6936	0	0.0565303	0.897	1297	tags=23%, list=9%, signal=25%
REACTOME_NON_INTEGRIN_MEMBRANE_ECM_INTERACTIONS	REACTOME_NON_INTEGRIN_MEMBRANE_ECM_INTERACTIONS	Details ...	50	-0.46981	-1.68708	0.0031746	0.0589963	0.918	877	tags=24%, list=6%, signal=25%
REACTOME_THROMBIN_SIGNALLING_THROUGH_PROTEINASE_ACTIVATED_RECEPTORS_PARS	REACTOME_THROMBIN_SIGNALLING_THROUGH_PROTEINASE_ACTIVATED_RECEPTORS_PARS	Details ...	25	-0.552599	-1.67933	0.0214477	0.0618135	0.929	1706	tags=24%, list=11%, signal=27%
REACTOME_METALLOPROTEASE_DUBS	REACTOME_METALLOPROTEASE_DUBS	Details ...	25	-0.549824	-1.67704	0.0148368	0.0623586	0.934	2959	tags=40%, list=20%, signal=50%
REACTOME_ZBP1_DAI_MEDIATED_INDUCTION_OF_TYPE_I_IFNS	REACTOME_ZBP1_DAI_MEDIATED_INDUCTION_OF_TYPE_I_IFNS	Details ...	18	-0.601685	-1.67173	0.0108992	0.0641654	0.946	4132	tags=61%, list=28%, signal=84%
REACTOME_ELASTIC_FIBRE_FORMATION	REACTOME_ELASTIC_FIBRE_FORMATION	Details ...	36	-0.513749	-1.66818	0.00292398	0.0647766	0.949	641	tags=28%, list=4%, signal=29%
REACTOME_RHO_GTPASES_ACTIVATE_NADPH_OXIDASES	REACTOME_RHO_GTPASES_ACTIVATE_NADPH_OXIDASES	Details ...	17	-0.616404	-1.66556	0.0105541	0.0653142	0.953	286	tags=24%, list=2%, signal=24%
REACTOME_INHIBITION_OF_DNA_RECOMBINATION_AT_TELOMERE	REACTOME_INHIBITION_OF_DNA_RECOMBINATION_AT_TELOMERE	Details ...	47	-0.468399	-1.66515	0.00643087	0.0645025	0.953	3003	tags=38%, list=20%, signal=48%
REACTOME_TRANSCRIPTIONAL_REGULATION_BY_SMALL_RNAS	REACTOME_TRANSCRIPTIONAL_REGULATION_BY_SMALL_RNAS	Details ...	79	-0.434666	-1.66168	0	0.0652929	0.958	3041	tags=32%, list=20%, signal=40%
REACTOME_ASSEMBLY_OF_COLLAGEN_FIBRILS_AND_OTHER_MULTIMERIC_STRUCTURES	REACTOME_ASSEMBLY_OF_COLLAGEN_FIBRILS_AND_OTHER_MULTIMERIC_STRUCTURES	Details ...	45	-0.477026	-1.65421	0.00884956	0.0688281	0.962	928	tags=27%, list=6%, signal=28%
REACTOME_COMPLEMENT_CASCADE	REACTOME_COMPLEMENT_CASCADE	Details ...	30	-0.520032	-1.65254	0.0141643	0.0689901	0.963	1498	tags=33%, list=10%, signal=37%
REACTOME_COLLAGEN_FORMATION	REACTOME_COLLAGEN_FORMATION	Details ...	63	-0.438197	-1.64219	0.00325733	0.0742378	0.976	928	tags=24%, list=6%, signal=25%
REACTOME_COLLAGEN_CHAIN_TRIMERIZATION	REACTOME_COLLAGEN_CHAIN_TRIMERIZATION	Details ...	28	-0.534878	-1.63233	0.0249307	0.0794185	0.982	928	tags=36%, list=6%, signal=38%
REACTOME_NICOTINAMIDE_SALVAGING	REACTOME_NICOTINAMIDE_SALVAGING	Details ...	17	-0.565731	-1.61027	0.0527638	0.0933423	0.993	3141	tags=59%, list=21%, signal=74%
REACTOME_INSULIN_RECEPTOR_RECYCLING	REACTOME_INSULIN_RECEPTOR_RECYCLING	Details ...	25	-0.52065	-1.58977	0.019774	0.107768	0.998	2353	tags=32%, list=16%, signal=38%
REACTOME_CELLULAR_SENESCENCE	REACTOME_CELLULAR_SENESCENCE	Details ...	155	-0.371397	-1.58814	0	0.107742	0.998	1787	tags=20%, list=12%, signal=22%
REACTOME_NOD1_2_SIGNALING_PATHWAY	REACTOME_NOD1_2_SIGNALING_PATHWAY	Details ...	32	-0.508968	-1.58766	0.028169	0.106718	0.998	2441	tags=34%, list=16%, signal=41%
REACTOME_COLLAGEN_BIOSYNTHESIS_AND_MODIFYING_ENZYMES	REACTOME_COLLAGEN_BIOSYNTHESIS_AND_MODIFYING_ENZYMES	Details ...	45	-0.463117	-1.58048	0.0239521	0.111036	0.998	566	tags=24%, list=4%, signal=25%
REACTOME_SIGNALING_BY_NUCLEAR_RECEPTORS	REACTOME_SIGNALING_BY_NUCLEAR_RECEPTORS	Details ...	227	-0.347825	-1.57778	0	0.112164	0.998	1695	tags=19%, list=11%, signal=21%
REACTOME_MOLECULES_ASSOCIATED_WITH_ELASTIC_FIBRES	REACTOME_MOLECULES_ASSOCIATED_WITH_ELASTIC_FIBRES	Details ...	29	-0.505442	-1.56486	0.0243243	0.122151	0.999	1029	tags=31%, list=7%, signal=33%
REACTOME_MEIOSIS	REACTOME_MEIOSIS	Details ...	68	-0.420779	-1.56472	0.00647249	0.120808	0.999	2460	tags=31%, list=16%, signal=37%
REACTOME_SARS_COV_1_ACTIVATES_MODULATES_INNATE_IMMUNE_RESPONSES	REACTOME_SARS_COV_1_ACTIVATES_MODULATES_INNATE_IMMUNE_RESPONSES	Details ...	37	-0.464569	-1.55299	0.021148	0.130781	0.999	1591	tags=22%, list=11%, signal=24%
REACTOME_ROS_AND_RNS_PRODUCTION_IN_PHAGOCYTES	REACTOME_ROS_AND_RNS_PRODUCTION_IN_PHAGOCYTES	Details ...	22	-0.529018	-1.54974	0.0537634	0.132338	0.999	767	tags=18%, list=5%, signal=19%
REACTOME_INTERLEUKIN_1_FAMILY_SIGNALING	REACTOME_INTERLEUKIN_1_FAMILY_SIGNALING	Details ...	128	-0.370396	-1.54382	0.00373134	0.135769	1	3196	tags=31%, list=21%, signal=39%
REACTOME_COLLAGEN_DEGRADATION	REACTOME_COLLAGEN_DEGRADATION	Details ...	42	-0.449983	-1.54221	0.0181818	0.135727	1	566	tags=21%, list=4%, signal=22%
REACTOME_MEIOTIC_SYNAPSIS	REACTOME_MEIOTIC_SYNAPSIS	Details ...	47	-0.444326	-1.5378	0.017094	0.138804	1	2460	tags=34%, list=16%, signal=41%
REACTOME_TRAF6_MEDIATED_NF_KB_ACTIVATION	REACTOME_TRAF6_MEDIATED_NF_KB_ACTIVATION	Details ...	22	-0.518873	-1.53352	0.0414365	0.141385	1	2391	tags=36%, list=16%, signal=43%
REACTOME_ACTIVATION_OF_KAINATE_RECEPTORS_UPON_GLUTAMATE_BINDING	REACTOME_ACTIVATION_OF_KAINATE_RECEPTORS_UPON_GLUTAMATE_BINDING	Details ...	19	-0.556328	-1.53049	0.0483461	0.142535	1	1250	tags=21%, list=8%, signal=23%
REACTOME_KERATINIZATION	REACTOME_KERATINIZATION	Details ...	31	-0.474861	-1.52832	0.0259366	0.143052	1	846	tags=19%, list=6%, signal=20%
REACTOME_NEGATIVE_REGULATION_OF_MET_ACTIVITY	REACTOME_NEGATIVE_REGULATION_OF_MET_ACTIVITY	Details ...	19	-0.548958	-1.52527	0.0591549	0.144758	1	671	tags=11%, list=4%, signal=11%
REACTOME_SYNTHESIS_OF_PA	REACTOME_SYNTHESIS_OF_PA	Details ...	29	-0.479233	-1.52473	0.0389222	0.143897	1	610	tags=14%, list=4%, signal=14%
REACTOME_INTERLEUKIN_7_SIGNALING	REACTOME_INTERLEUKIN_7_SIGNALING	Details ...	22	-0.525452	-1.5243	0.0306905	0.142824	1	1420	tags=36%, list=10%, signal=40%
REACTOME_HCMV_INFECTION	REACTOME_HCMV_INFECTION	Details ...	119	-0.371044	-1.51585	0.00343643	0.149711	1	1606	tags=17%, list=11%, signal=19%
REACTOME_IKK_COMPLEX_RECRUITMENT_MEDIATED_BY_RIP1	REACTOME_IKK_COMPLEX_RECRUITMENT_MEDIATED_BY_RIP1	Details ...	18	-0.554138	-1.5112	0.0589744	0.153173	1	2106	tags=33%, list=14%, signal=39%
REACTOME_DEGRADATION_OF_THE_EXTRACELLULAR_MATRIX	REACTOME_DEGRADATION_OF_THE_EXTRACELLULAR_MATRIX	Details ...	92	-0.374842	-1.50985	0.0112782	0.153142	1	1044	tags=22%, list=7%, signal=23%
REACTOME_NONHOMOLOGOUS_END_JOINING_NHEJ	REACTOME_NONHOMOLOGOUS_END_JOINING_NHEJ	Details ...	50	-0.425529	-1.50595	0.0228571	0.15539	1	3138	tags=36%, list=21%, signal=45%
REACTOME_FORMATION_OF_THE_CORNIFIED_ENVELOPE	REACTOME_FORMATION_OF_THE_CORNIFIED_ENVELOPE	Details ...	29	-0.465002	-1.50563	0.0473538	0.154075	1	488	tags=14%, list=3%, signal=14%
REACTOME_SMOOTH_MUSCLE_CONTRACTION	REACTOME_SMOOTH_MUSCLE_CONTRACTION	Details ...	34	-0.456467	-1.50539	0.0302198	0.152823	1	625	tags=15%, list=4%, signal=15%
REACTOME_REPRODUCTION	REACTOME_REPRODUCTION	Details ...	73	-0.401258	-1.50135	0.0194805	0.155646	1	2460	tags=30%, list=16%, signal=36%
REACTOME_EPH_EPHRIN_MEDIATED_REPULSION_OF_CELLS	REACTOME_EPH_EPHRIN_MEDIATED_REPULSION_OF_CELLS	Details ...	43	-0.434368	-1.49831	0.0317003	0.157318	1	917	tags=14%, list=6%, signal=15%
REACTOME_KEAP1_NFE2L2_PATHWAY	REACTOME_KEAP1_NFE2L2_PATHWAY	Details ...	101	-0.369037	-1.49734	0.0179211	0.156844	1	3695	tags=36%, list=25%, signal=47%
REACTOME_INTERLEUKIN_4_AND_INTERLEUKIN_13_SIGNALING	REACTOME_INTERLEUKIN_4_AND_INTERLEUKIN_13_SIGNALING	Details ...	71	-0.398312	-1.49	0.00675676	0.162496	1	625	tags=18%, list=4%, signal=19%
REACTOME_PKMTS_METHYLATE_HISTONE_LYSINES	REACTOME_PKMTS_METHYLATE_HISTONE_LYSINES	Details ...	56	-0.411274	-1.48565	0.0161812	0.165297	1	1591	tags=18%, list=11%, signal=20%
REACTOME_INWARDLY_RECTIFYING_K_CHANNELS	REACTOME_INWARDLY_RECTIFYING_K_CHANNELS	Details ...	15	-0.55175	-1.47312	0.0773196	0.177305	1	1250	tags=27%, list=8%, signal=29%
REACTOME_TRANSCRIPTIONAL_REGULATION_BY_RUNX1	REACTOME_TRANSCRIPTIONAL_REGULATION_BY_RUNX1	Details ...	176	-0.338953	-1.47281	0	0.175964	1	3168	tags=26%, list=21%, signal=32%
REACTOME_NICOTINATE_METABOLISM	REACTOME_NICOTINATE_METABOLISM	Details ...	26	-0.470539	-1.46929	0.0672515	0.178351	1	3250	tags=54%, list=22%, signal=69%
REACTOME_STIMULI_SENSING_CHANNELS	REACTOME_STIMULI_SENSING_CHANNELS	Details ...	61	-0.393847	-1.46541	0.0258065	0.181409	1	2450	tags=28%, list=16%, signal=33%
REACTOME_PLATELET_HOMEOSTASIS	REACTOME_PLATELET_HOMEOSTASIS	Details ...	51	-0.41527	-1.46516	0.0446429	0.180051	1	1563	tags=18%, list=10%, signal=20%
REACTOME_REGULATION_OF_RUNX2_EXPRESSION_AND_ACTIVITY	REACTOME_REGULATION_OF_RUNX2_EXPRESSION_AND_ACTIVITY	Details ...	62	-0.399658	-1.46481	0.0320513	0.178873	1	3692	tags=34%, list=25%, signal=45%
REACTOME_DNA_DOUBLE_STRAND_BREAK_RESPONSE	REACTOME_DNA_DOUBLE_STRAND_BREAK_RESPONSE	Details ...	57	-0.413148	-1.46185	0.0317919	0.180348	1	2611	tags=26%, list=18%, signal=32%
REACTOME_NEGATIVE_REGULATION_OF_THE_PI3K_AKT_NETWORK	REACTOME_NEGATIVE_REGULATION_OF_THE_PI3K_AKT_NETWORK	Details ...	74	-0.387977	-1.46185	0.02	0.178766	1	1428	tags=20%, list=10%, signal=22%
REACTOME_ARACHIDONIC_ACID_METABOLISM	REACTOME_ARACHIDONIC_ACID_METABOLISM	Details ...	40	-0.433247	-1.45929	0.0167598	0.180371	1	1536	tags=33%, list=10%, signal=36%
REACTOME_CROSS_PRESENTATION_OF_SOLUBLE_EXOGENOUS_ANTIGENS_ENDOSOMES	REACTOME_CROSS_PRESENTATION_OF_SOLUBLE_EXOGENOUS_ANTIGENS_ENDOSOMES	Details ...	43	-0.424768	-1.44478	0.0351906	0.196605	1	4299	tags=47%, list=29%, signal=65%
REACTOME_INTERLEUKIN_1_SIGNALING	REACTOME_INTERLEUKIN_1_SIGNALING	Details ...	104	-0.349256	-1.44425	0.010989	0.19541	1	3299	tags=30%, list=22%, signal=38%
REACTOME_TRAF6_MEDIATED_IRF7_ACTIVATION	REACTOME_TRAF6_MEDIATED_IRF7_ACTIVATION	Details ...	15	-0.548769	-1.43385	0.0831169	0.206102	1	1214	tags=20%, list=8%, signal=22%
REACTOME_ION_CHANNEL_TRANSPORT	REACTOME_ION_CHANNEL_TRANSPORT	Details ...	116	-0.355604	-1.43205	0.00343643	0.206669	1	974	tags=14%, list=7%, signal=15%
REACTOME_DNA_DAMAGE_TELOMERE_STRESS_INDUCED_SENESCENCE	REACTOME_DNA_DAMAGE_TELOMERE_STRESS_INDUCED_SENESCENCE	Details ...	53	-0.402438	-1.43063	0.036036	0.206588	1	1787	tags=25%, list=12%, signal=28%
REACTOME_DECTIN_1_MEDIATED_NONCANONICAL_NF_KB_SIGNALING	REACTOME_DECTIN_1_MEDIATED_NONCANONICAL_NF_KB_SIGNALING	Details ...	57	-0.393292	-1.42842	0.0328947	0.207689	1	4299	tags=44%, list=29%, signal=61%
REACTOME_GPCR_LIGAND_BINDING	REACTOME_GPCR_LIGAND_BINDING	Details ...	160	-0.331616	-1.42692	0.00843882	0.20795	1	1564	tags=28%, list=10%, signal=31%
REACTOME_AMYLOID_FIBER_FORMATION	REACTOME_AMYLOID_FIBER_FORMATION	Details ...	74	-0.376208	-1.42554	0.0385757	0.208068	1	1365	tags=22%, list=9%, signal=24%
REACTOME_TNFR1_INDUCED_PROAPOPTOTIC_SIGNALING	REACTOME_TNFR1_INDUCED_PROAPOPTOTIC_SIGNALING	Details ...	22	-0.475008	-1.42115	0.0906516	0.211948	1	1329	tags=18%, list=9%, signal=20%
REACTOME_DNA_REPLICATION	REACTOME_DNA_REPLICATION	Details ...	148	-0.333392	-1.41784	0.00743494	0.214548	1	3168	tags=29%, list=21%, signal=37%
REACTOME_HATS_ACETYLATE_HISTONES	REACTOME_HATS_ACETYLATE_HISTONES	Details ...	106	-0.349018	-1.41671	0.014652	0.214336	1	3203	tags=29%, list=21%, signal=37%
REACTOME_SIGNALING_BY_PDGFR_IN_DISEASE	REACTOME_SIGNALING_BY_PDGFR_IN_DISEASE	Details ...	18	-0.513079	-1.41489	0.0678392	0.215148	1	1076	tags=17%, list=7%, signal=18%
REACTOME_SIGNALING_BY_RECEPTOR_TYROSINE_KINASES	REACTOME_SIGNALING_BY_RECEPTOR_TYROSINE_KINASES	Details ...	406	-0.294887	-1.41433	0	0.214224	1	1088	tags=11%, list=7%, signal=11%
REACTOME_CD28_DEPENDENT_PI3K_AKT_SIGNALING	REACTOME_CD28_DEPENDENT_PI3K_AKT_SIGNALING	Details ...	16	-0.511349	-1.41022	0.111429	0.217817	1	1190	tags=25%, list=8%, signal=27%
REACTOME_PEPTIDE_LIGAND_BINDING_RECEPTORS	REACTOME_PEPTIDE_LIGAND_BINDING_RECEPTORS	Details ...	69	-0.377556	-1.40923	0.0222222	0.217362	1	862	tags=28%, list=6%, signal=29%
REACTOME_DISEASES_ASSOCIATED_WITH_GLYCOSAMINOGLYCAN_METABOLISM	REACTOME_DISEASES_ASSOCIATED_WITH_GLYCOSAMINOGLYCAN_METABOLISM	Details ...	30	-0.445998	-1.40684	0.0564972	0.218439	1	764	tags=17%, list=5%, signal=18%
REACTOME_ABC_FAMILY_PROTEINS_MEDIATED_TRANSPORT	REACTOME_ABC_FAMILY_PROTEINS_MEDIATED_TRANSPORT	Details ...	84	-0.356333	-1.40409	0.0254777	0.220506	1	2174	tags=20%, list=15%, signal=24%
REACTOME_ANTIGEN_PROCESSING_CROSS_PRESENTATION	REACTOME_ANTIGEN_PROCESSING_CROSS_PRESENTATION	Details ...	88	-0.355635	-1.40393	0.0283019	0.219083	1	2566	tags=25%, list=17%, signal=30%
REACTOME_SIGNALING_BY_NOTCH	REACTOME_SIGNALING_BY_NOTCH	Details ...	190	-0.320593	-1.40391	0.0141509	0.217484	1	3168	tags=28%, list=21%, signal=36%
REACTOME_CA2_PATHWAY	REACTOME_CA2_PATHWAY	Details ...	47	-0.393746	-1.40339	0.0422961	0.21649	1	666	tags=13%, list=4%, signal=13%
REACTOME_DEFECTIVE_B4GALT7_CAUSES_EDS_PROGEROID_TYPE	REACTOME_DEFECTIVE_B4GALT7_CAUSES_EDS_PROGEROID_TYPE	Details ...	16	-0.516505	-1.40002	0.116883	0.21927	1	764	tags=25%, list=5%, signal=26%
REACTOME_INTERLEUKIN_20_FAMILY_SIGNALING	REACTOME_INTERLEUKIN_20_FAMILY_SIGNALING	Details ...	17	-0.51087	-1.39899	0.109626	0.21911	1	2044	tags=35%, list=14%, signal=41%
REACTOME_INTERLEUKIN_6_FAMILY_SIGNALING	REACTOME_INTERLEUKIN_6_FAMILY_SIGNALING	Details ...	19	-0.49757	-1.39724	0.0835443	0.219862	1	1076	tags=16%, list=7%, signal=17%
REACTOME_POTASSIUM_CHANNELS	REACTOME_POTASSIUM_CHANNELS	Details ...	32	-0.428246	-1.39688	0.0747126	0.2188	1	1292	tags=22%, list=9%, signal=24%
REACTOME_TCF_DEPENDENT_SIGNALING_IN_RESPONSE_TO_WNT	REACTOME_TCF_DEPENDENT_SIGNALING_IN_RESPONSE_TO_WNT	Details ...	176	-0.321259	-1.39685	0.00431035	0.217329	1	3174	tags=30%, list=21%, signal=37%
REACTOME_DISEASES_ASSOCIATED_WITH_O_GLYCOSYLATION_OF_PROTEINS	REACTOME_DISEASES_ASSOCIATED_WITH_O_GLYCOSYLATION_OF_PROTEINS	Details ...	44	-0.397996	-1.39625	0.0609756	0.216476	1	455	tags=16%, list=3%, signal=16%
REACTOME_DISEASES_OF_GLYCOSYLATION	REACTOME_DISEASES_OF_GLYCOSYLATION	Details ...	107	-0.342117	-1.39595	0.0107527	0.215293	1	1446	tags=17%, list=10%, signal=18%
REACTOME_HEPARAN_SULFATE_HEPARIN_HS_GAG_METABOLISM	REACTOME_HEPARAN_SULFATE_HEPARIN_HS_GAG_METABOLISM	Details ...	37	-0.424316	-1.39294	0.0677507	0.217583	1	764	tags=16%, list=5%, signal=17%
REACTOME_CYTOSOLIC_SENSORS_OF_PATHOGEN_ASSOCIATED_DNA	REACTOME_CYTOSOLIC_SENSORS_OF_PATHOGEN_ASSOCIATED_DNA	Details ...	56	-0.387296	-1.37972	0.0446429	0.233626	1	3414	tags=36%, list=23%, signal=46%
REACTOME_TICAM1_RIP1_MEDIATED_IKK_COMPLEX_RECRUITMENT	REACTOME_TICAM1_RIP1_MEDIATED_IKK_COMPLEX_RECRUITMENT	Details ...	17	-0.502424	-1.37879	0.1	0.23322	1	2106	tags=29%, list=14%, signal=34%
REACTOME_SIGNALING_BY_WNT	REACTOME_SIGNALING_BY_WNT	Details ...	249	-0.302127	-1.37654	0.00490196	0.234996	1	3174	tags=26%, list=21%, signal=33%
REACTOME_CLASS_A_1_RHODOPSIN_LIKE_RECEPTORS	REACTOME_CLASS_A_1_RHODOPSIN_LIKE_RECEPTORS	Details ...	110	-0.336918	-1.36793	0.0296296	0.244925	1	1564	tags=31%, list=10%, signal=34%
REACTOME_RHOU_GTPASE_CYCLE	REACTOME_RHOU_GTPASE_CYCLE	Details ...	35	-0.41422	-1.36773	0.0911765	0.243594	1	3364	tags=34%, list=23%, signal=44%
REACTOME_PLATELET_ACTIVATION_SIGNALING_AND_AGGREGATION	REACTOME_PLATELET_ACTIVATION_SIGNALING_AND_AGGREGATION	Details ...	186	-0.309167	-1.35312	0.012931	0.262337	1	917	tags=11%, list=6%, signal=11%
REACTOME_CD28_CO_STIMULATION	REACTOME_CD28_CO_STIMULATION	Details ...	23	-0.453996	-1.35118	0.112329	0.263387	1	1190	tags=22%, list=8%, signal=24%
REACTOME_C_TYPE_LECTIN_RECEPTORS_CLRS	REACTOME_C_TYPE_LECTIN_RECEPTORS_CLRS	Details ...	110	-0.332615	-1.35086	0.027027	0.262053	1	2174	tags=20%, list=15%, signal=23%
REACTOME_A_TETRASACCHARIDE_LINKER_SEQUENCE_IS_REQUIRED_FOR_GAG_SYNTHESIS	REACTOME_A_TETRASACCHARIDE_LINKER_SEQUENCE_IS_REQUIRED_FOR_GAG_SYNTHESIS	Details ...	19	-0.474074	-1.34604	0.128767	0.267864	1	764	tags=21%, list=5%, signal=22%
REACTOME_REGULATION_OF_RUNX1_EXPRESSION_AND_ACTIVITY	REACTOME_REGULATION_OF_RUNX1_EXPRESSION_AND_ACTIVITY	Details ...	17	-0.478149	-1.34288	0.124088	0.271218	1	1786	tags=24%, list=12%, signal=27%
REACTOME_TRANSFERRIN_ENDOCYTOSIS_AND_RECYCLING	REACTOME_TRANSFERRIN_ENDOCYTOSIS_AND_RECYCLING	Details ...	27	-0.427146	-1.34136	0.0944882	0.271481	1	2053	tags=26%, list=14%, signal=30%
REACTOME_BINDING_AND_UPTAKE_OF_LIGANDS_BY_SCAVENGER_RECEPTORS	REACTOME_BINDING_AND_UPTAKE_OF_LIGANDS_BY_SCAVENGER_RECEPTORS	Details ...	33	-0.414752	-1.33653	0.0994475	0.277394	1	566	tags=24%, list=4%, signal=25%
REACTOME_TERMINATION_OF_O_GLYCAN_BIOSYNTHESIS	REACTOME_TERMINATION_OF_O_GLYCAN_BIOSYNTHESIS	Details ...	15	-0.487271	-1.33453	0.145205	0.278708	1	1425	tags=33%, list=10%, signal=37%
REACTOME_EPIGENETIC_REGULATION_OF_GENE_EXPRESSION	REACTOME_EPIGENETIC_REGULATION_OF_GENE_EXPRESSION	Details ...	117	-0.320905	-1.33449	0.0364963	0.276993	1	1787	tags=17%, list=12%, signal=19%
REACTOME_HEMOSTASIS	REACTOME_HEMOSTASIS	Details ...	420	-0.27482	-1.33417	0	0.275702	1	1403	tags=13%, list=9%, signal=14%
REACTOME_G_ALPHA_Q_SIGNALLING_EVENTS	REACTOME_G_ALPHA_Q_SIGNALLING_EVENTS	Details ...	113	-0.323118	-1.32797	0.0513834	0.283534	1	1564	tags=23%, list=10%, signal=26%
REACTOME_SIGNALING_BY_GPCR	REACTOME_SIGNALING_BY_GPCR	Details ...	326	-0.278346	-1.32714	0	0.283161	1	1564	tags=20%, list=10%, signal=22%
REACTOME_TOLL_LIKE_RECEPTOR_CASCADES	REACTOME_TOLL_LIKE_RECEPTOR_CASCADES	Details ...	135	-0.311427	-1.32479	0.0109489	0.284815	1	2421	tags=19%, list=16%, signal=23%
REACTOME_MUSCLE_CONTRACTION	REACTOME_MUSCLE_CONTRACTION	Details ...	100	-0.329725	-1.3242	0.0476191	0.283899	1	1345	tags=16%, list=9%, signal=17%
REACTOME_DEPOSITION_OF_NEW_CENPA_CONTAINING_NUCLEOSOMES_AT_THE_CENTROMERE	REACTOME_DEPOSITION_OF_NEW_CENPA_CONTAINING_NUCLEOSOMES_AT_THE_CENTROMERE	Details ...	50	-0.382181	-1.3231	0.0712251	0.284062	1	2509	tags=32%, list=17%, signal=38%
REACTOME_EPHA_MEDIATED_GROWTH_CONE_COLLAPSE	REACTOME_EPHA_MEDIATED_GROWTH_CONE_COLLAPSE	Details ...	24	-0.436385	-1.31784	0.143617	0.290357	1	1985	tags=25%, list=13%, signal=29%
REACTOME_GLUCAGON_SIGNALING_IN_METABOLIC_REGULATION	REACTOME_GLUCAGON_SIGNALING_IN_METABOLIC_REGULATION	Details ...	26	-0.434971	-1.31727	0.114883	0.289477	1	554	tags=19%, list=4%, signal=20%
REACTOME_ACYL_CHAIN_REMODELLING_OF_PC	REACTOME_ACYL_CHAIN_REMODELLING_OF_PC	Details ...	18	-0.469409	-1.31572	0.156499	0.29015	1	1555	tags=33%, list=10%, signal=37%
REACTOME_AMINO_ACIDS_REGULATE_MTORC1	REACTOME_AMINO_ACIDS_REGULATE_MTORC1	Details ...	51	-0.365099	-1.31275	0.0970874	0.293247	1	2359	tags=20%, list=16%, signal=23%
REACTOME_DOWNSTREAM_SIGNALING_EVENTS_OF_B_CELL_RECEPTOR_BCR	REACTOME_DOWNSTREAM_SIGNALING_EVENTS_OF_B_CELL_RECEPTOR_BCR	Details ...	74	-0.344998	-1.30673	0.0674847	0.300748	1	4299	tags=39%, list=29%, signal=55%
REACTOME_TRANSCRIPTIONAL_REGULATION_BY_RUNX2	REACTOME_TRANSCRIPTIONAL_REGULATION_BY_RUNX2	Details ...	97	-0.327925	-1.3054	0.0698529	0.30115	1	2221	tags=18%, list=15%, signal=20%
REACTOME_PARACETAMOL_ADME	REACTOME_PARACETAMOL_ADME	Details ...	21	-0.453089	-1.30397	0.156085	0.301622	1	1518	tags=38%, list=10%, signal=42%
REACTOME_PHASE_II_CONJUGATION_OF_COMPOUNDS	REACTOME_PHASE_II_CONJUGATION_OF_COMPOUNDS	Details ...	79	-0.335975	-1.30365	0.0649351	0.300403	1	1580	tags=22%, list=11%, signal=24%
REACTOME_CLEC7A_DECTIN_1_SIGNALING	REACTOME_CLEC7A_DECTIN_1_SIGNALING	Details ...	88	-0.332261	-1.29984	0.0472973	0.305269	1	4010	tags=36%, list=27%, signal=49%
REACTOME_G_ALPHA_Z_SIGNALLING_EVENTS	REACTOME_G_ALPHA_Z_SIGNALLING_EVENTS	Details ...	33	-0.400805	-1.29972	0.110803	0.303761	1	1297	tags=24%, list=9%, signal=26%
REACTOME_EFFECTS_OF_PIP2_HYDROLYSIS	REACTOME_EFFECTS_OF_PIP2_HYDROLYSIS	Details ...	18	-0.457038	-1.29969	0.150538	0.30206	1	1836	tags=39%, list=12%, signal=44%
REACTOME_NUCLEOTIDE_BINDING_DOMAIN_LEUCINE_RICH_REPEAT_CONTAINING_RECEPTOR_NLR_SIGNALING_PATHWAYS	REACTOME_NUCLEOTIDE_BINDING_DOMAIN_LEUCINE_RICH_REPEAT_CONTAINING_RECEPTOR_NLR_SIGNALING_PATHWAYS	Details ...	44	-0.377263	-1.29753	0.10355	0.303805	1	2441	tags=27%, list=16%, signal=33%
REACTOME_MYD88_INDEPENDENT_TLR4_CASCADE	REACTOME_MYD88_INDEPENDENT_TLR4_CASCADE	Details ...	97	-0.327596	-1.29352	0.0881356	0.308522	1	3299	tags=25%, list=22%, signal=32%
REACTOME_OPIOID_SIGNALLING	REACTOME_OPIOID_SIGNALLING	Details ...	65	-0.346304	-1.29324	0.0764331	0.307249	1	554	tags=11%, list=4%, signal=11%
REACTOME_PROTEIN_FOLDING	REACTOME_PROTEIN_FOLDING	Details ...	77	-0.330893	-1.28564	0.0853659	0.318021	1	1706	tags=13%, list=11%, signal=15%
REACTOME_DISEASES_OF_METABOLISM	REACTOME_DISEASES_OF_METABOLISM	Details ...	183	-0.290489	-1.27484	0.0465116	0.334646	1	1446	tags=15%, list=10%, signal=17%
REACTOME_SCAVENGING_BY_CLASS_A_RECEPTORS	REACTOME_SCAVENGING_BY_CLASS_A_RECEPTORS	Details ...	17	-0.462524	-1.26754	0.167553	0.34565	1	566	tags=29%, list=4%, signal=31%
REACTOME_CONSTITUTIVE_SIGNALING_BY_ABERRANT_PI3K_IN_CANCER	REACTOME_CONSTITUTIVE_SIGNALING_BY_ABERRANT_PI3K_IN_CANCER	Details ...	41	-0.364291	-1.26417	0.115152	0.34954	1	987	tags=17%, list=7%, signal=18%
REACTOME_O_LINKED_GLYCOSYLATION	REACTOME_O_LINKED_GLYCOSYLATION	Details ...	76	-0.326434	-1.26237	0.0996678	0.35113	1	824	tags=14%, list=6%, signal=15%
REACTOME_INTEGRATION_OF_ENERGY_METABOLISM	REACTOME_INTEGRATION_OF_ENERGY_METABOLISM	Details ...	76	-0.330956	-1.26046	0.113565	0.353102	1	554	tags=11%, list=4%, signal=11%
REACTOME_ACYL_CHAIN_REMODELLING_OF_PE	REACTOME_ACYL_CHAIN_REMODELLING_OF_PE	Details ...	17	-0.471053	-1.25911	0.195312	0.353916	1	608	tags=18%, list=4%, signal=18%
REACTOME_GPER1_SIGNALING	REACTOME_GPER1_SIGNALING	Details ...	37	-0.372206	-1.24607	0.154545	0.375865	1	554	tags=16%, list=4%, signal=17%
REACTOME_GLYCOSAMINOGLYCAN_METABOLISM	REACTOME_GLYCOSAMINOGLYCAN_METABOLISM	Details ...	90	-0.312386	-1.24413	0.0970874	0.377207	1	2971	tags=30%, list=20%, signal=37%
REACTOME_ENERGY_DEPENDENT_REGULATION_OF_MTOR_BY_LKB1_AMPK	REACTOME_ENERGY_DEPENDENT_REGULATION_OF_MTOR_BY_LKB1_AMPK	Details ...	26	-0.411776	-1.24395	0.173913	0.375564	1	3487	tags=38%, list=23%, signal=50%
REACTOME_DEGRADATION_OF_DVL	REACTOME_DEGRADATION_OF_DVL	Details ...	53	-0.343476	-1.24125	0.126888	0.379125	1	4510	tags=45%, list=30%, signal=65%
REACTOME_O_GLYCOSYLATION_OF_TSR_DOMAIN_CONTAINING_PROTEINS	REACTOME_O_GLYCOSYLATION_OF_TSR_DOMAIN_CONTAINING_PROTEINS	Details ...	23	-0.414453	-1.23352	0.188525	0.392134	1	455	tags=22%, list=3%, signal=22%
REACTOME_GABA_B_RECEPTOR_ACTIVATION	REACTOME_GABA_B_RECEPTOR_ACTIVATION	Details ...	25	-0.400108	-1.22871	0.170588	0.399648	1	554	tags=16%, list=4%, signal=17%
REACTOME_GLUTATHIONE_CONJUGATION	REACTOME_GLUTATHIONE_CONJUGATION	Details ...	28	-0.39057	-1.22818	0.191099	0.398557	1	1518	tags=25%, list=10%, signal=28%
REACTOME_ASPIRIN_ADME	REACTOME_ASPIRIN_ADME	Details ...	30	-0.392138	-1.2227	0.20339	0.407416	1	742	tags=20%, list=5%, signal=21%
REACTOME_KERATAN_SULFATE_BIOSYNTHESIS	REACTOME_KERATAN_SULFATE_BIOSYNTHESIS	Details ...	18	-0.437682	-1.22202	0.190736	0.40658	1	756	tags=17%, list=5%, signal=18%
REACTOME_SIGNALING_BY_THE_B_CELL_RECEPTOR_BCR	REACTOME_SIGNALING_BY_THE_B_CELL_RECEPTOR_BCR	Details ...	95	-0.311429	-1.21989	0.101124	0.408924	1	3789	tags=33%, list=25%, signal=43%
REACTOME_METABOLISM_OF_PORPHYRINS	REACTOME_METABOLISM_OF_PORPHYRINS	Details ...	23	-0.413234	-1.21234	0.178771	0.421596	1	1360	tags=26%, list=9%, signal=29%
REACTOME_SIGNALING_BY_KIT_IN_DISEASE	REACTOME_SIGNALING_BY_KIT_IN_DISEASE	Details ...	17	-0.437362	-1.20911	0.224658	0.425555	1	1420	tags=24%, list=10%, signal=26%
REACTOME_RESPONSE_TO_ELEVATED_PLATELET_CYTOSOLIC_CA2	REACTOME_RESPONSE_TO_ELEVATED_PLATELET_CYTOSOLIC_CA2	Details ...	100	-0.299147	-1.19656	0.118959	0.451021	1	386	tags=7%, list=3%, signal=7%
REACTOME_TOLL_LIKE_RECEPTOR_TLR1_TLR2_CASCADE	REACTOME_TOLL_LIKE_RECEPTOR_TLR1_TLR2_CASCADE	Details ...	97	-0.305317	-1.19644	0.137546	0.449057	1	2421	tags=16%, list=16%, signal=20%
REACTOME_MITOTIC_PROPHASE	REACTOME_MITOTIC_PROPHASE	Details ...	112	-0.288843	-1.19399	0.110687	0.452696	1	1365	tags=13%, list=9%, signal=15%
REACTOME_ERK_MAPK_TARGETS	REACTOME_ERK_MAPK_TARGETS	Details ...	21	-0.408125	-1.18353	0.237598	0.474546	1	1537	tags=14%, list=10%, signal=16%
REACTOME_INACTIVATION_OF_CSF3_G_CSF_SIGNALING	REACTOME_INACTIVATION_OF_CSF3_G_CSF_SIGNALING		23	-0.397892	-1.17859	0.23545	0.483453	1	2044	tags=26%, list=14%, signal=30%
REACTOME_RND1_GTPASE_CYCLE	REACTOME_RND1_GTPASE_CYCLE		39	-0.353159	-1.16969	0.232558	0.502765	1	2870	tags=38%, list=19%, signal=48%
REACTOME_SCF_BETA_TRCP_MEDIATED_DEGRADATION_OF_EMI1	REACTOME_SCF_BETA_TRCP_MEDIATED_DEGRADATION_OF_EMI1		52	-0.322326	-1.16907	0.204403	0.50189	1	4299	tags=40%, list=29%, signal=57%
REACTOME_INTRINSIC_PATHWAY_FOR_APOPTOSIS	REACTOME_INTRINSIC_PATHWAY_FOR_APOPTOSIS		48	-0.326684	-1.16389	0.21345	0.512304	1	3793	tags=40%, list=25%, signal=53%
REACTOME_BASE_EXCISION_REPAIR	REACTOME_BASE_EXCISION_REPAIR		67	-0.311025	-1.15812	0.18845	0.523546	1	2460	tags=24%, list=16%, signal=28%
REACTOME_ADORA2B_MEDIATED_ANTI_INFLAMMATORY_CYTOKINES_PRODUCTION	REACTOME_ADORA2B_MEDIATED_ANTI_INFLAMMATORY_CYTOKINES_PRODUCTION		34	-0.357937	-1.15807	0.268156	0.521079	1	554	tags=15%, list=4%, signal=15%
REACTOME_SYNTHESIS_OF_VERY_LONG_CHAIN_FATTY_ACYL_COAS	REACTOME_SYNTHESIS_OF_VERY_LONG_CHAIN_FATTY_ACYL_COAS		17	-0.420086	-1.15564	0.260309	0.524688	1	3230	tags=35%, list=22%, signal=45%
REACTOME_PYROPTOSIS	REACTOME_PYROPTOSIS		21	-0.405399	-1.1513	0.247093	0.532965	1	3299	tags=43%, list=22%, signal=55%
REACTOME_EPH_EPHRIN_SIGNALING	REACTOME_EPH_EPHRIN_SIGNALING		79	-0.298848	-1.1477	0.21118	0.539518	1	2496	tags=19%, list=17%, signal=23%
REACTOME_UB_SPECIFIC_PROCESSING_PROTEASES	REACTOME_UB_SPECIFIC_PROCESSING_PROTEASES		165	-0.259767	-1.14512	0.126582	0.543152	1	3299	tags=27%, list=22%, signal=35%
REACTOME_SIGNALING_BY_CSF3_G_CSF	REACTOME_SIGNALING_BY_CSF3_G_CSF		28	-0.371591	-1.14373	0.286932	0.54397	1	2044	tags=21%, list=14%, signal=25%
REACTOME_G2_M_DNA_DAMAGE_CHECKPOINT	REACTOME_G2_M_DNA_DAMAGE_CHECKPOINT		72	-0.295661	-1.13484	0.213115	0.563951	1	2655	tags=24%, list=18%, signal=29%
REACTOME_VASOPRESSIN_REGULATES_RENAL_WATER_HOMEOSTASIS_VIA_AQUAPORINS	REACTOME_VASOPRESSIN_REGULATES_RENAL_WATER_HOMEOSTASIS_VIA_AQUAPORINS		33	-0.354102	-1.13211	0.271955	0.568687	1	554	tags=15%, list=4%, signal=16%
REACTOME_APOPTOTIC_FACTOR_MEDIATED_RESPONSE	REACTOME_APOPTOTIC_FACTOR_MEDIATED_RESPONSE		18	-0.402129	-1.13146	0.27321	0.567679	1	3793	tags=44%, list=25%, signal=60%
REACTOME_TOLL_LIKE_RECEPTOR_9_TLR9_CASCADE	REACTOME_TOLL_LIKE_RECEPTOR_9_TLR9_CASCADE		95	-0.281782	-1.13062	0.224359	0.567342	1	2579	tags=18%, list=17%, signal=21%
REACTOME_GLYCEROPHOSPHOLIPID_BIOSYNTHESIS	REACTOME_GLYCEROPHOSPHOLIPID_BIOSYNTHESIS		105	-0.281423	-1.12946	0.186441	0.567609	1	3060	tags=30%, list=21%, signal=37%
REACTOME_SIGNALING_BY_TGF_BETA_RECEPTOR_COMPLEX	REACTOME_SIGNALING_BY_TGF_BETA_RECEPTOR_COMPLEX		90	-0.284668	-1.12726	0.205479	0.570712	1	1633	tags=14%, list=11%, signal=16%
REACTOME_BIOLOGICAL_OXIDATIONS	REACTOME_BIOLOGICAL_OXIDATIONS		145	-0.265882	-1.1272	0.209016	0.568285	1	1580	tags=19%, list=11%, signal=21%
REACTOME_DDX58_IFIH1_MEDIATED_INDUCTION_OF_INTERFERON_ALPHA_BETA	REACTOME_DDX58_IFIH1_MEDIATED_INDUCTION_OF_INTERFERON_ALPHA_BETA		61	-0.304827	-1.12567	0.208723	0.569568	1	2883	tags=26%, list=19%, signal=32%
REACTOME_KERATAN_SULFATE_KERATIN_METABOLISM	REACTOME_KERATAN_SULFATE_KERATIN_METABOLISM		24	-0.376303	-1.12351	0.296919	0.57232	1	1364	tags=17%, list=9%, signal=18%
REACTOME_PROGRAMMED_CELL_DEATH	REACTOME_PROGRAMMED_CELL_DEATH		178	-0.258088	-1.1228	0.192825	0.571633	1	3692	tags=32%, list=25%, signal=42%
REACTOME_CD209_DC_SIGN_SIGNALING	REACTOME_CD209_DC_SIGN_SIGNALING		15	-0.434979	-1.12117	0.327366	0.573339	1	1900	tags=27%, list=13%, signal=31%
REACTOME_STABILIZATION_OF_P53	REACTOME_STABILIZATION_OF_P53		54	-0.31737	-1.11668	0.27439	0.58244	1	4299	tags=41%, list=29%, signal=57%
REACTOME_SIGNALING_BY_ALK_IN_CANCER	REACTOME_SIGNALING_BY_ALK_IN_CANCER		51	-0.317833	-1.11622	0.279412	0.580985	1	3899	tags=43%, list=26%, signal=58%
REACTOME_PHOSPHOLIPID_METABOLISM	REACTOME_PHOSPHOLIPID_METABOLISM		175	-0.256573	-1.11593	0.197425	0.579236	1	3060	tags=27%, list=21%, signal=34%
REACTOME_G2_M_CHECKPOINTS	REACTOME_G2_M_CHECKPOINTS		139	-0.267056	-1.11468	0.204633	0.580011	1	2686	tags=22%, list=18%, signal=26%
REACTOME_NCAM_SIGNALING_FOR_NEURITE_OUT_GROWTH	REACTOME_NCAM_SIGNALING_FOR_NEURITE_OUT_GROWTH		40	-0.322964	-1.11322	0.269663	0.581345	1	613	tags=13%, list=4%, signal=13%
REACTOME_UCH_PROTEINASES	REACTOME_UCH_PROTEINASES		87	-0.282964	-1.11175	0.255102	0.582505	1	3798	tags=32%, list=25%, signal=43%
REACTOME_DEUBIQUITINATION	REACTOME_DEUBIQUITINATION		233	-0.244326	-1.1116	0.19774	0.580361	1	3615	tags=28%, list=24%, signal=36%
REACTOME_MISCELLANEOUS_TRANSPORT_AND_BINDING_EVENTS	REACTOME_MISCELLANEOUS_TRANSPORT_AND_BINDING_EVENTS		18	-0.400531	-1.10825	0.302703	0.586927	1	2397	tags=33%, list=16%, signal=40%
REACTOME_REGULATED_NECROSIS	REACTOME_REGULATED_NECROSIS		50	-0.31193	-1.10726	0.281346	0.586851	1	3527	tags=34%, list=24%, signal=44%
REACTOME_O_LINKED_GLYCOSYLATION_OF_MUCINS	REACTOME_O_LINKED_GLYCOSYLATION_OF_MUCINS		43	-0.322144	-1.10716	0.26393	0.584569	1	1526	tags=21%, list=10%, signal=23%
REACTOME_RHO_GTPASE_EFFECTORS	REACTOME_RHO_GTPASE_EFFECTORS		260	-0.240621	-1.10678	0.147929	0.583046	1	2579	tags=19%, list=17%, signal=22%
REACTOME_GPVI_MEDIATED_ACTIVATION_CASCADE	REACTOME_GPVI_MEDIATED_ACTIVATION_CASCADE		21	-0.38501	-1.10151	0.307692	0.594478	1	917	tags=24%, list=6%, signal=25%
REACTOME_ACTIVATED_TAK1_MEDIATES_P38_MAPK_ACTIVATION	REACTOME_ACTIVATED_TAK1_MEDIATES_P38_MAPK_ACTIVATION		21	-0.382366	-1.0987	0.307479	0.599477	1	449	tags=10%, list=3%, signal=10%
REACTOME_CELL_SURFACE_INTERACTIONS_AT_THE_VASCULAR_WALL	REACTOME_CELL_SURFACE_INTERACTIONS_AT_THE_VASCULAR_WALL		93	-0.272683	-1.09366	0.277966	0.609903	1	932	tags=14%, list=6%, signal=15%
REACTOME_TNFR2_NON_CANONICAL_NF_KB_PATHWAY	REACTOME_TNFR2_NON_CANONICAL_NF_KB_PATHWAY		76	-0.285483	-1.09094	0.287129	0.61471	1	3174	tags=33%, list=21%, signal=42%
REACTOME_PIWI_INTERACTING_RNA_PIRNA_BIOGENESIS	REACTOME_PIWI_INTERACTING_RNA_PIRNA_BIOGENESIS		16	-0.405493	-1.08818	0.322751	0.619205	1	2665	tags=31%, list=18%, signal=38%
REACTOME_DOWNSTREAM_SIGNAL_TRANSDUCTION	REACTOME_DOWNSTREAM_SIGNAL_TRANSDUCTION		28	-0.350624	-1.08612	0.329341	0.62244	1	1420	tags=14%, list=10%, signal=16%
REACTOME_TAK1_DEPENDENT_IKK_AND_NF_KAPPA_B_ACTIVATION	REACTOME_TAK1_DEPENDENT_IKK_AND_NF_KAPPA_B_ACTIVATION		39	-0.323166	-1.0848	0.34472	0.62327	1	2421	tags=23%, list=16%, signal=27%
REACTOME_TRNA_PROCESSING_IN_THE_NUCLEUS	REACTOME_TRNA_PROCESSING_IN_THE_NUCLEUS		57	-0.295953	-1.07922	0.313291	0.636042	1	4088	tags=40%, list=27%, signal=55%
REACTOME_TRNA_PROCESSING	REACTOME_TRNA_PROCESSING		105	-0.263708	-1.07536	0.294118	0.644093	1	4088	tags=39%, list=27%, signal=53%
REACTOME_ANTIGEN_ACTIVATES_B_CELL_RECEPTOR_BCR_LEADING_TO_GENERATION_OF_SECOND_MESSENGERS	REACTOME_ANTIGEN_ACTIVATES_B_CELL_RECEPTOR_BCR_LEADING_TO_GENERATION_OF_SECOND_MESSENGERS		22	-0.367303	-1.07357	0.357143	0.646495	1	2080	tags=27%, list=14%, signal=32%
REACTOME_INTERLEUKIN_37_SIGNALING	REACTOME_INTERLEUKIN_37_SIGNALING		16	-0.401516	-1.06149	0.372751	0.678583	1	3567	tags=38%, list=24%, signal=49%
REACTOME_BETA_CATENIN_INDEPENDENT_WNT_SIGNALING	REACTOME_BETA_CATENIN_INDEPENDENT_WNT_SIGNALING		123	-0.258564	-1.06127	0.325203	0.676399	1	1609	tags=12%, list=11%, signal=14%
REACTOME_INTRACELLULAR_SIGNALING_BY_SECOND_MESSENGERS	REACTOME_INTRACELLULAR_SIGNALING_BY_SECOND_MESSENGERS		250	-0.234692	-1.05951	0.270833	0.678716	1	2663	tags=19%, list=18%, signal=23%
REACTOME_CLASS_B_2_SECRETIN_FAMILY_RECEPTORS	REACTOME_CLASS_B_2_SECRETIN_FAMILY_RECEPTORS		48	-0.306523	-1.05762	0.373802	0.681458	1	1473	tags=21%, list=10%, signal=23%
REACTOME_NEGATIVE_REGULATION_OF_NOTCH4_SIGNALING	REACTOME_NEGATIVE_REGULATION_OF_NOTCH4_SIGNALING		52	-0.292936	-1.05553	0.339806	0.685043	1	4299	tags=37%, list=29%, signal=51%
REACTOME_PI3K_AKT_SIGNALING_IN_CANCER	REACTOME_PI3K_AKT_SIGNALING_IN_CANCER		66	-0.285256	-1.05041	0.339233	0.696574	1	2639	tags=26%, list=18%, signal=31%
REACTOME_ANTIMICROBIAL_PEPTIDES	REACTOME_ANTIMICROBIAL_PEPTIDES		15	-0.394109	-1.0496	0.392573	0.696265	1	229	tags=13%, list=2%, signal=14%
REACTOME_NEGATIVE_REGULATORS_OF_DDX58_IFIH1_SIGNALING	REACTOME_NEGATIVE_REGULATORS_OF_DDX58_IFIH1_SIGNALING		31	-0.336213	-1.04896	0.380952	0.69531	1	1633	tags=19%, list=11%, signal=22%
REACTOME_AQUAPORIN_MEDIATED_TRANSPORT	REACTOME_AQUAPORIN_MEDIATED_TRANSPORT		36	-0.322819	-1.04855	0.358289	0.693763	1	554	tags=14%, list=4%, signal=14%
REACTOME_DISEASES_ASSOCIATED_WITH_N_GLYCOSYLATION_OF_PROTEINS	REACTOME_DISEASES_ASSOCIATED_WITH_N_GLYCOSYLATION_OF_PROTEINS		19	-0.373408	-1.0447	0.412399	0.701713	1	2031	tags=21%, list=14%, signal=24%
REACTOME_SIGNALING_BY_CSF1_M_CSF_IN_MYELOID_CELLS	REACTOME_SIGNALING_BY_CSF1_M_CSF_IN_MYELOID_CELLS		25	-0.34238	-1.04351	0.397759	0.702419	1	1076	tags=16%, list=7%, signal=17%
REACTOME_DEGRADATION_OF_GLI1_BY_THE_PROTEASOME	REACTOME_DEGRADATION_OF_GLI1_BY_THE_PROTEASOME		55	-0.290202	-1.04192	0.388554	0.704206	1	4299	tags=38%, list=29%, signal=53%
REACTOME_MYOGENESIS	REACTOME_MYOGENESIS		18	-0.372083	-1.0415	0.375979	0.702641	1	2441	tags=28%, list=16%, signal=33%
REACTOME_G_PROTEIN_MEDIATED_EVENTS	REACTOME_G_PROTEIN_MEDIATED_EVENTS		38	-0.320608	-1.03913	0.408571	0.706839	1	436	tags=11%, list=3%, signal=11%
REACTOME_TGF_BETA_RECEPTOR_SIGNALING_ACTIVATES_SMADS	REACTOME_TGF_BETA_RECEPTOR_SIGNALING_ACTIVATES_SMADS		44	-0.305982	-1.03866	0.375817	0.705348	1	386	tags=9%, list=3%, signal=9%
REACTOME_DEFECTIVE_CFTR_CAUSES_CYSTIC_FIBROSIS	REACTOME_DEFECTIVE_CFTR_CAUSES_CYSTIC_FIBROSIS		57	-0.286142	-1.03577	0.383178	0.711264	1	4510	tags=42%, list=30%, signal=60%
REACTOME_SIGNALING_BY_NOTCH4	REACTOME_SIGNALING_BY_NOTCH4		75	-0.267005	-1.03421	0.398714	0.713052	1	3932	tags=31%, list=26%, signal=41%
REACTOME_MAPK_FAMILY_SIGNALING_CASCADES	REACTOME_MAPK_FAMILY_SIGNALING_CASCADES		243	-0.224924	-1.0293	0.339901	0.72462	1	2639	tags=19%, list=18%, signal=22%
REACTOME_CHONDROITIN_SULFATE_BIOSYNTHESIS	REACTOME_CHONDROITIN_SULFATE_BIOSYNTHESIS		16	-0.383304	-1.0279	0.391414	0.725847	1	764	tags=19%, list=5%, signal=20%
REACTOME_ASYMMETRIC_LOCALIZATION_OF_PCP_PROTEINS	REACTOME_ASYMMETRIC_LOCALIZATION_OF_PCP_PROTEINS		60	-0.279176	-1.02764	0.388379	0.723958	1	4299	tags=38%, list=29%, signal=54%
REACTOME_DETOXIFICATION_OF_REACTIVE_OXYGEN_SPECIES	REACTOME_DETOXIFICATION_OF_REACTIVE_OXYGEN_SPECIES		29	-0.321324	-1.02156	0.428191	0.739701	1	773	tags=14%, list=5%, signal=15%
REACTOME_LYSOSOME_VESICLE_BIOGENESIS	REACTOME_LYSOSOME_VESICLE_BIOGENESIS		30	-0.317562	-1.02026	0.410526	0.740699	1	2486	tags=20%, list=17%, signal=24%
REACTOME_NUCLEAR_SIGNALING_BY_ERBB4	REACTOME_NUCLEAR_SIGNALING_BY_ERBB4		21	-0.355765	-1.01738	0.441327	0.746799	1	2181	tags=19%, list=15%, signal=22%
REACTOME_ACTIVATION_OF_SMO	REACTOME_ACTIVATION_OF_SMO		16	-0.378821	-1.01402	0.469849	0.754191	1	1277	tags=25%, list=9%, signal=27%
REACTOME_SIGNALING_BY_INSULIN_RECEPTOR	REACTOME_SIGNALING_BY_INSULIN_RECEPTOR		57	-0.281339	-1.00952	0.425806	0.765437	1	2053	tags=18%, list=14%, signal=20%
REACTOME_INTRA_GOLGI_TRAFFIC	REACTOME_INTRA_GOLGI_TRAFFIC		40	-0.299214	-1.00888	0.431429	0.764324	1	3091	tags=28%, list=21%, signal=35%
REACTOME_ANTI_INFLAMMATORY_RESPONSE_FAVOURING_LEISHMANIA_PARASITE_INFECTION	REACTOME_ANTI_INFLAMMATORY_RESPONSE_FAVOURING_LEISHMANIA_PARASITE_INFECTION		57	-0.275275	-1.00884	0.425595	0.761632	1	1563	tags=19%, list=10%, signal=21%
REACTOME_PROCESSING_OF_DNA_DOUBLE_STRAND_BREAK_ENDS	REACTOME_PROCESSING_OF_DNA_DOUBLE_STRAND_BREAK_ENDS		73	-0.266774	-1.00483	0.421569	0.770775	1	2557	tags=21%, list=17%, signal=25%
REACTOME_GROWTH_HORMONE_RECEPTOR_SIGNALING	REACTOME_GROWTH_HORMONE_RECEPTOR_SIGNALING		20	-0.34004	-1.00212	0.44086	0.776373	1	1420	tags=25%, list=10%, signal=28%
REACTOME_CYTOCHROME_P450_ARRANGED_BY_SUBSTRATE_TYPE	REACTOME_CYTOCHROME_P450_ARRANGED_BY_SUBSTRATE_TYPE		34	-0.30099	-0.998711	0.464832	0.783739	1	1491	tags=24%, list=10%, signal=26%
REACTOME_IRON_UPTAKE_AND_TRANSPORT	REACTOME_IRON_UPTAKE_AND_TRANSPORT		52	-0.276697	-0.998557	0.454811	0.781356	1	767	tags=10%, list=5%, signal=10%
REACTOME_GABA_RECEPTOR_ACTIVATION	REACTOME_GABA_RECEPTOR_ACTIVATION		29	-0.319407	-0.992238	0.494536	0.797512	1	554	tags=14%, list=4%, signal=14%
REACTOME_TRNA_MODIFICATION_IN_THE_NUCLEUS_AND_CYTOSOL	REACTOME_TRNA_MODIFICATION_IN_THE_NUCLEUS_AND_CYTOSOL		40	-0.297239	-0.990828	0.459302	0.799106	1	2956	tags=35%, list=20%, signal=44%
REACTOME_DEGRADATION_OF_AXIN	REACTOME_DEGRADATION_OF_AXIN		51	-0.281429	-0.988329	0.45625	0.803751	1	4299	tags=39%, list=29%, signal=55%
REACTOME_SHC1_EVENTS_IN_ERBB2_SIGNALING	REACTOME_SHC1_EVENTS_IN_ERBB2_SIGNALING		17	-0.362958	-0.987351	0.451852	0.803748	1	495	tags=12%, list=3%, signal=12%
REACTOME_INTERLEUKIN_2_FAMILY_SIGNALING	REACTOME_INTERLEUKIN_2_FAMILY_SIGNALING		25	-0.322074	-0.98261	0.473262	0.815995	1	1420	tags=20%, list=10%, signal=22%
REACTOME_SIGNALLING_TO_RAS	REACTOME_SIGNALLING_TO_RAS		17	-0.359289	-0.981204	0.485175	0.817331	1	3926	tags=41%, list=26%, signal=56%
REACTOME_SARS_COV_2_ACTIVATES_MODULATES_INNATE_AND_ADAPTIVE_IMMUNE_RESPONSES	REACTOME_SARS_COV_2_ACTIVATES_MODULATES_INNATE_AND_ADAPTIVE_IMMUNE_RESPONSES		100	-0.244794	-0.979064	0.488462	0.821183	1	1214	tags=8%, list=8%, signal=9%
REACTOME_SEMA4D_INDUCED_CELL_MIGRATION_AND_GROWTH_CONE_COLLAPSE	REACTOME_SEMA4D_INDUCED_CELL_MIGRATION_AND_GROWTH_CONE_COLLAPSE		19	-0.342018	-0.977445	0.471545	0.823151	1	3507	tags=42%, list=24%, signal=55%
REACTOME_GLUCAGON_TYPE_LIGAND_RECEPTORS	REACTOME_GLUCAGON_TYPE_LIGAND_RECEPTORS		20	-0.348025	-0.976799	0.485014	0.822323	1	554	tags=15%, list=4%, signal=16%
REACTOME_ONCOGENE_INDUCED_SENESCENCE	REACTOME_ONCOGENE_INDUCED_SENESCENCE		31	-0.307677	-0.972182	0.518518	0.833665	1	493	tags=10%, list=3%, signal=10%
REACTOME_TELOMERE_MAINTENANCE	REACTOME_TELOMERE_MAINTENANCE		85	-0.249198	-0.969533	0.52069	0.838265	1	1787	tags=14%, list=12%, signal=16%
REACTOME_SIGNALING_BY_EGFR	REACTOME_SIGNALING_BY_EGFR		44	-0.277349	-0.966607	0.530488	0.844403	1	671	tags=7%, list=4%, signal=7%
REACTOME_NOTCH4_INTRACELLULAR_DOMAIN_REGULATES_TRANSCRIPTION	REACTOME_NOTCH4_INTRACELLULAR_DOMAIN_REGULATES_TRANSCRIPTION		15	-0.348536	-0.964622	0.51532	0.847605	1	93	tags=7%, list=1%, signal=7%
REACTOME_APOPTOSIS	REACTOME_APOPTOSIS		151	-0.225119	-0.959919	0.570312	0.85929	1	3692	tags=31%, list=25%, signal=41%
REACTOME_COPI_INDEPENDENT_GOLGI_TO_ER_RETROGRADE_TRAFFIC	REACTOME_COPI_INDEPENDENT_GOLGI_TO_ER_RETROGRADE_TRAFFIC		44	-0.274249	-0.959417	0.506098	0.85775	1	4437	tags=43%, list=30%, signal=61%
REACTOME_CELLULAR_RESPONSE_TO_CHEMICAL_STRESS	REACTOME_CELLULAR_RESPONSE_TO_CHEMICAL_STRESS		180	-0.216717	-0.958871	0.570175	0.856524	1	3215	tags=23%, list=22%, signal=29%
REACTOME_NEUROTRANSMITTER_RECEPTORS_AND_POSTSYNAPTIC_SIGNAL_TRANSMISSION	REACTOME_NEUROTRANSMITTER_RECEPTORS_AND_POSTSYNAPTIC_SIGNAL_TRANSMISSION		106	-0.236894	-0.948209	0.572519	0.885974	1	1900	tags=14%, list=13%, signal=16%
REACTOME_FATTY_ACID_METABOLISM	REACTOME_FATTY_ACID_METABOLISM		137	-0.225662	-0.947851	0.637131	0.884063	1	2233	tags=20%, list=15%, signal=23%
REACTOME_REGULATION_OF_RUNX3_EXPRESSION_AND_ACTIVITY	REACTOME_REGULATION_OF_RUNX3_EXPRESSION_AND_ACTIVITY		53	-0.261212	-0.944187	0.553623	0.892399	1	4299	tags=38%, list=29%, signal=53%
REACTOME_E3_UBIQUITIN_LIGASES_UBIQUITINATE_TARGET_PROTEINS	REACTOME_E3_UBIQUITIN_LIGASES_UBIQUITINATE_TARGET_PROTEINS		51	-0.266449	-0.943943	0.552469	0.890155	1	2589	tags=20%, list=17%, signal=24%
REACTOME_CHROMATIN_MODIFYING_ENZYMES	REACTOME_CHROMATIN_MODIFYING_ENZYMES		227	-0.210553	-0.943143	0.649485	0.889661	1	1868	tags=11%, list=13%, signal=13%
REACTOME_SIGNALING_BY_TGFB_FAMILY_MEMBERS	REACTOME_SIGNALING_BY_TGFB_FAMILY_MEMBERS		111	-0.231193	-0.940294	0.593525	0.895202	1	1633	tags=14%, list=11%, signal=15%
REACTOME_BIOSYNTHESIS_OF_SPECIALIZED_PRORESOLVING_MEDIATORS_SPMS	REACTOME_BIOSYNTHESIS_OF_SPECIALIZED_PRORESOLVING_MEDIATORS_SPMS		16	-0.345224	-0.94008	0.55	0.892898	1	389	tags=13%, list=3%, signal=13%
REACTOME_EARLY_SARS_COV_2_INFECTION_EVENTS	REACTOME_EARLY_SARS_COV_2_INFECTION_EVENTS		35	-0.28839	-0.939287	0.58567	0.892233	1	2453	tags=26%, list=16%, signal=31%
REACTOME_VEGFR2_MEDIATED_CELL_PROLIFERATION	REACTOME_VEGFR2_MEDIATED_CELL_PROLIFERATION		17	-0.351228	-0.93667	0.544715	0.897175	1	145	tags=6%, list=1%, signal=6%
REACTOME_RAC3_GTPASE_CYCLE	REACTOME_RAC3_GTPASE_CYCLE		80	-0.240164	-0.93527	0.626582	0.898481	1	3256	tags=25%, list=22%, signal=32%
REACTOME_MAPK6_MAPK4_SIGNALING	REACTOME_MAPK6_MAPK4_SIGNALING		83	-0.236179	-0.921673	0.607639	0.936828	1	3168	tags=24%, list=21%, signal=30%
REACTOME_AUF1_HNRNP_D0_BINDS_AND_DESTABILIZES_MRNA	REACTOME_AUF1_HNRNP_D0_BINDS_AND_DESTABILIZES_MRNA		52	-0.258902	-0.921622	0.638177	0.933926	1	4299	tags=42%, list=29%, signal=59%
REACTOME_RHOV_GTPASE_CYCLE	REACTOME_RHOV_GTPASE_CYCLE		36	-0.279746	-0.920743	0.591892	0.933299	1	3410	tags=33%, list=23%, signal=43%
REACTOME_VEGFR2_MEDIATED_VASCULAR_PERMEABILITY	REACTOME_VEGFR2_MEDIATED_VASCULAR_PERMEABILITY		22	-0.306927	-0.915292	0.564246	0.946461	1	2665	tags=23%, list=18%, signal=28%
REACTOME_FCERI_MEDIATED_NF_KB_ACTIVATION	REACTOME_FCERI_MEDIATED_NF_KB_ACTIVATION		73	-0.241021	-0.912918	0.6	0.950074	1	3174	tags=27%, list=21%, signal=35%
REACTOME_CHONDROITIN_SULFATE_DERMATAN_SULFATE_METABOLISM	REACTOME_CHONDROITIN_SULFATE_DERMATAN_SULFATE_METABOLISM		41	-0.26974	-0.911176	0.629526	0.952273	1	2596	tags=27%, list=17%, signal=32%
REACTOME_HS_GAG_DEGRADATION	REACTOME_HS_GAG_DEGRADATION		20	-0.315993	-0.903754	0.596774	0.97125	1	429	tags=10%, list=3%, signal=10%
REACTOME_SYNTHESIS_OF_PIPS_AT_THE_PLASMA_MEMBRANE	REACTOME_SYNTHESIS_OF_PIPS_AT_THE_PLASMA_MEMBRANE		45	-0.26233	-0.903202	0.614198	0.969736	1	3025	tags=31%, list=20%, signal=39%
REACTOME_KSRP_KHSRP_BINDS_AND_DESTABILIZES_MRNA	REACTOME_KSRP_KHSRP_BINDS_AND_DESTABILIZES_MRNA		16	-0.333707	-0.902222	0.627968	0.969377	1	286	tags=6%, list=2%, signal=6%
REACTOME_TNF_SIGNALING	REACTOME_TNF_SIGNALING		54	-0.250095	-0.897857	0.648734	0.978784	1	2106	tags=15%, list=14%, signal=17%
REACTOME_ORC1_REMOVAL_FROM_CHROMATIN	REACTOME_ORC1_REMOVAL_FROM_CHROMATIN		66	-0.238366	-0.897131	0.706949	0.977805	1	4299	tags=36%, list=29%, signal=51%
REACTOME_CLASS_I_MHC_MEDIATED_ANTIGEN_PROCESSING_PRESENTATION	REACTOME_CLASS_I_MHC_MEDIATED_ANTIGEN_PROCESSING_PRESENTATION		332	-0.19202	-0.896539	0.8625	0.976565	1	3414	tags=24%, list=23%, signal=31%
REACTOME_ENDOGENOUS_STEROLS	REACTOME_ENDOGENOUS_STEROLS		17	-0.324471	-0.895513	0.608451	0.976519	1	2720	tags=41%, list=18%, signal=50%
REACTOME_MAP3K8_TPL2_DEPENDENT_MAPK1_3_ACTIVATION	REACTOME_MAP3K8_TPL2_DEPENDENT_MAPK1_3_ACTIVATION		16	-0.33297	-0.894561	0.613466	0.976201	1	3196	tags=31%, list=21%, signal=40%
REACTOME_RHO_GTPASES_ACTIVATE_ROCKS	REACTOME_RHO_GTPASES_ACTIVATE_ROCKS		18	-0.322883	-0.893098	0.619318	0.977393	1	3507	tags=33%, list=24%, signal=44%
REACTOME_SENSORY_PROCESSING_OF_SOUND_BY_OUTER_HAIR_CELLS_OF_THE_COCHLEA	REACTOME_SENSORY_PROCESSING_OF_SOUND_BY_OUTER_HAIR_CELLS_OF_THE_COCHLEA		30	-0.283719	-0.891617	0.600601	0.978398	1	3226	tags=37%, list=22%, signal=47%
REACTOME_SIGNALING_BY_SCF_KIT	REACTOME_SIGNALING_BY_SCF_KIT		35	-0.275241	-0.891066	0.63587	0.976766	1	1420	tags=17%, list=10%, signal=19%
REACTOME_NEUTROPHIL_DEGRANULATION	REACTOME_NEUTROPHIL_DEGRANULATION		358	-0.186449	-0.888495	0.9	0.981014	1	2298	tags=16%, list=15%, signal=19%
REACTOME_CYTOSOLIC_TRNA_AMINOACYLATION	REACTOME_CYTOSOLIC_TRNA_AMINOACYLATION		24	-0.288122	-0.886975	0.622905	0.982193	1	4672	tags=58%, list=31%, signal=85%
REACTOME_RETROGRADE_TRANSPORT_AT_THE_TRANS_GOLGI_NETWORK	REACTOME_RETROGRADE_TRANSPORT_AT_THE_TRANS_GOLGI_NETWORK		48	-0.251831	-0.885129	0.667656	0.984249	1	3529	tags=25%, list=24%, signal=33%
REACTOME_HS_GAG_BIOSYNTHESIS	REACTOME_HS_GAG_BIOSYNTHESIS		20	-0.303338	-0.883539	0.631016	0.985802	1	2453	tags=25%, list=16%, signal=30%
REACTOME_MAPK_TARGETS_NUCLEAR_EVENTS_MEDIATED_BY_MAP_KINASES	REACTOME_MAPK_TARGETS_NUCLEAR_EVENTS_MEDIATED_BY_MAP_KINASES		29	-0.279519	-0.883196	0.637883	0.983763	1	580	tags=7%, list=4%, signal=7%
REACTOME_LEISHMANIA_INFECTION	REACTOME_LEISHMANIA_INFECTION		126	-0.215246	-0.882019	0.744186	0.983892	1	1900	tags=17%, list=13%, signal=19%
REACTOME_INOSITOL_PHOSPHATE_METABOLISM	REACTOME_INOSITOL_PHOSPHATE_METABOLISM		35	-0.263444	-0.879454	0.644699	0.98778	1	3431	tags=31%, list=23%, signal=41%
REACTOME_PLATELET_AGGREGATION_PLUG_FORMATION	REACTOME_PLATELET_AGGREGATION_PLUG_FORMATION		24	-0.290871	-0.876162	0.643243	0.99343	1	606	tags=13%, list=4%, signal=13%
REACTOME_REGULATION_OF_SIGNALING_BY_CBL	REACTOME_REGULATION_OF_SIGNALING_BY_CBL		18	-0.315128	-0.87577	0.612565	0.991565	1	917	tags=17%, list=6%, signal=18%
REACTOME_MTOR_SIGNALLING	REACTOME_MTOR_SIGNALLING		38	-0.267643	-0.873963	0.681034	0.99311	1	3511	tags=37%, list=24%, signal=48%
REACTOME_METABOLISM_OF_POLYAMINES	REACTOME_METABOLISM_OF_POLYAMINES		53	-0.243114	-0.866385	0.705882	1	1	3692	tags=32%, list=25%, signal=42%
REACTOME_INTERLEUKIN_17_SIGNALING	REACTOME_INTERLEUKIN_17_SIGNALING		63	-0.23425	-0.861483	0.758308	1	1	2579	tags=16%, list=17%, signal=19%
REACTOME_PROTEIN_UBIQUITINATION	REACTOME_PROTEIN_UBIQUITINATION		71	-0.225593	-0.859175	0.786885	1	1	3741	tags=27%, list=25%, signal=36%
REACTOME_ABC_TRANSPORTER_DISORDERS	REACTOME_ABC_TRANSPORTER_DISORDERS		67	-0.232411	-0.857659	0.756374	1	1	4299	tags=36%, list=29%, signal=50%
REACTOME_SYNTHESIS_OF_BILE_ACIDS_AND_BILE_SALTS	REACTOME_SYNTHESIS_OF_BILE_ACIDS_AND_BILE_SALTS		27	-0.28154	-0.856828	0.662824	1	1	2720	tags=33%, list=18%, signal=41%
REACTOME_RECYCLING_OF_BILE_ACIDS_AND_SALTS	REACTOME_RECYCLING_OF_BILE_ACIDS_AND_SALTS		15	-0.322421	-0.85682	0.641361	1	1	957	tags=20%, list=6%, signal=21%
REACTOME_HEDGEHOG_ON_STATE	REACTOME_HEDGEHOG_ON_STATE		75	-0.223763	-0.854242	0.772871	1	1	2566	tags=17%, list=17%, signal=21%
REACTOME_BIOSYNTHESIS_OF_THE_N_GLYCAN_PRECURSOR_DOLICHOL_LIPID_LINKED_OLIGOSACCHARIDE_LLO_AND_TRANSFER_TO_A_NASCENT_PROTEIN	REACTOME_BIOSYNTHESIS_OF_THE_N_GLYCAN_PRECURSOR_DOLICHOL_LIPID_LINKED_OLIGOSACCHARIDE_LLO_AND_TRANSFER_TO_A_NASCENT_PROTEIN		69	-0.223423	-0.846896	0.788779	1	1	2031	tags=20%, list=14%, signal=23%
REACTOME_SIGNALING_BY_VEGF	REACTOME_SIGNALING_BY_VEGF		86	-0.214122	-0.845571	0.831541	1	1	2441	tags=15%, list=16%, signal=18%
REACTOME_OVARIAN_TUMOR_DOMAIN_PROTEASES	REACTOME_OVARIAN_TUMOR_DOMAIN_PROTEASES		34	-0.260487	-0.843423	0.722714	1	1	3500	tags=32%, list=23%, signal=42%
REACTOME_BRANCHED_CHAIN_AMINO_ACID_CATABOLISM	REACTOME_BRANCHED_CHAIN_AMINO_ACID_CATABOLISM		21	-0.293175	-0.842485	0.681081	1	1	1977	tags=24%, list=13%, signal=27%
REACTOME_TP53_REGULATES_TRANSCRIPTION_OF_GENES_INVOLVED_IN_CYTOCHROME_C_RELEASE	REACTOME_TP53_REGULATES_TRANSCRIPTION_OF_GENES_INVOLVED_IN_CYTOCHROME_C_RELEASE		17	-0.304766	-0.839602	0.700265	1	1	1402	tags=18%, list=9%, signal=19%
REACTOME_HOMOLOGY_DIRECTED_REPAIR	REACTOME_HOMOLOGY_DIRECTED_REPAIR		106	-0.201993	-0.836121	0.835165	1	1	2557	tags=18%, list=17%, signal=21%
REACTOME_INTRAFLAGELLAR_TRANSPORT	REACTOME_INTRAFLAGELLAR_TRANSPORT		43	-0.241855	-0.834688	0.758389	1	1	1693	tags=19%, list=11%, signal=21%
REACTOME_TNFR1_INDUCED_NFKAPPAB_SIGNALING_PATHWAY	REACTOME_TNFR1_INDUCED_NFKAPPAB_SIGNALING_PATHWAY		30	-0.260339	-0.834232	0.722714	1	1	2106	tags=17%, list=14%, signal=19%
REACTOME_RHOJ_GTPASE_CYCLE	REACTOME_RHOJ_GTPASE_CYCLE		48	-0.236676	-0.833697	0.766871	1	1	3364	tags=29%, list=23%, signal=38%
REACTOME_SEMA4D_IN_SEMAPHORIN_SIGNALING	REACTOME_SEMA4D_IN_SEMAPHORIN_SIGNALING		23	-0.280072	-0.833059	0.7	1	1	3507	tags=35%, list=24%, signal=45%
REACTOME_ACTIVATION_OF_BH3_ONLY_PROTEINS	REACTOME_ACTIVATION_OF_BH3_ONLY_PROTEINS		26	-0.272866	-0.829017	0.712329	1	1	4680	tags=54%, list=31%, signal=78%
REACTOME_RHOQ_GTPASE_CYCLE	REACTOME_RHOQ_GTPASE_CYCLE		55	-0.22982	-0.828257	0.808451	1	1	1512	tags=15%, list=10%, signal=16%
REACTOME_UPTAKE_AND_ACTIONS_OF_BACTERIAL_TOXINS	REACTOME_UPTAKE_AND_ACTIONS_OF_BACTERIAL_TOXINS		25	-0.270595	-0.82489	0.737838	1	1	773	tags=12%, list=5%, signal=13%
REACTOME_FACTORS_INVOLVED_IN_MEGAKARYOCYTE_DEVELOPMENT_AND_PLATELET_PRODUCTION	REACTOME_FACTORS_INVOLVED_IN_MEGAKARYOCYTE_DEVELOPMENT_AND_PLATELET_PRODUCTION		115	-0.200414	-0.823621	0.865079	1	1	1570	tags=13%, list=11%, signal=14%
REACTOME_L1CAM_INTERACTIONS	REACTOME_L1CAM_INTERACTIONS		75	-0.213489	-0.822773	0.829582	1	1	1964	tags=17%, list=13%, signal=20%
REACTOME_ATTACHMENT_AND_ENTRY	REACTOME_ATTACHMENT_AND_ENTRY		18	-0.294782	-0.821538	0.744318	1	1	2948	tags=39%, list=20%, signal=48%
REACTOME_INTEGRIN_SIGNALING	REACTOME_INTEGRIN_SIGNALING		20	-0.291981	-0.821435	0.718346	1	1	3843	tags=40%, list=26%, signal=54%
REACTOME_DEGRADATION_OF_BETA_CATENIN_BY_THE_DESTRUCTION_COMPLEX	REACTOME_DEGRADATION_OF_BETA_CATENIN_BY_THE_DESTRUCTION_COMPLEX		80	-0.213237	-0.818647	0.806349	1	1	3692	tags=29%, list=25%, signal=38%
REACTOME_SYNTHESIS_OF_PIPS_AT_THE_GOLGI_MEMBRANE	REACTOME_SYNTHESIS_OF_PIPS_AT_THE_GOLGI_MEMBRANE		15	-0.30935	-0.816498	0.722955	1	1	10306	tags=100%, list=69%, signal=323%
REACTOME_REGULATION_OF_RAS_BY_GAPS	REACTOME_REGULATION_OF_RAS_BY_GAPS		63	-0.221255	-0.814748	0.824916	1	1	4510	tags=38%, list=30%, signal=54%
REACTOME_SPHINGOLIPID_DE_NOVO_BIOSYNTHESIS	REACTOME_SPHINGOLIPID_DE_NOVO_BIOSYNTHESIS		41	-0.241033	-0.808196	0.790368	1	1	3991	tags=39%, list=27%, signal=53%
REACTOME_SUMOYLATION_OF_CHROMATIN_ORGANIZATION_PROTEINS	REACTOME_SUMOYLATION_OF_CHROMATIN_ORGANIZATION_PROTEINS		63	-0.219924	-0.807327	0.834437	1	1	616	tags=6%, list=4%, signal=7%
REACTOME_CELL_CYCLE_CHECKPOINTS	REACTOME_CELL_CYCLE_CHECKPOINTS		254	-0.176227	-0.80374	0.96347	1	1	3958	tags=30%, list=27%, signal=41%
REACTOME_REGULATION_OF_PTEN_STABILITY_AND_ACTIVITY	REACTOME_REGULATION_OF_PTEN_STABILITY_AND_ACTIVITY		63	-0.217282	-0.801611	0.855124	1	1	4299	tags=37%, list=29%, signal=51%
REACTOME_SMAD2_SMAD3_SMAD4_HETEROTRIMER_REGULATES_TRANSCRIPTION	REACTOME_SMAD2_SMAD3_SMAD4_HETEROTRIMER_REGULATES_TRANSCRIPTION		36	-0.242199	-0.800597	0.802857	1	1	566	tags=8%, list=4%, signal=9%
REACTOME_ANTIVIRAL_MECHANISM_BY_IFN_STIMULATED_GENES	REACTOME_ANTIVIRAL_MECHANISM_BY_IFN_STIMULATED_GENES		74	-0.213358	-0.800305	0.874074	1	1	3688	tags=32%, list=25%, signal=43%
REACTOME_NEDDYLATION	REACTOME_NEDDYLATION		216	-0.179176	-0.79663	0.974249	1	1	3692	tags=29%, list=25%, signal=38%
REACTOME_G_ALPHA_12_13_SIGNALLING_EVENTS	REACTOME_G_ALPHA_12_13_SIGNALLING_EVENTS		59	-0.213957	-0.796187	0.851974	1	1	1311	tags=10%, list=9%, signal=11%
REACTOME_NUCLEAR_EVENTS_KINASE_AND_TRANSCRIPTION_FACTOR_ACTIVATION	REACTOME_NUCLEAR_EVENTS_KINASE_AND_TRANSCRIPTION_FACTOR_ACTIVATION		50	-0.228101	-0.796179	0.842105	1	1	580	tags=6%, list=4%, signal=6%
REACTOME_PI_METABOLISM	REACTOME_PI_METABOLISM		71	-0.212014	-0.791807	0.862191	1	1	1428	tags=13%, list=10%, signal=14%
REACTOME_RND3_GTPASE_CYCLE	REACTOME_RND3_GTPASE_CYCLE		39	-0.237909	-0.787428	0.85503	1	1	2653	tags=26%, list=18%, signal=31%
REACTOME_CLATHRIN_MEDIATED_ENDOCYTOSIS	REACTOME_CLATHRIN_MEDIATED_ENDOCYTOSIS		122	-0.190056	-0.787284	0.95941	1	1	2042	tags=15%, list=14%, signal=17%
REACTOME_TRANSCRIPTIONAL_ACTIVITY_OF_SMAD2_SMAD3_SMAD4_HETEROTRIMER	REACTOME_TRANSCRIPTIONAL_ACTIVITY_OF_SMAD2_SMAD3_SMAD4_HETEROTRIMER		50	-0.224285	-0.787068	0.826087	1	1	1633	tags=12%, list=11%, signal=13%
REACTOME_SIGNALLING_TO_ERKS	REACTOME_SIGNALLING_TO_ERKS		30	-0.244497	-0.784338	0.809264	1	1	3926	tags=37%, list=26%, signal=50%
REACTOME_EPHB_MEDIATED_FORWARD_SIGNALING	REACTOME_EPHB_MEDIATED_FORWARD_SIGNALING		38	-0.235397	-0.782889	0.826211	1	1	2496	tags=24%, list=17%, signal=28%
REACTOME_COPI_MEDIATED_ANTEROGRADE_TRANSPORT	REACTOME_COPI_MEDIATED_ANTEROGRADE_TRANSPORT		88	-0.197229	-0.779655	0.903973	1	1	3545	tags=27%, list=24%, signal=36%
REACTOME_TRANSCRIPTIONAL_REGULATION_BY_RUNX3	REACTOME_TRANSCRIPTIONAL_REGULATION_BY_RUNX3		89	-0.195067	-0.779255	0.930233	1	1	3692	tags=27%, list=25%, signal=36%
REACTOME_XENOBIOTICS	REACTOME_XENOBIOTICS		16	-0.288144	-0.774501	0.764205	1	1	1491	tags=19%, list=10%, signal=21%
REACTOME_DNA_DOUBLE_STRAND_BREAK_REPAIR	REACTOME_DNA_DOUBLE_STRAND_BREAK_REPAIR		133	-0.183951	-0.772456	0.98	1	1	2611	tags=17%, list=18%, signal=21%
REACTOME_POSTMITOTIC_NUCLEAR_PORE_COMPLEX_NPC_REFORMATION	REACTOME_POSTMITOTIC_NUCLEAR_PORE_COMPLEX_NPC_REFORMATION		27	-0.253878	-0.770871	0.808696	1	1	9928	tags=96%, list=67%, signal=288%
REACTOME_PEROXISOMAL_LIPID_METABOLISM	REACTOME_PEROXISOMAL_LIPID_METABOLISM		23	-0.259079	-0.763951	0.793478	1	1	2186	tags=22%, list=15%, signal=25%
REACTOME_MICRORNA_MIRNA_BIOGENESIS	REACTOME_MICRORNA_MIRNA_BIOGENESIS		25	-0.248133	-0.761093	0.83427	1	1	11197	tags=96%, list=75%, signal=385%
REACTOME_DISEASES_OF_SIGNAL_TRANSDUCTION_BY_GROWTH_FACTOR_RECEPTORS_AND_SECOND_MESSENGERS	REACTOME_DISEASES_OF_SIGNAL_TRANSDUCTION_BY_GROWTH_FACTOR_RECEPTORS_AND_SECOND_MESSENGERS		364	-0.162667	-0.760439	1	1	1	3168	tags=21%, list=21%, signal=26%
REACTOME_MTORC1_MEDIATED_SIGNALLING	REACTOME_MTORC1_MEDIATED_SIGNALLING		24	-0.251786	-0.757793	0.79941	1	1	3511	tags=38%, list=24%, signal=49%
REACTOME_PLATELET_SENSITIZATION_BY_LDL	REACTOME_PLATELET_SENSITIZATION_BY_LDL		15	-0.285215	-0.754056	0.777494	1	1	413	tags=7%, list=3%, signal=7%
REACTOME_APC_C_CDH1_MEDIATED_DEGRADATION_OF_CDC20_AND_OTHER_APC_C_CDH1_TARGETED_PROTEINS_IN_LATE_MITOSIS_EARLY_G1	REACTOME_APC_C_CDH1_MEDIATED_DEGRADATION_OF_CDC20_AND_OTHER_APC_C_CDH1_TARGETED_PROTEINS_IN_LATE_MITOSIS_EARLY_G1		71	-0.198618	-0.748913	0.925424	1	1	3786	tags=30%, list=25%, signal=39%
REACTOME_OTHER_INTERLEUKIN_SIGNALING	REACTOME_OTHER_INTERLEUKIN_SIGNALING		18	-0.26919	-0.74456	0.822715	1	1	1165	tags=17%, list=8%, signal=18%
REACTOME_RIPK1_MEDIATED_REGULATED_NECROSIS	REACTOME_RIPK1_MEDIATED_REGULATED_NECROSIS		29	-0.230953	-0.739942	0.853448	1	1	3527	tags=28%, list=24%, signal=36%
REACTOME_RECYCLING_PATHWAY_OF_L1	REACTOME_RECYCLING_PATHWAY_OF_L1		36	-0.221082	-0.738055	0.8739	1	1	1570	tags=14%, list=11%, signal=15%
REACTOME_METABOLISM_OF_COFACTORS	REACTOME_METABOLISM_OF_COFACTORS		18	-0.268863	-0.734233	0.824873	1	1	3268	tags=33%, list=22%, signal=43%
REACTOME_GOLGI_ASSOCIATED_VESICLE_BIOGENESIS	REACTOME_GOLGI_ASSOCIATED_VESICLE_BIOGENESIS		54	-0.202018	-0.733289	0.925325	1	1	2011	tags=13%, list=13%, signal=15%
REACTOME_SPHINGOLIPID_METABOLISM	REACTOME_SPHINGOLIPID_METABOLISM		80	-0.191039	-0.73226	0.956667	1	1	3188	tags=29%, list=21%, signal=36%
REACTOME_SWITCHING_OF_ORIGINS_TO_A_POST_REPLICATIVE_STATE	REACTOME_SWITCHING_OF_ORIGINS_TO_A_POST_REPLICATIVE_STATE		86	-0.184944	-0.727488	0.951724	1	1	4299	tags=34%, list=29%, signal=47%
REACTOME_CHROMOSOME_MAINTENANCE	REACTOME_CHROMOSOME_MAINTENANCE		109	-0.179794	-0.727421	0.986207	1	1	1038	tags=8%, list=7%, signal=9%
REACTOME_AUTOPHAGY	REACTOME_AUTOPHAGY		131	-0.17433	-0.725526	0.98374	1	1	1964	tags=13%, list=13%, signal=15%
REACTOME_SULFUR_AMINO_ACID_METABOLISM	REACTOME_SULFUR_AMINO_ACID_METABOLISM		26	-0.236717	-0.721053	0.867435	1	1	1862	tags=15%, list=12%, signal=18%
REACTOME_ANTIGEN_PROCESSING_UBIQUITINATION_PROTEASOME_DEGRADATION	REACTOME_ANTIGEN_PROCESSING_UBIQUITINATION_PROTEASOME_DEGRADATION		274	-0.156504	-0.719147	1	1	1	3414	tags=23%, list=23%, signal=30%
REACTOME_MITOTIC_G1_PHASE_AND_G1_S_TRANSITION	REACTOME_MITOTIC_G1_PHASE_AND_G1_S_TRANSITION		137	-0.170467	-0.713093	0.992647	1	1	3268	tags=23%, list=22%, signal=30%
REACTOME_TRANSCRIPTIONAL_REGULATION_BY_VENTX	REACTOME_TRANSCRIPTIONAL_REGULATION_BY_VENTX		36	-0.220238	-0.712665	0.894886	1	1	1760	tags=17%, list=12%, signal=19%
REACTOME_SARS_COV_1_TARGETS_HOST_INTRACELLULAR_SIGNALLING_AND_REGULATORY_PATHWAYS	REACTOME_SARS_COV_1_TARGETS_HOST_INTRACELLULAR_SIGNALLING_AND_REGULATORY_PATHWAYS		16	-0.260371	-0.7105	0.862338	1	1	11036	tags=100%, list=74%, signal=384%
REACTOME_G1_S_DNA_DAMAGE_CHECKPOINTS	REACTOME_G1_S_DNA_DAMAGE_CHECKPOINTS		63	-0.188641	-0.706641	0.966767	1	1	3958	tags=32%, list=27%, signal=43%
REACTOME_EGFR_DOWNREGULATION	REACTOME_EGFR_DOWNREGULATION		25	-0.231819	-0.705694	0.87538	1	1	671	tags=8%, list=4%, signal=8%
REACTOME_TP53_REGULATES_METABOLIC_GENES	REACTOME_TP53_REGULATES_METABOLIC_GENES		80	-0.185099	-0.705455	0.982206	1	1	3487	tags=25%, list=23%, signal=32%
REACTOME_TRANSLOCATION_OF_SLC2A4_GLUT4_TO_THE_PLASMA_MEMBRANE	REACTOME_TRANSLOCATION_OF_SLC2A4_GLUT4_TO_THE_PLASMA_MEMBRANE		61	-0.190394	-0.700763	0.938272	1	1	3962	tags=31%, list=27%, signal=42%
REACTOME_M_PHASE	REACTOME_M_PHASE		361	-0.148025	-0.69802	1	1	1	2665	tags=16%, list=18%, signal=19%
REACTOME_SELECTIVE_AUTOPHAGY	REACTOME_SELECTIVE_AUTOPHAGY		67	-0.188816	-0.697334	0.966555	1	1	1964	tags=15%, list=13%, signal=17%
REACTOME_SUMOYLATION_OF_TRANSCRIPTION_FACTORS	REACTOME_SUMOYLATION_OF_TRANSCRIPTION_FACTORS		15	-0.260718	-0.690285	0.836111	1	1	896	tags=13%, list=6%, signal=14%
REACTOME_TRANSCRIPTION_OF_E2F_TARGETS_UNDER_NEGATIVE_CONTROL_BY_DREAM_COMPLEX	REACTOME_TRANSCRIPTION_OF_E2F_TARGETS_UNDER_NEGATIVE_CONTROL_BY_DREAM_COMPLEX		19	-0.248153	-0.689728	0.904762	1	1	3160	tags=32%, list=21%, signal=40%
REACTOME_RAF_INDEPENDENT_MAPK1_3_ACTIVATION	REACTOME_RAF_INDEPENDENT_MAPK1_3_ACTIVATION		21	-0.236794	-0.689362	0.902375	1	1	2585	tags=24%, list=17%, signal=29%
REACTOME_PCP_CE_PATHWAY	REACTOME_PCP_CE_PATHWAY		84	-0.180381	-0.688016	0.977492	1	1	2566	tags=18%, list=17%, signal=21%
REACTOME_HEDGEHOG_LIGAND_BIOGENESIS	REACTOME_HEDGEHOG_LIGAND_BIOGENESIS		59	-0.186959	-0.686578	0.968944	1	1	4510	tags=39%, list=30%, signal=56%
REACTOME_FC_EPSILON_RECEPTOR_FCERI_SIGNALING	REACTOME_FC_EPSILON_RECEPTOR_FCERI_SIGNALING		111	-0.170508	-0.686387	0.986159	1	1	3196	tags=22%, list=21%, signal=27%
REACTOME_LISTERIA_MONOCYTOGENES_ENTRY_INTO_HOST_CELLS	REACTOME_LISTERIA_MONOCYTOGENES_ENTRY_INTO_HOST_CELLS		18	-0.248543	-0.685953	0.903465	1	1	671	tags=6%, list=4%, signal=6%
REACTOME_SYNTHESIS_OF_GLYCOSYLPHOSPHATIDYLINOSITOL_GPI	REACTOME_SYNTHESIS_OF_GLYCOSYLPHOSPHATIDYLINOSITOL_GPI		17	-0.244033	-0.682465	0.890339	1	1	4112	tags=53%, list=28%, signal=73%
REACTOME_DARPP_32_EVENTS	REACTOME_DARPP_32_EVENTS		21	-0.228243	-0.679881	0.908587	1	1	3093	tags=24%, list=21%, signal=30%
REACTOME_TRAFFICKING_OF_AMPA_RECEPTORS	REACTOME_TRAFFICKING_OF_AMPA_RECEPTORS		20	-0.231503	-0.674995	0.913386	1	1	1722	tags=15%, list=12%, signal=17%
REACTOME_THE_ROLE_OF_GTSE1_IN_G2_M_PROGRESSION_AFTER_G2_CHECKPOINT	REACTOME_THE_ROLE_OF_GTSE1_IN_G2_M_PROGRESSION_AFTER_G2_CHECKPOINT		68	-0.180918	-0.674874	0.97377	1	1	3719	tags=31%, list=25%, signal=41%
REACTOME_RESPONSE_OF_MTB_TO_PHAGOCYTOSIS	REACTOME_RESPONSE_OF_MTB_TO_PHAGOCYTOSIS		21	-0.229171	-0.667763	0.897561	1	1	1853	tags=14%, list=12%, signal=16%
REACTOME_REGULATION_OF_MRNA_STABILITY_BY_PROTEINS_THAT_BIND_AU_RICH_ELEMENTS	REACTOME_REGULATION_OF_MRNA_STABILITY_BY_PROTEINS_THAT_BIND_AU_RICH_ELEMENTS		82	-0.174105	-0.663858	1	1	1	4299	tags=34%, list=29%, signal=48%
REACTOME_JNK_C_JUN_KINASES_PHOSPHORYLATION_AND_ACTIVATION_MEDIATED_BY_ACTIVATED_HUMAN_TAK1	REACTOME_JNK_C_JUN_KINASES_PHOSPHORYLATION_AND_ACTIVATION_MEDIATED_BY_ACTIVATED_HUMAN_TAK1		19	-0.236455	-0.663645	0.924675	1	1	11393	tags=100%, list=76%, signal=423%
REACTOME_SYNTHESIS_OF_ACTIVE_UBIQUITIN_ROLES_OF_E1_AND_E2_ENZYMES	REACTOME_SYNTHESIS_OF_ACTIVE_UBIQUITIN_ROLES_OF_E1_AND_E2_ENZYMES		30	-0.208412	-0.663598	0.94382	1	1	11813	tags=100%, list=79%, signal=480%
REACTOME_ATF4_ACTIVATES_GENES_IN_RESPONSE_TO_ENDOPLASMIC_RETICULUM_STRESS	REACTOME_ATF4_ACTIVATES_GENES_IN_RESPONSE_TO_ENDOPLASMIC_RETICULUM_STRESS		25	-0.222789	-0.662628	0.938053	1	1	2993	tags=24%, list=20%, signal=30%
REACTOME_RAC2_GTPASE_CYCLE	REACTOME_RAC2_GTPASE_CYCLE		75	-0.169798	-0.657115	0.993103	1	1	3256	tags=21%, list=22%, signal=27%
REACTOME_ASSOCIATION_OF_TRIC_CCT_WITH_TARGET_PROTEINS_DURING_BIOSYNTHESIS	REACTOME_ASSOCIATION_OF_TRIC_CCT_WITH_TARGET_PROTEINS_DURING_BIOSYNTHESIS		35	-0.199507	-0.655302	0.948718	1	1	3985	tags=29%, list=27%, signal=39%
REACTOME_INFECTION_WITH_MYCOBACTERIUM_TUBERCULOSIS	REACTOME_INFECTION_WITH_MYCOBACTERIUM_TUBERCULOSIS		22	-0.219006	-0.651091	0.925729	1	1	1853	tags=14%, list=12%, signal=16%
REACTOME_SEALING_OF_THE_NUCLEAR_ENVELOPE_NE_BY_ESCRT_III	REACTOME_SEALING_OF_THE_NUCLEAR_ENVELOPE_NE_BY_ESCRT_III		23	-0.214974	-0.638903	0.937662	1	1	1791	tags=17%, list=12%, signal=20%
REACTOME_INTRA_GOLGI_AND_RETROGRADE_GOLGI_TO_ER_TRAFFIC	REACTOME_INTRA_GOLGI_AND_RETROGRADE_GOLGI_TO_ER_TRAFFIC		181	-0.144519	-0.636913	1	1	1	3719	tags=25%, list=25%, signal=33%
REACTOME_CELL_CYCLE_MITOTIC	REACTOME_CELL_CYCLE_MITOTIC		491	-0.129662	-0.636003	1	1	1	2686	tags=15%, list=18%, signal=18%
REACTOME_HEME_SIGNALING	REACTOME_HEME_SIGNALING		42	-0.183653	-0.630195	0.975904	1	1	1219	tags=10%, list=8%, signal=10%
REACTOME_LDL_CLEARANCE	REACTOME_LDL_CLEARANCE		18	-0.224884	-0.627975	0.92876	1	1	1184	tags=11%, list=8%, signal=12%
REACTOME_RHOB_GTPASE_CYCLE	REACTOME_RHOB_GTPASE_CYCLE		64	-0.168856	-0.624695	1	1	1	3206	tags=23%, list=21%, signal=30%
REACTOME_REGULATION_OF_TP53_ACTIVITY_THROUGH_METHYLATION	REACTOME_REGULATION_OF_TP53_ACTIVITY_THROUGH_METHYLATION		18	-0.225967	-0.620081	0.956044	1	1	11549	tags=100%, list=77%, signal=443%
REACTOME_AGGREPHAGY	REACTOME_AGGREPHAGY		33	-0.191973	-0.618409	0.982609	1	1	1570	tags=9%, list=11%, signal=10%
REACTOME_CTLA4_INHIBITORY_SIGNALING	REACTOME_CTLA4_INHIBITORY_SIGNALING		16	-0.230289	-0.616126	0.929648	1	1	2865	tags=19%, list=19%, signal=23%
REACTOME_RND2_GTPASE_CYCLE	REACTOME_RND2_GTPASE_CYCLE		39	-0.181076	-0.615901	0.966292	1	1	2653	tags=23%, list=18%, signal=28%
REACTOME_NEF_MEDIATES_DOWN_MODULATION_OF_CELL_SURFACE_RECEPTORS_BY_RECRUITING_THEM_TO_CLATHRIN_ADAPTERS	REACTOME_NEF_MEDIATES_DOWN_MODULATION_OF_CELL_SURFACE_RECEPTORS_BY_RECRUITING_THEM_TO_CLATHRIN_ADAPTERS		18	-0.215844	-0.601271	0.937838	1	1	651	tags=6%, list=4%, signal=6%
REACTOME_SCF_SKP2_MEDIATED_DEGRADATION_OF_P27_P21	REACTOME_SCF_SKP2_MEDIATED_DEGRADATION_OF_P27_P21		57	-0.163919	-0.601033	1	1	1	3692	tags=26%, list=25%, signal=35%
REACTOME_CYCLIN_A_CDK2_ASSOCIATED_EVENTS_AT_S_PHASE_ENTRY	REACTOME_CYCLIN_A_CDK2_ASSOCIATED_EVENTS_AT_S_PHASE_ENTRY		81	-0.155285	-0.593308	1	1	1	3692	tags=27%, list=25%, signal=36%
REACTOME_CLASS_I_PEROXISOMAL_MEMBRANE_PROTEIN_IMPORT	REACTOME_CLASS_I_PEROXISOMAL_MEMBRANE_PROTEIN_IMPORT		18	-0.211409	-0.591139	0.948087	1	1	4336	tags=39%, list=29%, signal=55%
REACTOME_ABERRANT_REGULATION_OF_MITOTIC_EXIT_IN_CANCER_DUE_TO_RB1_DEFECTS	REACTOME_ABERRANT_REGULATION_OF_MITOTIC_EXIT_IN_CANCER_DUE_TO_RB1_DEFECTS		20	-0.205452	-0.590329	0.975544	1	1	11855	tags=100%, list=79%, signal=487%
REACTOME_RHOF_GTPASE_CYCLE	REACTOME_RHOF_GTPASE_CYCLE		40	-0.175916	-0.586392	0.988439	1	1	1402	tags=10%, list=9%, signal=11%
REACTOME_SIGNALING_BY_CTNNB1_PHOSPHO_SITE_MUTANTS	REACTOME_SIGNALING_BY_CTNNB1_PHOSPHO_SITE_MUTANTS		15	-0.219679	-0.585898	0.941799	1	1	11642	tags=100%, list=78%, signal=455%
REACTOME_NOTCH2_ACTIVATION_AND_TRANSMISSION_OF_SIGNAL_TO_THE_NUCLEUS	REACTOME_NOTCH2_ACTIVATION_AND_TRANSMISSION_OF_SIGNAL_TO_THE_NUCLEUS		19	-0.203914	-0.585533	0.969529	1	1	2819	tags=26%, list=19%, signal=32%
REACTOME_CONVERSION_FROM_APC_C_CDC20_TO_APC_C_CDH1_IN_LATE_ANAPHASE	REACTOME_CONVERSION_FROM_APC_C_CDC20_TO_APC_C_CDH1_IN_LATE_ANAPHASE		20	-0.205452	-0.583556	0.935393	1	1	11855	tags=100%, list=79%, signal=487%
REACTOME_MITOCHONDRIAL_BIOGENESIS	REACTOME_MITOCHONDRIAL_BIOGENESIS		88	-0.150733	-0.579862	1	1	1	3215	tags=19%, list=22%, signal=24%
REACTOME_SEMAPHORIN_INTERACTIONS	REACTOME_SEMAPHORIN_INTERACTIONS		52	-0.162739	-0.578384	0.993355	1	1	3507	tags=27%, list=24%, signal=35%
REACTOME_SUMOYLATION	REACTOME_SUMOYLATION		167	-0.133323	-0.573238	1	1	1	2360	tags=13%, list=16%, signal=15%
REACTOME_CONSTITUTIVE_SIGNALING_BY_AKT1_E17K_IN_CANCER	REACTOME_CONSTITUTIVE_SIGNALING_BY_AKT1_E17K_IN_CANCER		24	-0.187829	-0.565749	0.984043	1	1	2408	tags=21%, list=16%, signal=25%
REACTOME_RUNX1_INTERACTS_WITH_CO_FACTORS_WHOSE_PRECISE_EFFECT_ON_RUNX1_TARGETS_IS_NOT_KNOWN	REACTOME_RUNX1_INTERACTS_WITH_CO_FACTORS_WHOSE_PRECISE_EFFECT_ON_RUNX1_TARGETS_IS_NOT_KNOWN		36	-0.171663	-0.564126	0.990741	1	1	875	tags=6%, list=6%, signal=6%
REACTOME_SIGNALING_BY_FGFR1_IN_DISEASE	REACTOME_SIGNALING_BY_FGFR1_IN_DISEASE		27	-0.182978	-0.559216	0.991848	1	1	12191	tags=100%, list=82%, signal=547%
REACTOME_PINK1_PRKN_MEDIATED_MITOPHAGY	REACTOME_PINK1_PRKN_MEDIATED_MITOPHAGY		19	-0.1984	-0.557626	0.96648	1	1	888	tags=11%, list=6%, signal=11%
REACTOME_RUNX2_REGULATES_OSTEOBLAST_DIFFERENTIATION	REACTOME_RUNX2_REGULATES_OSTEOBLAST_DIFFERENTIATION		16	-0.204687	-0.553372	0.972752	1	1	431	tags=6%, list=3%, signal=6%
REACTOME_SIGNALING_BY_CYTOSOLIC_FGFR1_FUSION_MUTANTS	REACTOME_SIGNALING_BY_CYTOSOLIC_FGFR1_FUSION_MUTANTS		17	-0.191864	-0.535301	0.975477	1	1	2151	tags=18%, list=14%, signal=21%
REACTOME_TRNA_AMINOACYLATION	REACTOME_TRNA_AMINOACYLATION		40	-0.160478	-0.532237	1	1	1	3756	tags=30%, list=25%, signal=40%
REACTOME_PERK_REGULATES_GENE_EXPRESSION	REACTOME_PERK_REGULATES_GENE_EXPRESSION		30	-0.170819	-0.531527	0.994751	1	1	2538	tags=17%, list=17%, signal=20%
REACTOME_PTEN_REGULATION	REACTOME_PTEN_REGULATION		132	-0.127842	-0.531481	1	1	1	3711	tags=22%, list=25%, signal=29%
REACTOME_DAP12_SIGNALING	REACTOME_DAP12_SIGNALING		17	-0.193999	-0.527488	0.981579	1	1	12025	tags=100%, list=81%, signal=516%
REACTOME_VXPX_CARGO_TARGETING_TO_CILIUM	REACTOME_VXPX_CARGO_TARGETING_TO_CILIUM		17	-0.192217	-0.527238	0.981432	1	1	3962	tags=35%, list=27%, signal=48%
REACTOME_HOST_INTERACTIONS_OF_HIV_FACTORS	REACTOME_HOST_INTERACTIONS_OF_HIV_FACTORS		122	-0.127803	-0.527124	1	1	1	3759	tags=25%, list=25%, signal=33%
REACTOME_THE_ROLE_OF_NEF_IN_HIV_1_REPLICATION_AND_DISEASE_PATHOGENESIS	REACTOME_THE_ROLE_OF_NEF_IN_HIV_1_REPLICATION_AND_DISEASE_PATHOGENESIS		22	-0.176324	-0.527041	0.990712	1	1	651	tags=5%, list=4%, signal=5%
REACTOME_TRANS_GOLGI_NETWORK_VESICLE_BUDDING	REACTOME_TRANS_GOLGI_NETWORK_VESICLE_BUDDING		67	-0.140944	-0.522513	1	1	1	2011	tags=10%, list=13%, signal=12%
REACTOME_FOXO_MEDIATED_TRANSCRIPTION_OF_CELL_DEATH_GENES	REACTOME_FOXO_MEDIATED_TRANSCRIPTION_OF_CELL_DEATH_GENES		15	-0.198176	-0.51876	0.97479	1	1	2538	tags=20%, list=17%, signal=24%
REACTOME_REGULATION_OF_NF_KAPPA_B_SIGNALING	REACTOME_REGULATION_OF_NF_KAPPA_B_SIGNALING		17	-0.183795	-0.517286	0.980337	1	1	12177	tags=100%, list=82%, signal=544%
REACTOME_FGFR1_MUTANT_RECEPTOR_ACTIVATION	REACTOME_FGFR1_MUTANT_RECEPTOR_ACTIVATION		20	-0.182892	-0.515166	0.986111	1	1	12191	tags=100%, list=82%, signal=547%
REACTOME_SYNTHESIS_OF_PIPS_AT_THE_EARLY_ENDOSOME_MEMBRANE	REACTOME_SYNTHESIS_OF_PIPS_AT_THE_EARLY_ENDOSOME_MEMBRANE		16	-0.191435	-0.510727	0.994924	1	1	12063	tags=100%, list=81%, signal=523%
REACTOME_SIGNALING_BY_EGFR_IN_CANCER	REACTOME_SIGNALING_BY_EGFR_IN_CANCER		22	-0.172704	-0.504596	0.989362	1	1	495	tags=5%, list=3%, signal=5%
REACTOME_FANCONI_ANEMIA_PATHWAY	REACTOME_FANCONI_ANEMIA_PATHWAY		35	-0.152766	-0.496641	0.997101	1	1	12642	tags=100%, list=85%, signal=655%
REACTOME_REGULATION_OF_PTEN_GENE_TRANSCRIPTION	REACTOME_REGULATION_OF_PTEN_GENE_TRANSCRIPTION		60	-0.135189	-0.494895	0.996721	1	1	1188	tags=7%, list=8%, signal=7%
REACTOME_ER_TO_GOLGI_ANTEROGRADE_TRANSPORT	REACTOME_ER_TO_GOLGI_ANTEROGRADE_TRANSPORT		133	-0.117586	-0.492796	1	1	1	3091	tags=18%, list=21%, signal=23%
REACTOME_CRISTAE_FORMATION	REACTOME_CRISTAE_FORMATION		31	-0.156545	-0.491015	1	1	1	1906	tags=13%, list=13%, signal=15%
REACTOME_REGULATION_OF_TP53_ACTIVITY_THROUGH_ACETYLATION	REACTOME_REGULATION_OF_TP53_ACTIVITY_THROUGH_ACETYLATION		29	-0.154366	-0.487732	1	1	1	3468	tags=21%, list=23%, signal=27%
REACTOME_MATURATION_OF_SARS_COV_2_NUCLEOPROTEIN	REACTOME_MATURATION_OF_SARS_COV_2_NUCLEOPROTEIN		15	-0.180716	-0.487531	0.994845	1	1	3666	tags=33%, list=25%, signal=44%
REACTOME_RHOBTB1_GTPASE_CYCLE	REACTOME_RHOBTB1_GTPASE_CYCLE		23	-0.16285	-0.486525	0.997253	1	1	12490	tags=100%, list=84%, signal=614%
REACTOME_MITOTIC_METAPHASE_AND_ANAPHASE	REACTOME_MITOTIC_METAPHASE_AND_ANAPHASE		215	-0.107921	-0.479645	1	1	1	3935	tags=27%, list=26%, signal=37%
REACTOME_SEPARATION_OF_SISTER_CHROMATIDS	REACTOME_SEPARATION_OF_SISTER_CHROMATIDS		172	-0.109965	-0.477008	1	1	1	4167	tags=32%, list=28%, signal=44%
REACTOME_DISASSEMBLY_OF_THE_DESTRUCTION_COMPLEX_AND_RECRUITMENT_OF_AXIN_TO_THE_MEMBRANE	REACTOME_DISASSEMBLY_OF_THE_DESTRUCTION_COMPLEX_AND_RECRUITMENT_OF_AXIN_TO_THE_MEMBRANE		27	-0.151474	-0.472392	0.997238	1	1	12660	tags=100%, list=85%, signal=660%
REACTOME_SIGNALING_BY_ERBB2_IN_CANCER	REACTOME_SIGNALING_BY_ERBB2_IN_CANCER		21	-0.161699	-0.464312	0.99729	1	1	495	tags=5%, list=3%, signal=5%
REACTOME_APC_C_MEDIATED_DEGRADATION_OF_CELL_CYCLE_PROTEINS	REACTOME_APC_C_MEDIATED_DEGRADATION_OF_CELL_CYCLE_PROTEINS		84	-0.117369	-0.459177	1	1	1	3259	tags=21%, list=22%, signal=27%
REACTOME_RHOBTB_GTPASE_CYCLE	REACTOME_RHOBTB_GTPASE_CYCLE		34	-0.136828	-0.439264	1	1	1	12879	tags=100%, list=86%, signal=731%
REACTOME_SIGNALING_BY_HIPPO	REACTOME_SIGNALING_BY_HIPPO		20	-0.152813	-0.438169	0.997462	0.998786	1	12639	tags=100%, list=85%, signal=655%
Supplementary Table 4c. ONCOGENE_WT
NAME	GS<br> follow link to MSigDB	GS DETAILS	SIZE	ES	NES	NOM p-val	FDR q-val	FWER p-val	RANK AT MAX	LEADING EDGE
PKCA_DN.V1_UP	PKCA_DN.V1_UP	Details ...	104	0.485864	1.77077	0	0.027455	0.042	2067	tags=34%, list=14%, signal=39%
KRAS.KIDNEY_UP.V1_UP	KRAS.KIDNEY_UP.V1_UP	Details ...	72	0.488048	1.68649	0	0.042652	0.125	1815	tags=40%, list=12%, signal=46%
ALK_DN.V1_DN	ALK_DN.V1_DN	Details ...	75	0.473207	1.63241	0.00276243	0.060693	0.246	2617	tags=36%, list=18%, signal=43%
PRC1_BMI_UP.V1_DN	PRC1_BMI_UP.V1_DN	Details ...	97	0.40724	1.47052	0.0154494	0.311365	0.863	1711	tags=26%, list=11%, signal=29%
JNK_DN.V1_DN	JNK_DN.V1_DN	Details ...	119	0.391342	1.46727	0.00672043	0.256281	0.868	2184	tags=29%, list=15%, signal=33%
NOTCH_DN.V1_UP	NOTCH_DN.V1_UP	Details ...	113	0.389381	1.43282	0.0111111	0.306491	0.945	3044	tags=34%, list=20%, signal=42%
KRAS.AMP.LUNG_UP.V1_UP	KRAS.AMP.LUNG_UP.V1_UP	Details ...	50	0.4475	1.42749	0.0412844	0.277195	0.952	2707	tags=38%, list=18%, signal=46%
KRAS.PROSTATE_UP.V1_UP	KRAS.PROSTATE_UP.V1_UP	Details ...	65	0.418852	1.42145	0.0366032	0.257238	0.96	2055	tags=29%, list=14%, signal=34%
LEF1_UP.V1_UP	LEF1_UP.V1_UP	Details ...	130	0.376028	1.4049	0.0174029	0.271254	0.979	2168	tags=30%, list=15%, signal=35%
RELA_DN.V1_DN	RELA_DN.V1_DN	Details ...	69	0.40628	1.38417	0.0519878	0.298601	0.993	1044	tags=25%, list=7%, signal=26%
CRX_NRL_DN.V1_UP	CRX_NRL_DN.V1_UP	Details ...	100	0.375659	1.35649	0.0473538	0.349633	0.999	1963	tags=22%, list=13%, signal=25%
BMI1_DN_MEL18_DN.V1_DN	BMI1_DN_MEL18_DN.V1_DN	Details ...	102	0.372974	1.34305	0.0515604	0.362158	1	2047	tags=27%, list=14%, signal=32%
BCAT.100_UP.V1_DN	BCAT.100_UP.V1_DN	Details ...	24	0.472211	1.32912	0.119084	0.380075	1	2171	tags=38%, list=15%, signal=44%
KRAS.LUNG_UP.V1_DN	KRAS.LUNG_UP.V1_DN	Details ...	66	0.38367	1.29386	0.100719	0.475279	1	1817	tags=30%, list=12%, signal=34%
RB_P130_DN.V1_UP	RB_P130_DN.V1_UP	Details ...	94	0.355714	1.28826	0.0978723	0.463941	1	6509	tags=61%, list=44%, signal=107%
KRAS.600_UP.V1_UP	KRAS.600_UP.V1_UP	Details ...	136	0.340552	1.28618	0.0660502	0.443452	1	2167	tags=32%, list=15%, signal=38%
KRAS.300_UP.V1_UP	KRAS.300_UP.V1_UP	Details ...	71	0.376111	1.28498	0.103107	0.420964	1	2115	tags=37%, list=14%, signal=42%
MTOR_UP.V1_DN	MTOR_UP.V1_DN	Details ...	138	0.33667	1.26812	0.0806452	0.455987	1	2524	tags=28%, list=17%, signal=33%
ESC_J1_UP_LATE.V1_UP	ESC_J1_UP_LATE.V1_UP	Details ...	165	0.326383	1.26572	0.0790885	0.440532	1	2894	tags=30%, list=19%, signal=37%
HOXA9_DN.V1_DN	HOXA9_DN.V1_DN	Details ...	155	0.330881	1.26154	0.08519	0.430639	1	4229	tags=41%, list=28%, signal=56%
IL21_UP.V1_DN	IL21_UP.V1_DN	Details ...	86	0.353965	1.25451	0.109875	0.432266	1	2520	tags=30%, list=17%, signal=36%
KRAS.50_UP.V1_UP	KRAS.50_UP.V1_UP	Details ...	28	0.435695	1.25193	0.170079	0.420894	1	2115	tags=43%, list=14%, signal=50%
PTEN_DN.V1_UP	PTEN_DN.V1_UP	Details ...	83	0.356447	1.2452	0.122708	0.422755	1	2190	tags=29%, list=15%, signal=34%
CYCLIN_D1_UP.V1_DN	CYCLIN_D1_UP.V1_DN	Details ...	133	0.329345	1.24319	0.0921228	0.411823	1	2401	tags=19%, list=16%, signal=22%
CYCLIN_D1_UP.V1_UP	CYCLIN_D1_UP.V1_UP	Details ...	128	0.333153	1.2427	0.0890688	0.396452	1	1518	tags=18%, list=10%, signal=20%
KRAS.LUNG.BREAST_UP.V1_DN	KRAS.LUNG.BREAST_UP.V1_DN	Details ...	71	0.35736	1.24261	0.138393	0.381549	1	2258	tags=30%, list=15%, signal=35%
IL2_UP.V1_DN	IL2_UP.V1_DN	Details ...	104	0.340412	1.2405	0.129815	0.372993	1	2388	tags=31%, list=16%, signal=36%
CYCLIN_D1_KE_.V1_DN	CYCLIN_D1_KE_.V1_DN	Details ...	109	0.331487	1.21877	0.130802	0.420628	1	2352	tags=23%, list=16%, signal=27%
SNF5_DN.V1_UP	SNF5_DN.V1_UP	Details ...	123	0.332242	1.21602	0.119835	0.413573	1	4128	tags=38%, list=28%, signal=52%
PTEN_DN.V1_DN	PTEN_DN.V1_DN	Details ...	87	0.341464	1.21208	0.148629	0.411588	1	3026	tags=45%, list=20%, signal=56%
SIRNA_EIF4GI_UP	SIRNA_EIF4GI_UP	Details ...	85	0.342994	1.20771	0.150704	0.410167	1	4667	tags=38%, list=31%, signal=54%
CAHOY_NEURONAL	CAHOY_NEURONAL	Details ...	41	0.379529	1.19837	0.187688	0.42219	1	2350	tags=32%, list=16%, signal=38%
SRC_UP.V1_UP	SRC_UP.V1_UP	Details ...	87	0.336665	1.18555	0.180791	0.445062	1	1545	tags=23%, list=10%, signal=25%
KRAS.BREAST_UP.V1_DN	KRAS.BREAST_UP.V1_DN	Details ...	67	0.348476	1.18404	0.195369	0.436407	1	2646	tags=28%, list=18%, signal=34%
CAHOY_OLIGODENDROCUTIC	CAHOY_OLIGODENDROCUTIC	Details ...	77	0.339035	1.17958	0.181556	0.436439	1	2343	tags=22%, list=16%, signal=26%
KRAS.600.LUNG.BREAST_UP.V1_DN	KRAS.600.LUNG.BREAST_UP.V1_DN	Details ...	132	0.315291	1.17564	0.179045	0.435602	1	2720	tags=32%, list=18%, signal=39%
PRC2_SUZ12_UP.V1_UP	PRC2_SUZ12_UP.V1_UP	Details ...	105	0.316519	1.15697	0.207521	0.477375	1	2798	tags=23%, list=19%, signal=28%
ESC_V6.5_UP_EARLY.V1_UP	ESC_V6.5_UP_EARLY.V1_UP	Details ...	117	0.309839	1.14301	0.221918	0.50624	1	4853	tags=44%, list=33%, signal=64%
AKT_UP_MTOR_DN.V1_DN	AKT_UP_MTOR_DN.V1_DN	Details ...	137	0.29956	1.14297	0.216321	0.493358	1	2931	tags=30%, list=20%, signal=37%
EIF4E_UP	EIF4E_UP	Details ...	82	0.324742	1.12854	0.259887	0.52415	1	5275	tags=44%, list=35%, signal=68%
CAHOY_ASTROCYTIC	CAHOY_ASTROCYTIC	Details ...	65	0.335012	1.12451	0.280802	0.524517	1	1780	tags=22%, list=12%, signal=24%
ESC_V6.5_UP_LATE.V1_UP	ESC_V6.5_UP_LATE.V1_UP	Details ...	160	0.292236	1.12304	0.222805	0.515964	1	3307	tags=33%, list=22%, signal=42%
NOTCH_DN.V1_DN	NOTCH_DN.V1_DN	Details ...	94	0.311289	1.11977	0.269648	0.51388	1	2082	tags=24%, list=14%, signal=28%
KRAS.BREAST_UP.V1_UP	KRAS.BREAST_UP.V1_UP	Details ...	60	0.330319	1.10308	0.303965	0.550591	1	2350	tags=33%, list=16%, signal=39%
DCA_UP.V1_UP	DCA_UP.V1_UP	Details ...	98	0.303674	1.09982	0.297602	0.547999	1	3068	tags=36%, list=21%, signal=45%
CORDENONSI_YAP_CONSERVED_SIGNATURE	CORDENONSI_YAP_CONSERVED_SIGNATURE	Details ...	51	0.336982	1.09508	0.34551	0.550349	1	3829	tags=37%, list=26%, signal=50%
KRAS.LUNG_UP.V1_UP	KRAS.LUNG_UP.V1_UP	Details ...	64	0.324243	1.092	0.314788	0.54758	1	1216	tags=22%, list=8%, signal=24%
MEL18_DN.V1_DN	MEL18_DN.V1_DN	Details ...	98	0.305226	1.08769	0.326301	0.548192	1	2187	tags=26%, list=15%, signal=30%
RAPA_EARLY_UP.V1_DN	RAPA_EARLY_UP.V1_DN	Details ...	126	0.291316	1.08303	0.308966	0.550401	1	3692	tags=31%, list=25%, signal=41%
WNT_UP.V1_DN	WNT_UP.V1_DN	Details ...	107	0.291772	1.06657	0.341128	0.587421	1	2352	tags=22%, list=16%, signal=26%
KRAS.AMP.LUNG_UP.V1_DN	KRAS.AMP.LUNG_UP.V1_DN	Details ...	69	0.313406	1.06482	0.354839	0.580563	1	3339	tags=32%, list=22%, signal=41%
BCAT.100_UP.V1_UP	BCAT.100_UP.V1_UP	Details ...	36	0.346832	1.04959	0.382075	0.613017	1	3288	tags=36%, list=22%, signal=46%
STK33_NOMO_DN	STK33_NOMO_DN	Details ...	192	0.264372	1.03577	0.38601	0.643441	1	2859	tags=24%, list=19%, signal=29%
PGF_UP.V1_DN	PGF_UP.V1_DN	Details ...	109	0.285326	1.03337	0.400277	0.638907	1	1405	tags=17%, list=9%, signal=19%
VEGF_A_UP.V1_UP	VEGF_A_UP.V1_UP	Details ...	135	0.271836	1.02095	0.422104	0.663617	1	2476	tags=24%, list=17%, signal=29%
CSR_LATE_UP.V1_DN	CSR_LATE_UP.V1_DN	Details ...	109	0.272685	0.99905	0.462687	0.718442	1	2586	tags=29%, list=17%, signal=35%
STK33_SKM_DN	STK33_SKM_DN	Details ...	180	0.252642	0.987303	0.469895	0.741249	1	2859	tags=27%, list=19%, signal=33%
CTIP_DN.V1_DN	CTIP_DN.V1_DN	Details ...	70	0.285429	0.986439	0.473381	0.731062	1	1054	tags=17%, list=7%, signal=18%
CSR_EARLY_UP.V1_DN	CSR_EARLY_UP.V1_DN	Details ...	100	0.271664	0.983105	0.506173	0.728725	1	4415	tags=37%, list=30%, signal=52%
NRL_DN.V1_UP	NRL_DN.V1_UP	Details ...	95	0.274851	0.979711	0.506294	0.727027	1	1971	tags=18%, list=13%, signal=20%
ERBB2_UP.V1_UP	ERBB2_UP.V1_UP	Details ...	169	0.253915	0.975157	0.516129	0.728828	1	2271	tags=23%, list=15%, signal=27%
PRC2_EED_DN.V1_DN	PRC2_EED_DN.V1_DN	Details ...	162	0.253743	0.971933	0.52129	0.725408	1	3848	tags=23%, list=26%, signal=30%
ESC_V6.5_UP_EARLY.V1_DN	ESC_V6.5_UP_EARLY.V1_DN	Details ...	121	0.260757	0.968898	0.513944	0.722916	1	2345	tags=23%, list=16%, signal=27%
IL2_UP.V1_UP	IL2_UP.V1_UP	Details ...	127	0.261096	0.96852	0.529891	0.712726	1	3303	tags=28%, list=22%, signal=36%
PRC1_BMI_UP.V1_UP	PRC1_BMI_UP.V1_UP	Details ...	106	0.264729	0.963411	0.515604	0.71607	1	3356	tags=32%, list=23%, signal=41%
CRX_DN.V1_UP	CRX_DN.V1_UP	Details ...	90	0.269569	0.96258	0.518056	0.707193	1	3245	tags=27%, list=22%, signal=34%
WNT_UP.V1_UP	WNT_UP.V1_UP	Details ...	109	0.263159	0.960726	0.544321	0.701605	1	3635	tags=35%, list=24%, signal=46%
CAMP_UP.V1_UP	CAMP_UP.V1_UP	Details ...	185	0.245724	0.959824	0.560399	0.693692	1	4541	tags=33%, list=30%, signal=47%
STK33_DN	STK33_DN	Details ...	200	0.243204	0.950526	0.589844	0.707649	1	2859	tags=25%, list=19%, signal=30%
TGFB_UP.V1_UP	TGFB_UP.V1_UP	Details ...	146	0.2469	0.945353	0.601604	0.710527	1	1701	tags=16%, list=11%, signal=18%
ESC_J1_UP_EARLY.V1_UP	ESC_J1_UP_EARLY.V1_UP	Details ...	129	0.249741	0.93627	0.604972	0.724602	1	3820	tags=35%, list=26%, signal=46%
E2F3_UP.V1_UP	E2F3_UP.V1_UP	Details ...	133	0.237121	0.897987	0.681633	0.813531	1	3225	tags=26%, list=22%, signal=33%
RB_DN.V1_UP	RB_DN.V1_UP	Details ...	97	0.24797	0.893643	0.665312	0.813274	1	4935	tags=39%, list=33%, signal=58%
GCNP_SHH_UP_LATE.V1_DN	GCNP_SHH_UP_LATE.V1_DN	Details ...	136	0.236688	0.889521	0.697297	0.812064	1	4849	tags=33%, list=33%, signal=49%
PTEN_DN.V2_DN	PTEN_DN.V2_DN	Details ...	101	0.245606	0.886876	0.693277	0.80763	1	3642	tags=32%, list=24%, signal=42%
TBK1.DN.48HRS_UP	TBK1.DN.48HRS_UP	Details ...	48	0.273985	0.872328	0.670977	0.830709	1	5717	tags=46%, list=38%, signal=74%
LTE2_UP.V1_UP	LTE2_UP.V1_UP	Details ...	167	0.22542	0.865343	0.782552	0.835796	1	4325	tags=37%, list=29%, signal=51%
MTOR_UP.V1_UP	MTOR_UP.V1_UP	Details ...	120	0.233317	0.863879	0.73913	0.828286	1	2208	tags=14%, list=15%, signal=16%
IL15_UP.V1_UP	IL15_UP.V1_UP	Details ...	129	0.228451	0.851445	0.774282	0.84487	1	1692	tags=14%, list=11%, signal=16%
CYCLIN_D1_KE_.V1_UP	CYCLIN_D1_KE_.V1_UP	Details ...	150	0.2213	0.843444	0.795973	0.850789	1	2584	tags=17%, list=17%, signal=20%
DCA_UP.V1_DN	DCA_UP.V1_DN	Details ...	132	0.22225	0.830029	0.829071	0.867101	1	2607	tags=17%, list=17%, signal=20%
MTOR_UP.N4.V1_DN	MTOR_UP.N4.V1_DN	Details ...	144	0.210083	0.796779	0.885559	0.916307	1	5651	tags=46%, list=38%, signal=73%
BRCA1_DN.V1_DN	BRCA1_DN.V1_DN	Details ...	75	0.227427	0.784499	0.853901	0.924879	1	3813	tags=27%, list=26%, signal=36%
MYC_UP.V1_UP	MYC_UP.V1_UP	Details ...	131	0.209014	0.779488	0.897368	0.920886	1	3772	tags=24%, list=25%, signal=31%
E2F1_UP.V1_UP	E2F1_UP.V1_UP	Details ...	163	0.178571	0.684955	0.992157	0.995521	1	4619	tags=28%, list=31%, signal=40%
JAK2_DN.V1_DN	JAK2_DN.V1_DN	Details ...	96	0.175603	0.631352	0.991453	1	1	5440	tags=40%, list=36%, signal=62%
GLI1_UP.V1_UP	GLI1_UP.V1_UP	Details ...	21	0.171037	0.454566	0.998433	0.999842	1	1934	tags=10%, list=13%, signal=11%
Supplementary Table 4d. ONCOGENE_TP53KO(B4)
NAME	GS<br> follow link to MSigDB	GS DETAILS	SIZE	ES	NES	NOM p-val	FDR q-val	FWER p-val	RANK AT MAX	LEADING EDGE
MEL18_DN.V1_UP	MEL18_DN.V1_UP	Details ...	105	-0.48118	-1.91771	0	0.0156536	0.009	1402	tags=30%, list=9%, signal=32%
BMI1_DN_MEL18_DN.V1_UP	BMI1_DN_MEL18_DN.V1_UP	Details ...	105	-0.467144	-1.91258	0	0.0078268	0.009	1374	tags=30%, list=9%, signal=33%
BMI1_DN.V1_UP	BMI1_DN.V1_UP	Details ...	109	-0.458441	-1.8842	0	0.00660873	0.011	1374	tags=29%, list=9%, signal=32%
PTEN_DN.V2_UP	PTEN_DN.V2_UP	Details ...	82	-0.487951	-1.88192	0	0.00495655	0.011	1557	tags=35%, list=10%, signal=39%
STK33_SKM_UP	STK33_SKM_UP	Details ...	199	-0.417294	-1.87319	0	0.00431261	0.012	1675	tags=23%, list=11%, signal=25%
ATF2_S_UP.V1_DN	ATF2_S_UP.V1_DN	Details ...	136	-0.444186	-1.85572	0	0.00421725	0.014	1133	tags=22%, list=8%, signal=24%
P53_DN.V2_UP	P53_DN.V2_UP	Details ...	65	-0.491817	-1.83366	0	0.00491847	0.019	1215	tags=31%, list=8%, signal=33%
JNK_DN.V1_UP	JNK_DN.V1_UP	Details ...	104	-0.453663	-1.81938	0	0.00499945	0.022	1052	tags=22%, list=7%, signal=24%
PGF_UP.V1_UP	PGF_UP.V1_UP	Details ...	166	-0.386749	-1.6866	0	0.0228673	0.099	1998	tags=20%, list=13%, signal=23%
SINGH_KRAS_DEPENDENCY_SIGNATURE	SINGH_KRAS_DEPENDENCY_SIGNATURE	Details ...	18	-0.606228	-1.66293	0.0181347	0.0256557	0.123	1290	tags=39%, list=9%, signal=43%
ATF2_S_UP.V1_UP	ATF2_S_UP.V1_UP	Details ...	108	-0.405963	-1.66036	0	0.0238102	0.125	2034	tags=27%, list=14%, signal=31%
CAHOY_ASTROGLIAL	CAHOY_ASTROGLIAL	Details ...	69	-0.444368	-1.64479	0	0.0254062	0.142	1712	tags=33%, list=11%, signal=37%
E2F1_UP.V1_DN	E2F1_UP.V1_DN	Details ...	157	-0.3812	-1.63628	0	0.0251751	0.152	2534	tags=30%, list=17%, signal=36%
ATF2_UP.V1_DN	ATF2_UP.V1_DN	Details ...	139	-0.380143	-1.62447	0	0.02537	0.162	1034	tags=18%, list=7%, signal=19%
STK33_UP	STK33_UP	Details ...	223	-0.358687	-1.61742	0	0.0247352	0.17	1684	tags=21%, list=11%, signal=23%
LTE2_UP.V1_DN	LTE2_UP.V1_DN	Details ...	162	-0.355041	-1.54704	0	0.0473378	0.309	2566	tags=28%, list=17%, signal=34%
ALK_DN.V1_UP	ALK_DN.V1_UP	Details ...	77	-0.400977	-1.5281	0.0133779	0.052897	0.362	1213	tags=23%, list=8%, signal=25%
KRAS.DF.V1_DN	KRAS.DF.V1_DN	Details ...	135	-0.361619	-1.52636	0.00387597	0.0507199	0.365	1671	tags=19%, list=11%, signal=21%
KRAS.DF.V1_UP	KRAS.DF.V1_UP	Details ...	152	-0.358551	-1.524	0.00784314	0.0491883	0.373	1297	tags=18%, list=9%, signal=19%
RAF_UP.V1_UP	RAF_UP.V1_UP	Details ...	173	-0.34926	-1.51222	0	0.0512261	0.404	1129	tags=18%, list=8%, signal=19%
PRC2_EED_DN.V1_UP	PRC2_EED_DN.V1_UP	Details ...	133	-0.359719	-1.51017	0.00425532	0.0497723	0.411	2585	tags=29%, list=17%, signal=35%
KRAS.600.LUNG.BREAST_UP.V1_UP	KRAS.600.LUNG.BREAST_UP.V1_UP	Details ...	130	-0.354438	-1.49658	0.00754717	0.0556777	0.461	1239	tags=24%, list=8%, signal=26%
STK33_NOMO_UP	STK33_NOMO_UP	Details ...	230	-0.331953	-1.48821	0.00465116	0.0578196	0.491	2679	tags=30%, list=18%, signal=36%
SRC_UP.V1_DN	SRC_UP.V1_DN	Details ...	113	-0.363771	-1.47753	0.0108696	0.0614849	0.528	1060	tags=15%, list=7%, signal=16%
IL15_UP.V1_DN	IL15_UP.V1_DN	Details ...	93	-0.372146	-1.47674	0.0107914	0.0595713	0.532	1224	tags=25%, list=8%, signal=27%
SIRNA_EIF4GI_DN	SIRNA_EIF4GI_DN	Details ...	77	-0.383969	-1.46439	0.015873	0.0626665	0.564	1921	tags=21%, list=13%, signal=24%
RPS14_DN.V1_UP	RPS14_DN.V1_UP	Details ...	108	-0.364321	-1.4631	0.0181159	0.0609362	0.566	1512	tags=29%, list=10%, signal=32%
MYC_UP.V1_DN	MYC_UP.V1_DN	Details ...	123	-0.349217	-1.46274	0.0111111	0.0588292	0.566	2334	tags=30%, list=16%, signal=35%
MEK_UP.V1_UP	MEK_UP.V1_UP	Details ...	183	-0.329228	-1.46232	0	0.0570087	0.567	2428	tags=27%, list=16%, signal=32%
ATM_DN.V1_UP	ATM_DN.V1_UP	Details ...	73	-0.374464	-1.46034	0.0316456	0.0561704	0.578	451	tags=10%, list=3%, signal=10%
RB_P107_DN.V1_UP	RB_P107_DN.V1_UP	Details ...	115	-0.352056	-1.46005	0.00704225	0.0543585	0.578	950	tags=15%, list=6%, signal=16%
KRAS.KIDNEY_UP.V1_DN	KRAS.KIDNEY_UP.V1_DN	Details ...	61	-0.392449	-1.43275	0.0382166	0.0644675	0.637	1116	tags=23%, list=7%, signal=25%
JAK2_DN.V1_UP	JAK2_DN.V1_UP	Details ...	77	-0.373013	-1.43256	0.0402477	0.0625705	0.638	797	tags=19%, list=5%, signal=20%
HOXA9_DN.V1_UP	HOXA9_DN.V1_UP	Details ...	159	-0.3331	-1.42429	0.003861	0.0647803	0.667	2607	tags=31%, list=17%, signal=37%
SNF5_DN.V1_DN	SNF5_DN.V1_DN	Details ...	104	-0.351408	-1.41645	0.0316901	0.0671231	0.698	1005	tags=20%, list=7%, signal=22%
LEF1_UP.V1_DN	LEF1_UP.V1_DN	Details ...	159	-0.324222	-1.39742	0.0123457	0.0770043	0.76	2758	tags=31%, list=18%, signal=37%
BCAT_GDS748_UP	BCAT_GDS748_UP	Details ...	36	-0.414401	-1.36514	0.0816327	0.0978844	0.863	1760	tags=31%, list=12%, signal=35%
KRAS.600_UP.V1_DN	KRAS.600_UP.V1_DN	Details ...	134	-0.322369	-1.3538	0.0198413	0.104445	0.89	1035	tags=19%, list=7%, signal=21%
PKCA_DN.V1_DN	PKCA_DN.V1_DN	Details ...	105	-0.332853	-1.35168	0.0364963	0.103742	0.893	1159	tags=19%, list=8%, signal=21%
VEGF_A_UP.V1_DN	VEGF_A_UP.V1_DN	Details ...	169	-0.310742	-1.34694	0.0132743	0.10521	0.901	2863	tags=25%, list=19%, signal=30%
IL21_UP.V1_UP	IL21_UP.V1_UP	Details ...	98	-0.332591	-1.33231	0.045614	0.115657	0.93	1101	tags=17%, list=7%, signal=19%
KRAS.300_UP.V1_DN	KRAS.300_UP.V1_DN	Details ...	68	-0.348202	-1.31348	0.0890411	0.130217	0.949	983	tags=21%, list=7%, signal=22%
EGFR_UP.V1_UP	EGFR_UP.V1_UP	Details ...	173	-0.296511	-1.31038	0.0291667	0.129844	0.951	1679	tags=18%, list=11%, signal=21%
EIF4E_DN	EIF4E_DN	Details ...	94	-0.331531	-1.30194	0.0543478	0.134703	0.961	2115	tags=22%, list=14%, signal=26%
ATM_DN.V1_DN	ATM_DN.V1_DN	Details ...	61	-0.362236	-1.30031	0.0662461	0.132978	0.963	1007	tags=18%, list=7%, signal=19%
CRX_NRL_DN.V1_DN	CRX_NRL_DN.V1_DN	Details ...	88	-0.330402	-1.29925	0.0659722	0.13102	0.965	2427	tags=34%, list=16%, signal=40%
PDGF_UP.V1_DN	PDGF_UP.V1_DN	Details ...	72	-0.345745	-1.29874	0.0675676	0.128635	0.966	734	tags=17%, list=5%, signal=17%
CTIP_DN.V1_UP	CTIP_DN.V1_UP	Details ...	52	-0.371713	-1.297	0.0903614	0.127985	0.968	566	tags=17%, list=4%, signal=18%
AKT_UP_MTOR_DN.V1_UP	AKT_UP_MTOR_DN.V1_UP	Details ...	150	-0.303807	-1.29585	0.0423729	0.126318	0.97	1966	tags=22%, list=13%, signal=25%
RELA_DN.V1_UP	RELA_DN.V1_UP	Details ...	86	-0.328352	-1.27973	0.0559441	0.138812	0.98	1678	tags=22%, list=11%, signal=25%
NFE2L2.V2	NFE2L2.V2	Details ...	284	-0.276171	-1.27385	0.032967	0.142753	0.982	1867	tags=21%, list=13%, signal=23%
KRAS.PROSTATE_UP.V1_DN	KRAS.PROSTATE_UP.V1_DN	Details ...	57	-0.345207	-1.26112	0.120253	0.153771	0.989	830	tags=18%, list=6%, signal=19%
TBK1.DF_UP	TBK1.DF_UP	Details ...	255	-0.267127	-1.19791	0.0582524	0.241524	0.998	2212	tags=21%, list=15%, signal=24%
TGFB_UP.V1_DN	TGFB_UP.V1_DN	Details ...	142	-0.279558	-1.18726	0.119522	0.254969	0.999	1177	tags=14%, list=8%, signal=15%
GCNP_SHH_UP_EARLY.V1_DN	GCNP_SHH_UP_EARLY.V1_DN	Details ...	117	-0.29132	-1.18217	0.132841	0.25951	0.999	1801	tags=18%, list=12%, signal=20%
KRAS.LUNG.BREAST_UP.V1_UP	KRAS.LUNG.BREAST_UP.V1_UP	Details ...	73	-0.315737	-1.18214	0.142857	0.254937	0.999	1239	tags=23%, list=8%, signal=25%
RB_P107_DN.V1_DN	RB_P107_DN.V1_DN	Details ...	118	-0.284908	-1.17647	0.128788	0.259792	0.999	2787	tags=22%, list=19%, signal=27%
BCAT_BILD_ET_AL_DN	BCAT_BILD_ET_AL_DN	Details ...	42	-0.344117	-1.16917	0.2	0.268941	1	2853	tags=33%, list=19%, signal=41%
AKT_UP.V1_UP	AKT_UP.V1_UP	Details ...	136	-0.273633	-1.15855	0.150579	0.283726	1	1966	tags=22%, list=13%, signal=25%
PRC2_EZH2_UP.V1_UP	PRC2_EZH2_UP.V1_UP	Details ...	135	-0.279367	-1.14333	0.165992	0.309841	1	1374	tags=19%, list=9%, signal=21%
ESC_J1_UP_LATE.V1_DN	ESC_J1_UP_LATE.V1_DN	Details ...	121	-0.278326	-1.13826	0.193309	0.314585	1	1385	tags=14%, list=9%, signal=15%
BRCA1_DN.V1_UP	BRCA1_DN.V1_UP	Details ...	51	-0.316562	-1.1169	0.230284	0.355273	1	1838	tags=25%, list=12%, signal=29%
P53_DN.V1_UP	P53_DN.V1_UP	Details ...	174	-0.257567	-1.11161	0.197628	0.362576	1	1801	tags=20%, list=12%, signal=22%
ATF2_UP.V1_UP	ATF2_UP.V1_UP	Details ...	103	-0.274032	-1.09925	0.236486	0.385056	1	1706	tags=17%, list=11%, signal=19%
AKT_UP.V1_DN	AKT_UP.V1_DN	Details ...	143	-0.260322	-1.09893	0.186957	0.379708	1	878	tags=10%, list=6%, signal=10%
P53_DN.V1_DN	P53_DN.V1_DN	Details ...	122	-0.261807	-1.08058	0.248227	0.418532	1	1589	tags=19%, list=11%, signal=21%
NRL_DN.V1_DN	NRL_DN.V1_DN	Details ...	91	-0.271663	-1.07206	0.304348	0.434476	1	2550	tags=32%, list=17%, signal=38%
RB_DN.V1_DN	RB_DN.V1_DN	Details ...	107	-0.259553	-1.06564	0.282051	0.446023	1	1052	tags=12%, list=7%, signal=13%
CRX_DN.V1_DN	CRX_DN.V1_DN	Details ...	91	-0.268686	-1.06528	0.321799	0.440763	1	1805	tags=22%, list=12%, signal=25%
PRC2_SUZ12_UP.V1_DN	PRC2_SUZ12_UP.V1_DN	Details ...	102	-0.265285	-1.05474	0.325342	0.463674	1	1612	tags=19%, list=11%, signal=21%
PDGF_UP.V1_UP	PDGF_UP.V1_UP	Details ...	122	-0.248323	-1.03513	0.341637	0.513979	1	4042	tags=34%, list=27%, signal=46%
BMI1_DN.V1_DN	BMI1_DN.V1_DN	Details ...	98	-0.252369	-1.02584	0.407534	0.535262	1	1938	tags=22%, list=13%, signal=26%
RAF_UP.V1_DN	RAF_UP.V1_DN	Details ...	157	-0.23745	-1.01866	0.405622	0.549518	1	1369	tags=13%, list=9%, signal=15%
P53_DN.V2_DN	P53_DN.V2_DN	Details ...	80	-0.259588	-1.00005	0.451505	0.600045	1	1678	tags=20%, list=11%, signal=22%
RAPA_EARLY_UP.V1_UP	RAPA_EARLY_UP.V1_UP	Details ...	97	-0.251229	-0.992661	0.475655	0.616135	1	1399	tags=15%, list=9%, signal=17%
PRC2_EZH2_UP.V1_DN	PRC2_EZH2_UP.V1_DN	Details ...	133	-0.238898	-0.991459	0.440613	0.611436	1	765	tags=9%, list=5%, signal=9%
MEK_UP.V1_DN	MEK_UP.V1_DN	Details ...	154	-0.231362	-0.968087	0.531746	0.678057	1	3051	tags=28%, list=20%, signal=35%
TBK1.DF_DN	TBK1.DF_DN	Details ...	271	-0.209638	-0.96369	0.591623	0.683107	1	2401	tags=16%, list=16%, signal=19%
RB_P130_DN.V1_DN	RB_P130_DN.V1_DN	Details ...	125	-0.234555	-0.961163	0.569672	0.683254	1	1806	tags=17%, list=12%, signal=19%
RPS14_DN.V1_DN	RPS14_DN.V1_DN	Details ...	153	-0.224086	-0.960672	0.550943	0.676126	1	1402	tags=14%, list=9%, signal=15%
ESC_V6.5_UP_LATE.V1_DN	ESC_V6.5_UP_LATE.V1_DN	Details ...	130	-0.227688	-0.955333	0.576923	0.684716	1	1388	tags=14%, list=9%, signal=15%
CAMP_UP.V1_DN	CAMP_UP.V1_DN	Details ...	165	-0.214287	-0.930064	0.665179	0.753449	1	2758	tags=24%, list=18%, signal=29%
CSR_EARLY_UP.V1_UP	CSR_EARLY_UP.V1_UP	Details ...	142	-0.217872	-0.925913	0.675781	0.75789	1	2776	tags=23%, list=19%, signal=27%
E2F3_UP.V1_DN	E2F3_UP.V1_DN	Details ...	97	-0.225848	-0.911685	0.643836	0.791574	1	1249	tags=12%, list=8%, signal=13%
KRAS.50_UP.V1_DN	KRAS.50_UP.V1_DN	Details ...	15	-0.35202	-0.911058	0.563158	0.784348	1	983	tags=27%, list=7%, signal=29%
YAP1_DN	YAP1_DN	Details ...	27	-0.277829	-0.887434	0.640668	0.843743	1	999	tags=15%, list=7%, signal=16%
MTOR_UP.N4.V1_UP	MTOR_UP.N4.V1_UP	Details ...	162	-0.204326	-0.885841	0.76	0.83824	1	2108	tags=15%, list=14%, signal=18%
PDGF_ERK_DN.V1_DN	PDGF_ERK_DN.V1_DN	Details ...	127	-0.205257	-0.862585	0.819383	0.886394	1	3092	tags=24%, list=21%, signal=31%
ESC_J1_UP_EARLY.V1_DN	ESC_J1_UP_EARLY.V1_DN	Details ...	135	-0.193217	-0.806599	0.932806	0.989265	1	2720	tags=23%, list=18%, signal=28%
GCNP_SHH_UP_LATE.V1_UP	GCNP_SHH_UP_LATE.V1_UP	Details ...	151	-0.187823	-0.806179	0.970213	0.978808	1	1542	tags=7%, list=10%, signal=8%
EGFR_UP.V1_DN	EGFR_UP.V1_DN	Details ...	161	-0.18281	-0.795004	0.956349	0.983325	1	2782	tags=22%, list=19%, signal=26%
PDGF_ERK_DN.V1_UP	PDGF_ERK_DN.V1_UP	Details ...	103	-0.189861	-0.778118	0.96	0.993138	1	2232	tags=17%, list=15%, signal=19%
GCNP_SHH_UP_EARLY.V1_UP	GCNP_SHH_UP_EARLY.V1_UP	Details ...	143	-0.183053	-0.770979	0.966102	0.990152	1	366	tags=4%, list=2%, signal=4%
ERBB2_UP.V1_DN	ERBB2_UP.V1_DN	Details ...	176	-0.164793	-0.718527	1	1	1	2591	tags=18%, list=17%, signal=21%
BCAT_GDS748_DN	BCAT_GDS748_DN	Details ...	35	-0.21058	-0.68649	0.942029	1	1	780	tags=6%, list=5%, signal=6%
CSR_LATE_UP.V1_UP	CSR_LATE_UP.V1_UP	Details ...	142	-0.159771	-0.67237	1	1	1	848	tags=5%, list=6%, signal=5%
YAP1_UP	YAP1_UP	Details ...	40	-0.19775	-0.671586	0.933702	1	1	1043	tags=10%, list=7%, signal=11%
TBK1.DN.48HRS_DN	TBK1.DN.48HRS_DN	Details ...	47	-0.176501	-0.623142	0.978788	1	1	73	tags=2%, list=0%, signal=2%
BCAT_BILD_ET_AL_UP	BCAT_BILD_ET_AL_UP	Details ...	38	-0.176037	-0.592217	0.980447	0.996142	1	2058	tags=18%, list=14%, signal=21%
Supplementary Table 4e. KEGG_WT
NAME	GS<br> follow link to MSigDB	GS DETAILS	SIZE	ES	NES	NOM p-val	FDR q-val	FWER p-val	RANK AT MAX	LEADING EDGE
KEGG_RIBOSOME	KEGG_RIBOSOME	Details ...	85	0.780784	2.72944	0	0	0	2747	tags=88%, list=18%, signal=108%
KEGG_GLYCOLYSIS_GLUCONEOGENESIS	KEGG_GLYCOLYSIS_GLUCONEOGENESIS	Details ...	42	0.614447	1.94249	0	0.00223401	0.007	2191	tags=36%, list=15%, signal=42%
KEGG_TYPE_I_DIABETES_MELLITUS	KEGG_TYPE_I_DIABETES_MELLITUS	Details ...	18	0.675062	1.77059	0.0127796	0.0297301	0.126	1609	tags=44%, list=11%, signal=50%
KEGG_MATURITY_ONSET_DIABETES_OF_THE_YOUNG	KEGG_MATURITY_ONSET_DIABETES_OF_THE_YOUNG	Details ...	17	0.666926	1.73525	0.00330033	0.0346422	0.19	2594	tags=71%, list=17%, signal=85%
KEGG_PROXIMAL_TUBULE_BICARBONATE_RECLAMATION	KEGG_PROXIMAL_TUBULE_BICARBONATE_RECLAMATION	Details ...	18	0.610085	1.57836	0.0143312	0.167328	0.727	1474	tags=33%, list=10%, signal=37%
KEGG_PYRUVATE_METABOLISM	KEGG_PYRUVATE_METABOLISM	Details ...	35	0.520296	1.55493	0.0217391	0.17384	0.801	482	tags=11%, list=3%, signal=12%
KEGG_GLYCINE_SERINE_AND_THREONINE_METABOLISM	KEGG_GLYCINE_SERINE_AND_THREONINE_METABOLISM	Details ...	26	0.522719	1.49437	0.0415385	0.262014	0.944	2803	tags=38%, list=19%, signal=47%
KEGG_STEROID_BIOSYNTHESIS	KEGG_STEROID_BIOSYNTHESIS	Details ...	16	0.599472	1.48428	0.0391236	0.247174	0.957	2686	tags=38%, list=18%, signal=46%
KEGG_VIRAL_MYOCARDITIS	KEGG_VIRAL_MYOCARDITIS	Details ...	41	0.477835	1.4602	0.0271084	0.267512	0.984	1122	tags=20%, list=8%, signal=21%
KEGG_CELL_ADHESION_MOLECULES_CAMS	KEGG_CELL_ADHESION_MOLECULES_CAMS	Details ...	64	0.434005	1.45543	0.0225989	0.2513	0.985	3936	tags=41%, list=26%, signal=55%
KEGG_PPAR_SIGNALING_PATHWAY	KEGG_PPAR_SIGNALING_PATHWAY	Details ...	56	0.41833	1.37397	0.0507463	0.428219	1	1689	tags=29%, list=11%, signal=32%
KEGG_NEUROACTIVE_LIGAND_RECEPTOR_INTERACTION	KEGG_NEUROACTIVE_LIGAND_RECEPTOR_INTERACTION	Details ...	78	0.390662	1.36009	0.0489914	0.434492	1	1831	tags=31%, list=12%, signal=35%
KEGG_GALACTOSE_METABOLISM	KEGG_GALACTOSE_METABOLISM	Details ...	21	0.501716	1.34167	0.11147	0.454881	1	3950	tags=43%, list=26%, signal=58%
KEGG_PENTOSE_PHOSPHATE_PATHWAY	KEGG_PENTOSE_PHOSPHATE_PATHWAY	Details ...	22	0.48684	1.33825	0.112721	0.431245	1	1984	tags=27%, list=13%, signal=31%
KEGG_ARGININE_AND_PROLINE_METABOLISM	KEGG_ARGININE_AND_PROLINE_METABOLISM	Details ...	45	0.419747	1.33028	0.104615	0.423473	1	2496	tags=36%, list=17%, signal=43%
KEGG_FRUCTOSE_AND_MANNOSE_METABOLISM	KEGG_FRUCTOSE_AND_MANNOSE_METABOLISM	Details ...	30	0.447976	1.29567	0.13615	0.494037	1	2292	tags=33%, list=15%, signal=39%
KEGG_OLFACTORY_TRANSDUCTION	KEGG_OLFACTORY_TRANSDUCTION	Details ...	17	0.49652	1.2634	0.173437	0.562491	1	3083	tags=47%, list=21%, signal=59%
KEGG_HOMOLOGOUS_RECOMBINATION	KEGG_HOMOLOGOUS_RECOMBINATION	Details ...	19	0.484694	1.25684	0.19398	0.552363	1	5132	tags=58%, list=34%, signal=88%
KEGG_ANTIGEN_PROCESSING_AND_PRESENTATION	KEGG_ANTIGEN_PROCESSING_AND_PRESENTATION	Details ...	44	0.398333	1.25677	0.138199	0.523325	1	4597	tags=55%, list=31%, signal=79%
KEGG_NUCLEOTIDE_EXCISION_REPAIR	KEGG_NUCLEOTIDE_EXCISION_REPAIR	Details ...	40	0.396722	1.2219	0.186625	0.606882	1	4027	tags=35%, list=27%, signal=48%
KEGG_RNA_DEGRADATION	KEGG_RNA_DEGRADATION	Details ...	55	0.366311	1.21717	0.180882	0.592186	1	6717	tags=60%, list=45%, signal=109%
KEGG_O_GLYCAN_BIOSYNTHESIS	KEGG_O_GLYCAN_BIOSYNTHESIS	Details ...	23	0.430293	1.19044	0.239683	0.650146	1	1461	tags=22%, list=10%, signal=24%
KEGG_CITRATE_CYCLE_TCA_CYCLE	KEGG_CITRATE_CYCLE_TCA_CYCLE	Details ...	29	0.414223	1.18793	0.248834	0.628813	1	57	tags=3%, list=0%, signal=3%
KEGG_BASE_EXCISION_REPAIR	KEGG_BASE_EXCISION_REPAIR	Details ...	30	0.410238	1.18189	0.245342	0.621441	1	4415	tags=43%, list=30%, signal=61%
KEGG_MISMATCH_REPAIR	KEGG_MISMATCH_REPAIR	Details ...	21	0.438743	1.17413	0.27649	0.619901	1	4903	tags=43%, list=33%, signal=64%
KEGG_GLYCOSAMINOGLYCAN_BIOSYNTHESIS_CHONDROITIN_SULFATE	KEGG_GLYCOSAMINOGLYCAN_BIOSYNTHESIS_CHONDROITIN_SULFATE	Details ...	18	0.437774	1.13791	0.315702	0.708725	1	950	tags=17%, list=6%, signal=18%
KEGG_ONE_CARBON_POOL_BY_FOLATE	KEGG_ONE_CARBON_POOL_BY_FOLATE	Details ...	15	0.456471	1.13727	0.317965	0.684374	1	1426	tags=20%, list=10%, signal=22%
KEGG_NATURAL_KILLER_CELL_MEDIATED_CYTOTOXICITY	KEGG_NATURAL_KILLER_CELL_MEDIATED_CYTOTOXICITY	Details ...	66	0.338719	1.13653	0.239645	0.661885	1	3889	tags=32%, list=26%, signal=43%
KEGG_PURINE_METABOLISM	KEGG_PURINE_METABOLISM	Details ...	129	0.300203	1.12177	0.250346	0.683499	1	4183	tags=30%, list=28%, signal=42%
KEGG_HEMATOPOIETIC_CELL_LINEAGE	KEGG_HEMATOPOIETIC_CELL_LINEAGE	Details ...	35	0.373663	1.11371	0.316998	0.685432	1	572	tags=23%, list=4%, signal=24%
KEGG_PROPANOATE_METABOLISM	KEGG_PROPANOATE_METABOLISM	Details ...	29	0.38338	1.10773	0.322204	0.681049	1	5151	tags=48%, list=35%, signal=74%
KEGG_AXON_GUIDANCE	KEGG_AXON_GUIDANCE	Details ...	103	0.29083	1.04811	0.369624	0.83925	1	2693	tags=23%, list=18%, signal=28%
KEGG_SPLICEOSOME	KEGG_SPLICEOSOME	Details ...	122	0.277318	1.02677	0.40457	0.881938	1	6982	tags=52%, list=47%, signal=96%
KEGG_GAP_JUNCTION	KEGG_GAP_JUNCTION	Details ...	65	0.301938	1.02125	0.423851	0.873323	1	3627	tags=26%, list=24%, signal=34%
KEGG_NITROGEN_METABOLISM	KEGG_NITROGEN_METABOLISM	Details ...	17	0.408144	1.0166	0.434564	0.862758	1	901	tags=24%, list=6%, signal=25%
KEGG_INTESTINAL_IMMUNE_NETWORK_FOR_IGA_PRODUCTION	KEGG_INTESTINAL_IMMUNE_NETWORK_FOR_IGA_PRODUCTION	Details ...	16	0.404441	1.01408	0.46225	0.846582	1	662	tags=25%, list=4%, signal=26%
KEGG_LEUKOCYTE_TRANSENDOTHELIAL_MIGRATION	KEGG_LEUKOCYTE_TRANSENDOTHELIAL_MIGRATION	Details ...	78	0.291275	1.01325	0.426154	0.825853	1	1038	tags=12%, list=7%, signal=12%
KEGG_LEISHMANIA_INFECTION	KEGG_LEISHMANIA_INFECTION	Details ...	46	0.31624	1.0072	0.435171	0.820853	1	1037	tags=15%, list=7%, signal=16%
KEGG_PROGESTERONE_MEDIATED_OOCYTE_MATURATION	KEGG_PROGESTERONE_MEDIATED_OOCYTE_MATURATION	Details ...	69	0.297911	1.00683	0.45938	0.800928	1	3818	tags=32%, list=26%, signal=43%
KEGG_DNA_REPLICATION	KEGG_DNA_REPLICATION	Details ...	32	0.339672	0.985318	0.475336	0.840046	1	6102	tags=47%, list=41%, signal=79%
KEGG_HISTIDINE_METABOLISM	KEGG_HISTIDINE_METABOLISM	Details ...	21	0.368367	0.985017	0.489499	0.820289	1	3977	tags=33%, list=27%, signal=45%
KEGG_OOCYTE_MEIOSIS	KEGG_OOCYTE_MEIOSIS	Details ...	89	0.277284	0.984256	0.48169	0.802551	1	3818	tags=26%, list=26%, signal=35%
KEGG_CARDIAC_MUSCLE_CONTRACTION	KEGG_CARDIAC_MUSCLE_CONTRACTION	Details ...	46	0.30625	0.970806	0.515385	0.819952	1	3505	tags=22%, list=24%, signal=28%
KEGG_BUTANOATE_METABOLISM	KEGG_BUTANOATE_METABOLISM	Details ...	27	0.337357	0.962918	0.523077	0.821554	1	2841	tags=30%, list=19%, signal=37%
KEGG_AMINO_SUGAR_AND_NUCLEOTIDE_SUGAR_METABOLISM	KEGG_AMINO_SUGAR_AND_NUCLEOTIDE_SUGAR_METABOLISM	Details ...	39	0.307722	0.944931	0.550794	0.84959	1	3131	tags=26%, list=21%, signal=32%
KEGG_CALCIUM_SIGNALING_PATHWAY	KEGG_CALCIUM_SIGNALING_PATHWAY	Details ...	83	0.266513	0.929105	0.576696	0.871445	1	3231	tags=27%, list=22%, signal=34%
KEGG_ADIPOCYTOKINE_SIGNALING_PATHWAY	KEGG_ADIPOCYTOKINE_SIGNALING_PATHWAY	Details ...	48	0.282601	0.897055	0.640466	0.934473	1	2103	tags=13%, list=14%, signal=15%
KEGG_MTOR_SIGNALING_PATHWAY	KEGG_MTOR_SIGNALING_PATHWAY	Details ...	42	0.287273	0.885632	0.639517	0.942665	1	2613	tags=21%, list=18%, signal=26%
KEGG_PEROXISOME	KEGG_PEROXISOME	Details ...	67	0.257325	0.867147	0.704023	0.969302	1	3608	tags=21%, list=24%, signal=27%
KEGG_PRION_DISEASES	KEGG_PRION_DISEASES	Details ...	25	0.305963	0.842057	0.69195	1	1	598	tags=16%, list=4%, signal=17%
KEGG_INSULIN_SIGNALING_PATHWAY	KEGG_INSULIN_SIGNALING_PATHWAY	Details ...	109	0.226948	0.827796	0.81882	1	1	3859	tags=21%, list=26%, signal=28%
KEGG_LONG_TERM_POTENTIATION	KEGG_LONG_TERM_POTENTIATION	Details ...	43	0.262607	0.825479	0.745038	1	1	3083	tags=21%, list=21%, signal=26%
KEGG_TIGHT_JUNCTION	KEGG_TIGHT_JUNCTION	Details ...	94	0.227541	0.816775	0.803493	1	1	3112	tags=15%, list=21%, signal=19%
KEGG_PROTEIN_EXPORT	KEGG_PROTEIN_EXPORT	Details ...	24	0.292747	0.81333	0.752026	0.992352	1	3913	tags=29%, list=26%, signal=39%
KEGG_NOTCH_SIGNALING_PATHWAY	KEGG_NOTCH_SIGNALING_PATHWAY	Details ...	40	0.256035	0.794768	0.790769	1	1	4837	tags=35%, list=32%, signal=52%
KEGG_HUNTINGTONS_DISEASE	KEGG_HUNTINGTONS_DISEASE	Details ...	150	0.207527	0.788686	0.898551	1	1	6710	tags=45%, list=45%, signal=80%
KEGG_ENDOCYTOSIS	KEGG_ENDOCYTOSIS	Details ...	155	0.204754	0.784286	0.924832	0.990904	1	5018	tags=31%, list=34%, signal=46%
KEGG_LYSINE_DEGRADATION	KEGG_LYSINE_DEGRADATION	Details ...	42	0.25177	0.782981	0.792049	0.975846	1	3977	tags=24%, list=27%, signal=32%
KEGG_VALINE_LEUCINE_AND_ISOLEUCINE_DEGRADATION	KEGG_VALINE_LEUCINE_AND_ISOLEUCINE_DEGRADATION	Details ...	43	0.248125	0.781184	0.828968	0.962184	1	2841	tags=28%, list=19%, signal=34%
KEGG_TYROSINE_METABOLISM	KEGG_TYROSINE_METABOLISM	Details ...	27	0.272008	0.767186	0.800317	0.967721	1	5629	tags=44%, list=38%, signal=71%
KEGG_ADHERENS_JUNCTION	KEGG_ADHERENS_JUNCTION	Details ...	67	0.201882	0.680048	0.945007	1	1	5303	tags=30%, list=36%, signal=46%
KEGG_T_CELL_RECEPTOR_SIGNALING_PATHWAY	KEGG_T_CELL_RECEPTOR_SIGNALING_PATHWAY	Details ...	73	0.188445	0.637055	0.987198	1	1	1629	tags=8%, list=11%, signal=9%
KEGG_PYRIMIDINE_METABOLISM	KEGG_PYRIMIDINE_METABOLISM	Details ...	84	0.175893	0.620659	0.99708	1	1	6008	tags=40%, list=40%, signal=67%
KEGG_BIOSYNTHESIS_OF_UNSATURATED_FATTY_ACIDS	KEGG_BIOSYNTHESIS_OF_UNSATURATED_FATTY_ACIDS	Details ...	22	0.217391	0.592835	0.965785	1	1	4866	tags=32%, list=33%, signal=47%
KEGG_SELENOAMINO_ACID_METABOLISM	KEGG_SELENOAMINO_ACID_METABOLISM	Details ...	25	0.189084	0.526843	0.992537	1	1	4209	tags=24%, list=28%, signal=33%
KEGG_ALZHEIMERS_DISEASE	KEGG_ALZHEIMERS_DISEASE	Details ...	129	0.129443	0.485454	1	1	1	6177	tags=37%, list=41%, signal=63%
KEGG_ENDOMETRIAL_CANCER	KEGG_ENDOMETRIAL_CANCER	Details ...	43	0.149472	0.462823	1	1	1	5453	tags=37%, list=37%, signal=58%
KEGG_N_GLYCAN_BIOSYNTHESIS	KEGG_N_GLYCAN_BIOSYNTHESIS	Details ...	43	0.138863	0.433976	1	1	1	5763	tags=37%, list=39%, signal=60%
KEGG_RNA_POLYMERASE	KEGG_RNA_POLYMERASE	Details ...	26	0.147441	0.412184	0.9984	0.999509	1	4135	tags=23%, list=28%, signal=32%
Supplementary Table 4f. KEGG_TP53KO(B4)
NAME	GS<br> follow link to MSigDB	GS DETAILS	SIZE	ES	NES	NOM p-val	FDR q-val	FWER p-val	RANK AT MAX	LEADING EDGE
KEGG_RETINOL_METABOLISM	KEGG_RETINOL_METABOLISM	Details ...	35	-0.632193	-2.09834	0	0.0017037	0.001	1491	tags=37%, list=10%, signal=41%
KEGG_ASCORBATE_AND_ALDARATE_METABOLISM	KEGG_ASCORBATE_AND_ALDARATE_METABOLISM	Details ...	17	-0.758699	-2.04572	0	0.00579927	0.007	2207	tags=53%, list=15%, signal=62%
KEGG_STEROID_HORMONE_BIOSYNTHESIS	KEGG_STEROID_HORMONE_BIOSYNTHESIS	Details ...	32	-0.633179	-2.0124	0	0.00615406	0.011	1497	tags=44%, list=10%, signal=49%
KEGG_METABOLISM_OF_XENOBIOTICS_BY_CYTOCHROME_P450	KEGG_METABOLISM_OF_XENOBIOTICS_BY_CYTOCHROME_P450	Details ...	43	-0.566453	-1.97191	0	0.00823392	0.02	1497	tags=28%, list=10%, signal=31%
KEGG_CYTOKINE_CYTOKINE_RECEPTOR_INTERACTION	KEGG_CYTOKINE_CYTOKINE_RECEPTOR_INTERACTION	Details ...	112	-0.47876	-1.96687	0	0.0069343	0.021	1278	tags=27%, list=9%, signal=29%
KEGG_ECM_RECEPTOR_INTERACTION	KEGG_ECM_RECEPTOR_INTERACTION	Details ...	59	-0.541003	-1.96204	0	0.00692454	0.025	877	tags=31%, list=6%, signal=32%
KEGG_ABC_TRANSPORTERS	KEGG_ABC_TRANSPORTERS	Details ...	27	-0.612705	-1.913	0.00261097	0.00989042	0.041	1884	tags=48%, list=13%, signal=55%
KEGG_RIG_I_LIKE_RECEPTOR_SIGNALING_PATHWAY	KEGG_RIG_I_LIKE_RECEPTOR_SIGNALING_PATHWAY	Details ...	46	-0.531352	-1.88602	0	0.013211	0.062	2106	tags=26%, list=14%, signal=30%
KEGG_EPITHELIAL_CELL_SIGNALING_IN_HELICOBACTER_PYLORI_INFECTION	KEGG_EPITHELIAL_CELL_SIGNALING_IN_HELICOBACTER_PYLORI_INFECTION	Details ...	54	-0.517948	-1.84162	0.00307692	0.0188404	0.097	2441	tags=28%, list=16%, signal=33%
KEGG_PENTOSE_AND_GLUCURONATE_INTERCONVERSIONS	KEGG_PENTOSE_AND_GLUCURONATE_INTERCONVERSIONS	Details ...	20	-0.615233	-1.77431	0	0.0296005	0.163	742	tags=30%, list=5%, signal=32%
KEGG_TOLL_LIKE_RECEPTOR_SIGNALING_PATHWAY	KEGG_TOLL_LIKE_RECEPTOR_SIGNALING_PATHWAY	Details ...	59	-0.474639	-1.74041	0	0.0359613	0.207	3196	tags=36%, list=21%, signal=45%
KEGG_FOCAL_ADHESION	KEGG_FOCAL_ADHESION	Details ...	156	-0.401973	-1.72627	0	0.0370769	0.232	877	tags=17%, list=6%, signal=18%
KEGG_CHEMOKINE_SIGNALING_PATHWAY	KEGG_CHEMOKINE_SIGNALING_PATHWAY	Details ...	111	-0.41557	-1.66888	0	0.0559307	0.356	1250	tags=19%, list=8%, signal=20%
KEGG_DRUG_METABOLISM_OTHER_ENZYMES	KEGG_DRUG_METABOLISM_OTHER_ENZYMES	Details ...	35	-0.509227	-1.6682	0.0175953	0.0522043	0.357	2455	tags=40%, list=16%, signal=48%
KEGG_DRUG_METABOLISM_CYTOCHROME_P450	KEGG_DRUG_METABOLISM_CYTOCHROME_P450	Details ...	42	-0.482042	-1.65118	0.00309598	0.0576012	0.405	1491	tags=21%, list=10%, signal=24%
KEGG_SYSTEMIC_LUPUS_ERYTHEMATOSUS	KEGG_SYSTEMIC_LUPUS_ERYTHEMATOSUS	Details ...	63	-0.440414	-1.64765	0.00328947	0.0557184	0.411	1965	tags=37%, list=13%, signal=42%
KEGG_LINOLEIC_ACID_METABOLISM	KEGG_LINOLEIC_ACID_METABOLISM	Details ...	15	-0.615295	-1.62143	0.0313316	0.0649516	0.477	1491	tags=33%, list=10%, signal=37%
KEGG_VASCULAR_SMOOTH_MUSCLE_CONTRACTION	KEGG_VASCULAR_SMOOTH_MUSCLE_CONTRACTION	Details ...	68	-0.428925	-1.61627	0	0.0639993	0.49	436	tags=12%, list=3%, signal=12%
KEGG_CYTOSOLIC_DNA_SENSING_PATHWAY	KEGG_CYTOSOLIC_DNA_SENSING_PATHWAY	Details ...	30	-0.516597	-1.61374	0.0108108	0.0622868	0.501	2883	tags=40%, list=19%, signal=49%
KEGG_ETHER_LIPID_METABOLISM	KEGG_ETHER_LIPID_METABOLISM	Details ...	22	-0.532554	-1.57956	0.0316092	0.0773144	0.596	1015	tags=27%, list=7%, signal=29%
KEGG_MELANOMA	KEGG_MELANOMA	Details ...	46	-0.441767	-1.54471	0.0121581	0.0954728	0.684	1334	tags=22%, list=9%, signal=24%
KEGG_NOD_LIKE_RECEPTOR_SIGNALING_PATHWAY	KEGG_NOD_LIKE_RECEPTOR_SIGNALING_PATHWAY	Details ...	41	-0.462439	-1.5328	0.0153374	0.101541	0.728	2665	tags=37%, list=18%, signal=44%
KEGG_PORPHYRIN_AND_CHLOROPHYLL_METABOLISM	KEGG_PORPHYRIN_AND_CHLOROPHYLL_METABOLISM	Details ...	32	-0.478432	-1.53234	0.025641	0.0974615	0.728	993	tags=22%, list=7%, signal=23%
KEGG_VEGF_SIGNALING_PATHWAY	KEGG_VEGF_SIGNALING_PATHWAY	Details ...	53	-0.406229	-1.48724	0.0231214	0.128847	0.828	837	tags=11%, list=6%, signal=12%
KEGG_CHRONIC_MYELOID_LEUKEMIA	KEGG_CHRONIC_MYELOID_LEUKEMIA	Details ...	67	-0.394247	-1.47618	0.022508	0.133481	0.85	2203	tags=22%, list=15%, signal=26%
KEGG_STARCH_AND_SUCROSE_METABOLISM	KEGG_STARCH_AND_SUCROSE_METABOLISM	Details ...	35	-0.456751	-1.46549	0.0330578	0.138685	0.878	924	tags=20%, list=6%, signal=21%
KEGG_GLYCEROPHOSPHOLIPID_METABOLISM	KEGG_GLYCEROPHOSPHOLIPID_METABOLISM	Details ...	60	-0.392495	-1.45714	0.0227273	0.140595	0.893	1899	tags=20%, list=13%, signal=23%
KEGG_HYPERTROPHIC_CARDIOMYOPATHY_HCM	KEGG_HYPERTROPHIC_CARDIOMYOPATHY_HCM	Details ...	44	-0.414781	-1.42482	0.0545977	0.168425	0.934	634	tags=16%, list=4%, signal=17%
KEGG_FC_EPSILON_RI_SIGNALING_PATHWAY	KEGG_FC_EPSILON_RI_SIGNALING_PATHWAY	Details ...	49	-0.403039	-1.41808	0.0652174	0.169453	0.936	917	tags=14%, list=6%, signal=15%
KEGG_APOPTOSIS	KEGG_APOPTOSIS	Details ...	68	-0.375657	-1.40814	0.0335366	0.173758	0.944	2553	tags=26%, list=17%, signal=32%
KEGG_JAK_STAT_SIGNALING_PATHWAY	KEGG_JAK_STAT_SIGNALING_PATHWAY	Details ...	82	-0.359551	-1.40405	0.0267559	0.17202	0.949	1420	tags=15%, list=10%, signal=16%
KEGG_PROTEASOME	KEGG_PROTEASOME	Details ...	40	-0.412241	-1.39053	0.0563798	0.180135	0.957	4299	tags=45%, list=29%, signal=63%
KEGG_PATHWAYS_IN_CANCER	KEGG_PATHWAYS_IN_CANCER	Details ...	236	-0.308525	-1.37447	0	0.191503	0.967	1115	tags=14%, list=7%, signal=15%
KEGG_GLIOMA	KEGG_GLIOMA	Details ...	49	-0.383842	-1.35907	0.0630631	0.203722	0.98	837	tags=14%, list=6%, signal=15%
KEGG_ARACHIDONIC_ACID_METABOLISM	KEGG_ARACHIDONIC_ACID_METABOLISM	Details ...	34	-0.418875	-1.35276	0.0953679	0.205684	0.984	1536	tags=26%, list=10%, signal=29%
KEGG_HEDGEHOG_SIGNALING_PATHWAY	KEGG_HEDGEHOG_SIGNALING_PATHWAY	Details ...	31	-0.418327	-1.3322	0.116618	0.224306	0.991	1115	tags=19%, list=7%, signal=21%
KEGG_SMALL_CELL_LUNG_CANCER	KEGG_SMALL_CELL_LUNG_CANCER	Details ...	68	-0.35354	-1.31828	0.0538721	0.233754	0.994	2106	tags=26%, list=14%, signal=31%
KEGG_TGF_BETA_SIGNALING_PATHWAY	KEGG_TGF_BETA_SIGNALING_PATHWAY	Details ...	71	-0.351978	-1.31818	0.0566038	0.227646	0.994	1423	tags=18%, list=10%, signal=20%
KEGG_DILATED_CARDIOMYOPATHY	KEGG_DILATED_CARDIOMYOPATHY	Details ...	51	-0.36848	-1.27899	0.114458	0.278912	0.999	634	tags=16%, list=4%, signal=16%
KEGG_GLYCEROLIPID_METABOLISM	KEGG_GLYCEROLIPID_METABOLISM	Details ...	39	-0.384454	-1.27765	0.116618	0.273989	0.999	2069	tags=26%, list=14%, signal=30%
KEGG_ARRHYTHMOGENIC_RIGHT_VENTRICULAR_CARDIOMYOPATHY_ARVC	KEGG_ARRHYTHMOGENIC_RIGHT_VENTRICULAR_CARDIOMYOPATHY_ARVC	Details ...	43	-0.372232	-1.27449	0.10119	0.272802	0.999	634	tags=12%, list=4%, signal=12%
KEGG_COMPLEMENT_AND_COAGULATION_CASCADES	KEGG_COMPLEMENT_AND_COAGULATION_CASCADES	Details ...	48	-0.357969	-1.24457	0.141994	0.312871	1	357	tags=13%, list=2%, signal=13%
KEGG_VIBRIO_CHOLERAE_INFECTION	KEGG_VIBRIO_CHOLERAE_INFECTION	Details ...	45	-0.349887	-1.20914	0.160131	0.368338	1	2053	tags=20%, list=14%, signal=23%
KEGG_BLADDER_CANCER	KEGG_BLADDER_CANCER	Details ...	37	-0.362486	-1.20633	0.186813	0.365149	1	427	tags=14%, list=3%, signal=14%
KEGG_BASAL_CELL_CARCINOMA	KEGG_BASAL_CELL_CARCINOMA	Details ...	32	-0.366978	-1.19081	0.18984	0.388274	1	1115	tags=19%, list=7%, signal=20%
KEGG_GLYCOSAMINOGLYCAN_BIOSYNTHESIS_HEPARAN_SULFATE	KEGG_GLYCOSAMINOGLYCAN_BIOSYNTHESIS_HEPARAN_SULFATE	Details ...	15	-0.442489	-1.17464	0.276423	0.410312	1	2967	tags=33%, list=20%, signal=42%
KEGG_LYSOSOME	KEGG_LYSOSOME	Details ...	108	-0.284566	-1.16097	0.152727	0.429699	1	2219	tags=23%, list=15%, signal=27%
KEGG_FC_GAMMA_R_MEDIATED_PHAGOCYTOSIS	KEGG_FC_GAMMA_R_MEDIATED_PHAGOCYTOSIS	Details ...	70	-0.303251	-1.15294	0.204778	0.437099	1	3060	tags=34%, list=21%, signal=43%
KEGG_TRYPTOPHAN_METABOLISM	KEGG_TRYPTOPHAN_METABOLISM	Details ...	29	-0.363007	-1.13843	0.259259	0.456432	1	2069	tags=28%, list=14%, signal=32%
KEGG_MAPK_SIGNALING_PATHWAY	KEGG_MAPK_SIGNALING_PATHWAY	Details ...	186	-0.255702	-1.13765	0.145455	0.449209	1	2106	tags=18%, list=14%, signal=20%
KEGG_P53_SIGNALING_PATHWAY	KEGG_P53_SIGNALING_PATHWAY	Details ...	60	-0.304705	-1.11099	0.28481	0.496856	1	1980	tags=22%, list=13%, signal=25%
KEGG_GNRH_SIGNALING_PATHWAY	KEGG_GNRH_SIGNALING_PATHWAY	Details ...	70	-0.285804	-1.07683	0.319079	0.57286	1	436	tags=7%, list=3%, signal=7%
KEGG_LONG_TERM_DEPRESSION	KEGG_LONG_TERM_DEPRESSION	Details ...	39	-0.317244	-1.07606	0.358757	0.563603	1	1722	tags=13%, list=12%, signal=14%
KEGG_PHOSPHATIDYLINOSITOL_SIGNALING_SYSTEM	KEGG_PHOSPHATIDYLINOSITOL_SIGNALING_SYSTEM	Details ...	56	-0.299148	-1.07037	0.311047	0.567628	1	3431	tags=38%, list=23%, signal=49%
KEGG_NEUROTROPHIN_SIGNALING_PATHWAY	KEGG_NEUROTROPHIN_SIGNALING_PATHWAY	Details ...	100	-0.264165	-1.05717	0.312057	0.591377	1	2459	tags=20%, list=16%, signal=24%
KEGG_GLUTATHIONE_METABOLISM	KEGG_GLUTATHIONE_METABOLISM	Details ...	41	-0.315448	-1.05279	0.361963	0.592379	1	2034	tags=27%, list=14%, signal=31%
KEGG_CYSTEINE_AND_METHIONINE_METABOLISM	KEGG_CYSTEINE_AND_METHIONINE_METABOLISM	Details ...	27	-0.332931	-1.03398	0.369565	0.627874	1	3134	tags=37%, list=21%, signal=47%
KEGG_ALANINE_ASPARTATE_AND_GLUTAMATE_METABOLISM	KEGG_ALANINE_ASPARTATE_AND_GLUTAMATE_METABOLISM	Details ...	24	-0.338596	-1.03133	0.394286	0.623862	1	1940	tags=29%, list=13%, signal=33%
KEGG_NON_SMALL_CELL_LUNG_CANCER	KEGG_NON_SMALL_CELL_LUNG_CANCER	Details ...	44	-0.291075	-1.00136	0.442478	0.693268	1	1582	tags=16%, list=11%, signal=18%
KEGG_GLYCOSPHINGOLIPID_BIOSYNTHESIS_LACTO_AND_NEOLACTO_SERIES	KEGG_GLYCOSPHINGOLIPID_BIOSYNTHESIS_LACTO_AND_NEOLACTO_SERIES	Details ...	18	-0.359068	-1.00087	0.436464	0.683416	1	2024	tags=22%, list=14%, signal=26%
KEGG_PANCREATIC_CANCER	KEGG_PANCREATIC_CANCER	Details ...	58	-0.270324	-0.99738	0.455446	0.680696	1	2106	tags=22%, list=14%, signal=26%
KEGG_FATTY_ACID_METABOLISM	KEGG_FATTY_ACID_METABOLISM	Details ...	30	-0.313655	-0.984863	0.469697	0.704355	1	2069	tags=27%, list=14%, signal=31%
KEGG_RENAL_CELL_CARCINOMA	KEGG_RENAL_CELL_CARCINOMA	Details ...	60	-0.262351	-0.956255	0.554896	0.771291	1	837	tags=8%, list=6%, signal=9%
KEGG_MELANOGENESIS	KEGG_MELANOGENESIS	Details ...	67	-0.247114	-0.928636	0.597973	0.837549	1	1374	tags=13%, list=9%, signal=15%
KEGG_REGULATION_OF_ACTIN_CYTOSKELETON	KEGG_REGULATION_OF_ACTIN_CYTOSKELETON	Details ...	154	-0.205501	-0.875274	0.807143	0.972117	1	1605	tags=12%, list=11%, signal=14%
KEGG_AMYOTROPHIC_LATERAL_SCLEROSIS_ALS	KEGG_AMYOTROPHIC_LATERAL_SCLEROSIS_ALS	Details ...	35	-0.259887	-0.849955	0.715976	1	1	2461	tags=20%, list=17%, signal=24%
KEGG_SPHINGOLIPID_METABOLISM	KEGG_SPHINGOLIPID_METABOLISM	Details ...	36	-0.257405	-0.837111	0.743094	1	1	3959	tags=47%, list=27%, signal=64%
KEGG_ACUTE_MYELOID_LEUKEMIA	KEGG_ACUTE_MYELOID_LEUKEMIA	Details ...	47	-0.236341	-0.834434	0.777439	1	1	2106	tags=19%, list=14%, signal=22%
KEGG_COLORECTAL_CANCER	KEGG_COLORECTAL_CANCER	Details ...	52	-0.222713	-0.799411	0.815476	1	1	1582	tags=13%, list=11%, signal=15%
KEGG_B_CELL_RECEPTOR_SIGNALING_PATHWAY	KEGG_B_CELL_RECEPTOR_SIGNALING_PATHWAY	Details ...	53	-0.221603	-0.796708	0.838323	1	1	2106	tags=19%, list=14%, signal=22%
KEGG_WNT_SIGNALING_PATHWAY	KEGG_WNT_SIGNALING_PATHWAY	Details ...	111	-0.193138	-0.784514	0.930921	1	1	1095	tags=8%, list=7%, signal=9%
KEGG_TYPE_II_DIABETES_MELLITUS	KEGG_TYPE_II_DIABETES_MELLITUS	Details ...	27	-0.254226	-0.781544	0.808642	1	1	837	tags=15%, list=6%, signal=16%
KEGG_ERBB_SIGNALING_PATHWAY	KEGG_ERBB_SIGNALING_PATHWAY	Details ...	69	-0.200452	-0.762858	0.887372	1	1	837	tags=7%, list=6%, signal=8%
KEGG_PROSTATE_CANCER	KEGG_PROSTATE_CANCER	Details ...	73	-0.196467	-0.738733	0.954704	1	1	3299	tags=26%, list=22%, signal=33%
KEGG_ALDOSTERONE_REGULATED_SODIUM_REABSORPTION	KEGG_ALDOSTERONE_REGULATED_SODIUM_REABSORPTION	Details ...	27	-0.235298	-0.728168	0.862694	1	1	837	tags=11%, list=6%, signal=12%
KEGG_OXIDATIVE_PHOSPHORYLATION	KEGG_OXIDATIVE_PHOSPHORYLATION	Details ...	113	-0.178552	-0.727501	0.984615	1	1	2171	tags=13%, list=15%, signal=15%
KEGG_INOSITOL_PHOSPHATE_METABOLISM	KEGG_INOSITOL_PHOSPHATE_METABOLISM	Details ...	45	-0.203314	-0.723732	0.912651	1	1	1812	tags=18%, list=12%, signal=20%
KEGG_BETA_ALANINE_METABOLISM	KEGG_BETA_ALANINE_METABOLISM	Details ...	17	-0.250206	-0.691987	0.895317	1	1	2455	tags=35%, list=16%, signal=42%
KEGG_NICOTINATE_AND_NICOTINAMIDE_METABOLISM	KEGG_NICOTINATE_AND_NICOTINAMIDE_METABOLISM	Details ...	19	-0.235432	-0.656197	0.914127	1	1	579	tags=11%, list=4%, signal=11%
KEGG_CELL_CYCLE	KEGG_CELL_CYCLE	Details ...	116	-0.159054	-0.654129	0.996454	1	1	2686	tags=18%, list=18%, signal=22%
KEGG_REGULATION_OF_AUTOPHAGY	KEGG_REGULATION_OF_AUTOPHAGY	Details ...	19	-0.221555	-0.64108	0.925258	1	1	2696	tags=16%, list=18%, signal=19%
KEGG_PATHOGENIC_ESCHERICHIA_COLI_INFECTION	KEGG_PATHOGENIC_ESCHERICHIA_COLI_INFECTION	Details ...	43	-0.184072	-0.630605	0.971154	1	1	3992	tags=30%, list=27%, signal=41%
KEGG_GLYCOSAMINOGLYCAN_DEGRADATION	KEGG_GLYCOSAMINOGLYCAN_DEGRADATION	Details ...	16	-0.222731	-0.609704	0.9475	1	1	1364	tags=13%, list=9%, signal=14%
KEGG_DORSO_VENTRAL_AXIS_FORMATION	KEGG_DORSO_VENTRAL_AXIS_FORMATION	Details ...	17	-0.218702	-0.594549	0.956989	1	1	11657	tags=100%, list=78%, signal=457%
KEGG_BASAL_TRANSCRIPTION_FACTORS	KEGG_BASAL_TRANSCRIPTION_FACTORS	Details ...	28	-0.185636	-0.566804	0.980226	1	1	899	tags=7%, list=6%, signal=8%
KEGG_GLYCOSYLPHOSPHATIDYLINOSITOL_GPI_ANCHOR_BIOSYNTHESIS	KEGG_GLYCOSYLPHOSPHATIDYLINOSITOL_GPI_ANCHOR_BIOSYNTHESIS	Details ...	24	-0.192612	-0.562893	0.978947	1	1	12047	tags=100%, list=81%, signal=519%
KEGG_THYROID_CANCER	KEGG_THYROID_CANCER	Details ...	24	-0.191259	-0.558717	0.978142	1	1	1334	tags=8%, list=9%, signal=9%
KEGG_VASOPRESSIN_REGULATED_WATER_REABSORPTION	KEGG_VASOPRESSIN_REGULATED_WATER_REABSORPTION	Details ...	39	-0.15415	-0.520252	0.994012	1	1	3475	tags=23%, list=23%, signal=30%
KEGG_SNARE_INTERACTIONS_IN_VESICULAR_TRANSPORT	KEGG_SNARE_INTERACTIONS_IN_VESICULAR_TRANSPORT	Details ...	34	-0.154019	-0.505087	0.997067	1	1	3206	tags=24%, list=21%, signal=30%
KEGG_PARKINSONS_DISEASE	KEGG_PARKINSONS_DISEASE	Details ...	110	-0.117203	-0.474073	1	1	1	2910	tags=17%, list=20%, signal=21%
KEGG_AMINOACYL_TRNA_BIOSYNTHESIS	KEGG_AMINOACYL_TRNA_BIOSYNTHESIS	Details ...	39	-0.131429	-0.445925	1	1	1	12960	tags=100%, list=87%, signal=761%
KEGG_UBIQUITIN_MEDIATED_PROTEOLYSIS	KEGG_UBIQUITIN_MEDIATED_PROTEOLYSIS	Details ...	125	-0.102782	-0.423037	1	0.999513	1	3786	tags=22%, list=25%, signal=30%
Supplementary Table 4g. HALLMARK_WT
NAME	GS<br> follow link to MSigDB	GS DETAILS	SIZE	ES	NES	NOM p-val	FDR q-val	FWER p-val	RANK AT MAX	LEADING EDGE
HALLMARK_HYPOXIA	HALLMARK_HYPOXIA	Details ...	177	0.446747	1.74186	0.00128866	0.0215073	0.025	2345	tags=34%, list=16%, signal=40%
HALLMARK_PANCREAS_BETA_CELLS	HALLMARK_PANCREAS_BETA_CELLS	Details ...	21	0.513045	1.36936	0.0930979	0.613752	0.742	2594	tags=52%, list=17%, signal=63%
HALLMARK_CHOLESTEROL_HOMEOSTASIS	HALLMARK_CHOLESTEROL_HOMEOSTASIS	Details ...	72	0.362941	1.24657	0.134503	1	0.989	3196	tags=32%, list=21%, signal=40%
HALLMARK_GLYCOLYSIS	HALLMARK_GLYCOLYSIS	Details ...	183	0.293224	1.14059	0.200787	1	1	2365	tags=23%, list=16%, signal=28%
HALLMARK_MTORC1_SIGNALING	HALLMARK_MTORC1_SIGNALING	Details ...	193	0.2863	1.12797	0.222947	1	1	3314	tags=26%, list=22%, signal=33%
HALLMARK_KRAS_SIGNALING_DN	HALLMARK_KRAS_SIGNALING_DN	Details ...	90	0.309759	1.10664	0.281207	1	1	2249	tags=28%, list=15%, signal=33%
HALLMARK_E2F_TARGETS	HALLMARK_E2F_TARGETS	Details ...	192	0.276333	1.08756	0.266497	1	1	6264	tags=49%, list=42%, signal=83%
HALLMARK_APICAL_SURFACE	HALLMARK_APICAL_SURFACE	Details ...	31	0.37114	1.08567	0.334921	1	1	1147	tags=19%, list=8%, signal=21%
HALLMARK_HEME_METABOLISM	HALLMARK_HEME_METABOLISM	Details ...	161	0.281826	1.08323	0.297158	1	1	4044	tags=31%, list=27%, signal=42%
HALLMARK_MYOGENESIS	HALLMARK_MYOGENESIS	Details ...	138	0.280625	1.06862	0.338336	1	1	2106	tags=25%, list=14%, signal=29%
HALLMARK_MYC_TARGETS_V1	HALLMARK_MYC_TARGETS_V1	Details ...	199	0.269209	1.05904	0.33715	1	1	4313	tags=28%, list=29%, signal=39%
HALLMARK_SPERMATOGENESIS	HALLMARK_SPERMATOGENESIS	Details ...	59	0.309639	1.03545	0.394509	1	1	3459	tags=29%, list=23%, signal=37%
HALLMARK_COAGULATION	HALLMARK_COAGULATION	Details ...	108	0.283652	1.03079	0.410541	0.991659	1	2464	tags=28%, list=17%, signal=33%
HALLMARK_P53_PATHWAY	HALLMARK_P53_PATHWAY	Details ...	174	0.257431	0.990458	0.477394	1	1	3229	tags=20%, list=22%, signal=25%
HALLMARK_ALLOGRAFT_REJECTION	HALLMARK_ALLOGRAFT_REJECTION	Details ...	102	0.275447	0.989857	0.475069	1	1	1368	tags=16%, list=9%, signal=17%
HALLMARK_BILE_ACID_METABOLISM	HALLMARK_BILE_ACID_METABOLISM	Details ...	84	0.278604	0.987237	0.490141	0.975217	1	2126	tags=20%, list=14%, signal=23%
HALLMARK_OXIDATIVE_PHOSPHORYLATION	HALLMARK_OXIDATIVE_PHOSPHORYLATION	Details ...	196	0.245879	0.960834	0.547528	1	1	6411	tags=45%, list=43%, signal=78%
HALLMARK_TGF_BETA_SIGNALING	HALLMARK_TGF_BETA_SIGNALING	Details ...	52	0.294389	0.957506	0.564179	0.978752	1	2539	tags=19%, list=17%, signal=23%
HALLMARK_ESTROGEN_RESPONSE_LATE	HALLMARK_ESTROGEN_RESPONSE_LATE	Details ...	164	0.23877	0.928857	0.618182	1	1	2208	tags=19%, list=15%, signal=22%
HALLMARK_FATTY_ACID_METABOLISM	HALLMARK_FATTY_ACID_METABOLISM	Details ...	139	0.237951	0.897865	0.686763	1	1	2149	tags=16%, list=14%, signal=18%
HALLMARK_XENOBIOTIC_METABOLISM	HALLMARK_XENOBIOTIC_METABOLISM	Details ...	164	0.233102	0.896276	0.684347	1	1	2679	tags=22%, list=18%, signal=26%
HALLMARK_G2M_CHECKPOINT	HALLMARK_G2M_CHECKPOINT	Details ...	188	0.225113	0.875216	0.743523	1	1	5882	tags=44%, list=39%, signal=72%
HALLMARK_ANDROGEN_RESPONSE	HALLMARK_ANDROGEN_RESPONSE	Details ...	91	0.240383	0.85389	0.744382	1	1	4218	tags=27%, list=28%, signal=38%
HALLMARK_UNFOLDED_PROTEIN_RESPONSE	HALLMARK_UNFOLDED_PROTEIN_RESPONSE	Details ...	109	0.229164	0.830339	0.804843	1	1	4535	tags=28%, list=30%, signal=41%
HALLMARK_ADIPOGENESIS	HALLMARK_ADIPOGENESIS	Details ...	181	0.200421	0.775042	0.932895	1	1	3873	tags=24%, list=26%, signal=32%
HALLMARK_REACTIVE_OXYGEN_SPECIES_PATHWAY	HALLMARK_REACTIVE_OXYGEN_SPECIES_PATHWAY	Details ...	45	0.242394	0.768175	0.838849	1	1	1819	tags=13%, list=12%, signal=15%
HALLMARK_DNA_REPAIR	HALLMARK_DNA_REPAIR	Details ...	142	0.197054	0.750044	0.935567	1	1	6128	tags=43%, list=41%, signal=72%
HALLMARK_NOTCH_SIGNALING	HALLMARK_NOTCH_SIGNALING	Details ...	28	0.254735	0.737388	0.828025	1	1	4127	tags=36%, list=28%, signal=49%
HALLMARK_WNT_BETA_CATENIN_SIGNALING	HALLMARK_WNT_BETA_CATENIN_SIGNALING	Details ...	33	0.244366	0.723863	0.865443	1	1	4906	tags=42%, list=33%, signal=63%
HALLMARK_UV_RESPONSE_UP	HALLMARK_UV_RESPONSE_UP	Details ...	135	0.19221	0.723712	0.963115	1	1	3817	tags=25%, list=26%, signal=34%
HALLMARK_PI3K_AKT_MTOR_SIGNALING	HALLMARK_PI3K_AKT_MTOR_SIGNALING	Details ...	93	0.193736	0.696157	0.964986	0.997997	1	3781	tags=20%, list=25%, signal=27%
HALLMARK_MITOTIC_SPINDLE	HALLMARK_MITOTIC_SPINDLE	Details ...	190	0.135011	0.527316	1	0.998144	1	5988	tags=36%, list=40%, signal=59%
Supplementary Table 4h. HALLMARK_TP53KO(B4)
NAME	GS<br> follow link to MSigDB	GS DETAILS	SIZE	ES	NES	NOM p-val	FDR q-val	FWER p-val	RANK AT MAX	LEADING EDGE
HALLMARK_INFLAMMATORY_RESPONSE	HALLMARK_INFLAMMATORY_RESPONSE	Details ...	121	-0.488656	-2.02883	0	0	0	1623	tags=31%, list=11%, signal=34%
HALLMARK_EPITHELIAL_MESENCHYMAL_TRANSITION	HALLMARK_EPITHELIAL_MESENCHYMAL_TRANSITION	Details ...	170	-0.454257	-1.97847	0	0.000642857	0.001	1088	tags=28%, list=7%, signal=29%
HALLMARK_IL6_JAK_STAT3_SIGNALING	HALLMARK_IL6_JAK_STAT3_SIGNALING	Details ...	60	-0.535772	-1.96488	0	0.000428571	0.001	1076	tags=23%, list=7%, signal=25%
HALLMARK_TNFA_SIGNALING_VIA_NFKB	HALLMARK_TNFA_SIGNALING_VIA_NFKB	Details ...	170	-0.354463	-1.54063	0	0.0464897	0.134	1760	tags=22%, list=12%, signal=25%
HALLMARK_KRAS_SIGNALING_UP	HALLMARK_KRAS_SIGNALING_UP	Details ...	144	-0.361814	-1.52543	0.00787402	0.0403792	0.144	1270	tags=20%, list=9%, signal=22%
HALLMARK_ANGIOGENESIS	HALLMARK_ANGIOGENESIS	Details ...	32	-0.473659	-1.50905	0.0448179	0.0368067	0.155	536	tags=22%, list=4%, signal=23%
HALLMARK_INTERFERON_ALPHA_RESPONSE	HALLMARK_INTERFERON_ALPHA_RESPONSE	Details ...	80	-0.381132	-1.49621	0.0173611	0.0337783	0.164	1347	tags=20%, list=9%, signal=22%
HALLMARK_APOPTOSIS	HALLMARK_APOPTOSIS	Details ...	134	-0.350721	-1.47165	0.00790514	0.0363317	0.198	1362	tags=16%, list=9%, signal=17%
HALLMARK_IL2_STAT5_SIGNALING	HALLMARK_IL2_STAT5_SIGNALING	Details ...	156	-0.317835	-1.33888	0.0221239	0.0942401	0.48	595	tags=11%, list=4%, signal=11%
HALLMARK_HEDGEHOG_SIGNALING	HALLMARK_HEDGEHOG_SIGNALING	Details ...	27	-0.409684	-1.26265	0.15427	0.148184	0.684	1109	tags=15%, list=7%, signal=16%
HALLMARK_UV_RESPONSE_DN	HALLMARK_UV_RESPONSE_DN	Details ...	131	-0.294699	-1.23432	0.0842491	0.164239	0.758	1783	tags=19%, list=12%, signal=21%
HALLMARK_COMPLEMENT	HALLMARK_COMPLEMENT	Details ...	151	-0.28654	-1.21738	0.079646	0.171293	0.805	1760	tags=20%, list=12%, signal=22%
HALLMARK_INTERFERON_GAMMA_RESPONSE	HALLMARK_INTERFERON_GAMMA_RESPONSE	Details ...	135	-0.281281	-1.16774	0.126984	0.223554	0.894	1362	tags=16%, list=9%, signal=18%
HALLMARK_ESTROGEN_RESPONSE_EARLY	HALLMARK_ESTROGEN_RESPONSE_EARLY	Details ...	169	-0.237352	-1.03879	0.326996	0.465284	0.996	2528	tags=23%, list=17%, signal=27%
HALLMARK_APICAL_JUNCTION	HALLMARK_APICAL_JUNCTION	Details ...	152	-0.237557	-1.01346	0.396624	0.500069	0.999	1187	tags=12%, list=8%, signal=13%
HALLMARK_MYC_TARGETS_V2	HALLMARK_MYC_TARGETS_V2	Details ...	55	-0.250935	-0.884604	0.706625	0.832436	1	3377	tags=29%, list=23%, signal=37%
HALLMARK_PEROXISOME	HALLMARK_PEROXISOME	Details ...	92	-0.203137	-0.798956	0.892193	0.949999	1	1938	tags=16%, list=13%, signal=19%
HALLMARK_PROTEIN_SECRETION	HALLMARK_PROTEIN_SECRETION	Details ...	92	-0.136125	-0.540466	1	0.998092	1	4044	tags=29%, list=27%, signal=40%
Supplementary Table 4i. GOBP_WT
NAME	GS<br> follow link to MSigDB	GS DETAILS	SIZE	ES	NES	NOM p-val	FDR q-val	FWER p-val	RANK AT MAX	LEADING EDGE
GOBP_CYTOPLASMIC_TRANSLATION	GOBP_CYTOPLASMIC_TRANSLATION	Details ...	154	0.622645	2.39876	0	0	0	2905	tags=56%, list=19%, signal=69%
GOBP_CALCIUM_INDEPENDENT_CELL_CELL_ADHESION_VIA_PLASMA_MEMBRANE_CELL_ADHESION_MOLECULES	GOBP_CALCIUM_INDEPENDENT_CELL_CELL_ADHESION_VIA_PLASMA_MEMBRANE_CELL_ADHESION_MOLECULES	Details ...	15	0.797586	1.9718	0	0.0357205	0.101	1038	tags=40%, list=7%, signal=43%
GOBP_PYRUVATE_METABOLIC_PROCESS	GOBP_PYRUVATE_METABOLIC_PROCESS	Details ...	85	0.556073	1.96117	0	0.0310084	0.131	2191	tags=32%, list=15%, signal=37%
GOBP_ADP_METABOLIC_PROCESS	GOBP_ADP_METABOLIC_PROCESS	Details ...	72	0.520999	1.81188	0.00149031	0.285054	0.803	2191	tags=32%, list=15%, signal=37%
GOBP_RIBONUCLEOSIDE_DIPHOSPHATE_METABOLIC_PROCESS	GOBP_RIBONUCLEOSIDE_DIPHOSPHATE_METABOLIC_PROCESS	Details ...	91	0.501179	1.78906	0	0.318145	0.893	2276	tags=29%, list=15%, signal=34%
GOBP_ACETYL_COA_METABOLIC_PROCESS	GOBP_ACETYL_COA_METABOLIC_PROCESS	Details ...	28	0.625405	1.77734	0	0.314453	0.936	2156	tags=32%, list=14%, signal=38%
GOBP_THYROID_HORMONE_METABOLIC_PROCESS	GOBP_THYROID_HORMONE_METABOLIC_PROCESS	Details ...	21	0.665707	1.77423	0.00159236	0.281385	0.944	3085	tags=62%, list=21%, signal=78%
GOBP_RIBOSOMAL_SMALL_SUBUNIT_ASSEMBLY	GOBP_RIBOSOMAL_SMALL_SUBUNIT_ASSEMBLY	Details ...	19	0.68331	1.76781	0.00332779	0.269468	0.957	2023	tags=47%, list=14%, signal=55%
GOBP_PURINE_CONTAINING_COMPOUND_TRANSMEMBRANE_TRANSPORT	GOBP_PURINE_CONTAINING_COMPOUND_TRANSMEMBRANE_TRANSPORT	Details ...	19	0.666235	1.76612	0	0.244397	0.959	1235	tags=21%, list=8%, signal=23%
GOBP_TRANSPOSITION	GOBP_TRANSPOSITION	Details ...	16	0.68894	1.74015	0.0046225	0.310552	0.986	1602	tags=38%, list=11%, signal=42%
GOBP_NUCLEOTIDE_PHOSPHORYLATION	GOBP_NUCLEOTIDE_PHOSPHORYLATION	Details ...	79	0.500454	1.736	0.00141443	0.296479	0.989	2191	tags=30%, list=15%, signal=35%
GOBP_NEGATIVE_REGULATION_OF_PROTEIN_KINASE_B_SIGNALING	GOBP_NEGATIVE_REGULATION_OF_PROTEIN_KINASE_B_SIGNALING	Details ...	35	0.569916	1.72986	0	0.292424	0.995	1302	tags=23%, list=9%, signal=25%
GOBP_PYRIMIDINE_NUCLEOSIDE_METABOLIC_PROCESS	GOBP_PYRIMIDINE_NUCLEOSIDE_METABOLIC_PROCESS	Details ...	18	0.661842	1.71283	0.00468019	0.336766	0.998	1004	tags=33%, list=7%, signal=36%
GOBP_THYROID_HORMONE_GENERATION	GOBP_THYROID_HORMONE_GENERATION	Details ...	15	0.684908	1.70982	0.00476191	0.323926	0.998	3085	tags=67%, list=21%, signal=84%
GOBP_CHONDROCYTE_PROLIFERATION	GOBP_CHONDROCYTE_PROLIFERATION	Details ...	15	0.681541	1.70888	0.00970874	0.305525	0.998	3105	tags=60%, list=21%, signal=76%
GOBP_NUCLEOSIDE_DIPHOSPHATE_METABOLIC_PROCESS	GOBP_NUCLEOSIDE_DIPHOSPHATE_METABOLIC_PROCESS	Details ...	104	0.473634	1.69783	0	0.328665	1	2276	tags=27%, list=15%, signal=32%
GOBP_RIBONUCLEOSIDE_METABOLIC_PROCESS	GOBP_RIBONUCLEOSIDE_METABOLIC_PROCESS	Details ...	24	0.612883	1.69187	0.00628931	0.332167	1	1212	tags=29%, list=8%, signal=32%
GOBP_REGULATION_OF_POLYSACCHARIDE_METABOLIC_PROCESS	GOBP_REGULATION_OF_POLYSACCHARIDE_METABOLIC_PROCESS	Details ...	36	0.558987	1.6863	0.00445104	0.333948	1	2127	tags=31%, list=14%, signal=36%
GOBP_ENDOCRINE_HORMONE_SECRETION	GOBP_ENDOCRINE_HORMONE_SECRETION	Details ...	37	0.557648	1.67724	0.00463679	0.352497	1	2184	tags=41%, list=15%, signal=47%
GOBP_ENDOCRINE_PROCESS	GOBP_ENDOCRINE_PROCESS	Details ...	59	0.502991	1.661	0.00294551	0.403024	1	2184	tags=32%, list=15%, signal=38%
GOBP_POSITIVE_REGULATION_OF_NEUROBLAST_PROLIFERATION	GOBP_POSITIVE_REGULATION_OF_NEUROBLAST_PROLIFERATION	Details ...	17	0.64572	1.6459	0.0172684	0.454455	1	1929	tags=29%, list=13%, signal=34%
GOBP_PROTEIN_HYDROXYLATION	GOBP_PROTEIN_HYDROXYLATION	Details ...	25	0.592026	1.64263	0.0130081	0.451192	1	4269	tags=60%, list=29%, signal=84%
GOBP_NEGATIVE_REGULATION_OF_PROTEIN_SECRETION	GOBP_NEGATIVE_REGULATION_OF_PROTEIN_SECRETION	Details ...	45	0.518118	1.63721	0.00904977	0.457043	1	3473	tags=40%, list=23%, signal=52%
GOBP_ALDITOL_METABOLIC_PROCESS	GOBP_ALDITOL_METABOLIC_PROCESS	Details ...	20	0.621389	1.62755	0.0139969	0.4866	1	1907	tags=40%, list=13%, signal=46%
GOBP_RESPONSE_TO_STEROL	GOBP_RESPONSE_TO_STEROL	Details ...	21	0.598773	1.62531	0.0158479	0.478232	1	1863	tags=43%, list=12%, signal=49%
GOBP_ACID_SECRETION	GOBP_ACID_SECRETION	Details ...	27	0.564845	1.6241	0.0155763	0.46599	1	2364	tags=44%, list=16%, signal=53%
GOBP_NUCLEOSIDE_CATABOLIC_PROCESS	GOBP_NUCLEOSIDE_CATABOLIC_PROCESS	Details ...	18	0.632013	1.62048	0.0129241	0.466139	1	1212	tags=33%, list=8%, signal=36%
GOBP_REGULATION_OF_RENAL_SYSTEM_PROCESS	GOBP_REGULATION_OF_RENAL_SYSTEM_PROCESS	Details ...	23	0.58534	1.62003	0.0155763	0.45144	1	3279	tags=52%, list=22%, signal=67%
GOBP_CALCIUM_DEPENDENT_CELL_CELL_ADHESION_VIA_PLASMA_MEMBRANE_CELL_ADHESION_MOLECULES	GOBP_CALCIUM_DEPENDENT_CELL_CELL_ADHESION_VIA_PLASMA_MEMBRANE_CELL_ADHESION_MOLECULES	Details ...	19	0.623065	1.61888	0.0115132	0.44162	1	1441	tags=32%, list=10%, signal=35%
GOBP_DOPAMINE_METABOLIC_PROCESS	GOBP_DOPAMINE_METABOLIC_PROCESS	Details ...	26	0.567184	1.61799	0.0156495	0.430566	1	168	tags=12%, list=1%, signal=12%
GOBP_REGULATION_OF_EXCRETION	GOBP_REGULATION_OF_EXCRETION	Details ...	15	0.639489	1.61335	0.012966	0.437589	1	3105	tags=60%, list=21%, signal=76%
GOBP_NEURAL_RETINA_DEVELOPMENT	GOBP_NEURAL_RETINA_DEVELOPMENT	Details ...	47	0.503053	1.60703	0.0106383	0.452811	1	2196	tags=26%, list=15%, signal=30%
GOBP_NUCLEOSIDE_METABOLIC_PROCESS	GOBP_NUCLEOSIDE_METABOLIC_PROCESS	Details ...	41	0.513076	1.60679	0.00878477	0.440048	1	1212	tags=22%, list=8%, signal=24%
GOBP_LONG_TERM_MEMORY	GOBP_LONG_TERM_MEMORY	Details ...	24	0.575655	1.60652	0.0140187	0.428372	1	1582	tags=25%, list=11%, signal=28%
GOBP_REGULATION_OF_DIGESTIVE_SYSTEM_PROCESS	GOBP_REGULATION_OF_DIGESTIVE_SYSTEM_PROCESS	Details ...	29	0.568427	1.60288	0.0186916	0.432659	1	2786	tags=45%, list=19%, signal=55%
GOBP_DIGESTIVE_SYSTEM_PROCESS	GOBP_DIGESTIVE_SYSTEM_PROCESS	Details ...	75	0.461829	1.60209	0.0128755	0.424052	1	1982	tags=33%, list=13%, signal=38%
GOBP_ANTIGEN_PROCESSING_AND_PRESENTATION_OF_EXOGENOUS_PEPTIDE_ANTIGEN_VIA_MHC_CLASS_II	GOBP_ANTIGEN_PROCESSING_AND_PRESENTATION_OF_EXOGENOUS_PEPTIDE_ANTIGEN_VIA_MHC_CLASS_II	Details ...	23	0.574148	1.59446	0.0144928	0.445708	1	572	tags=26%, list=4%, signal=27%
GOBP_HOMOPHILIC_CELL_ADHESION_VIA_PLASMA_MEMBRANE_ADHESION_MOLECULES	GOBP_HOMOPHILIC_CELL_ADHESION_VIA_PLASMA_MEMBRANE_ADHESION_MOLECULES	Details ...	72	0.467234	1.59441	0.00433526	0.434209	1	1720	tags=25%, list=12%, signal=28%
GOBP_REPRODUCTIVE_BEHAVIOR	GOBP_REPRODUCTIVE_BEHAVIOR	Details ...	25	0.565114	1.59033	0.0238095	0.440962	1	2894	tags=40%, list=19%, signal=50%
GOBP_REGULATION_OF_AEROBIC_RESPIRATION	GOBP_REGULATION_OF_AEROBIC_RESPIRATION	Details ...	29	0.56198	1.58867	0.015083	0.436494	1	1419	tags=21%, list=10%, signal=23%
GOBP_RESPONSE_TO_CHOLESTEROL	GOBP_RESPONSE_TO_CHOLESTEROL	Details ...	18	0.600146	1.5827	0.0208333	0.451649	1	1623	tags=39%, list=11%, signal=44%
GOBP_GLYCOLYTIC_PROCESS_THROUGH_FRUCTOSE_6_PHOSPHATE	GOBP_GLYCOLYTIC_PROCESS_THROUGH_FRUCTOSE_6_PHOSPHATE	Details ...	15	0.637072	1.57984	0.0179739	0.452718	1	3859	tags=67%, list=26%, signal=90%
GOBP_NUCLEOTIDE_TRANSMEMBRANE_TRANSPORT	GOBP_NUCLEOTIDE_TRANSMEMBRANE_TRANSPORT	Details ...	16	0.623359	1.5796	0.0236967	0.443177	1	1389	tags=19%, list=9%, signal=21%
GOBP_RECEPTOR_CLUSTERING	GOBP_RECEPTOR_CLUSTERING	Details ...	30	0.539769	1.5686	0.00913242	0.48362	1	2889	tags=37%, list=19%, signal=45%
GOBP_GLIAL_CELL_ACTIVATION	GOBP_GLIAL_CELL_ACTIVATION	Details ...	24	0.57108	1.56223	0.0200308	0.501324	1	1109	tags=25%, list=7%, signal=27%
GOBP_CELL_CELL_ADHESION_VIA_PLASMA_MEMBRANE_ADHESION_MOLECULES	GOBP_CELL_CELL_ADHESION_VIA_PLASMA_MEMBRANE_ADHESION_MOLECULES	Details ...	138	0.413581	1.56124	0.0013089	0.495278	1	1054	tags=20%, list=7%, signal=21%
GOBP_REGULATION_OF_ISOTYPE_SWITCHING	GOBP_REGULATION_OF_ISOTYPE_SWITCHING	Details ...	28	0.5413	1.55736	0.0215054	0.50229	1	3648	tags=39%, list=24%, signal=52%
GOBP_NEGATIVE_REGULATION_OF_CARBOHYDRATE_METABOLIC_PROCESS	GOBP_NEGATIVE_REGULATION_OF_CARBOHYDRATE_METABOLIC_PROCESS	Details ...	39	0.506289	1.55574	0.0217391	0.499382	1	2409	tags=26%, list=16%, signal=31%
GOBP_REGULATION_OF_OXIDATIVE_PHOSPHORYLATION	GOBP_REGULATION_OF_OXIDATIVE_PHOSPHORYLATION	Details ...	21	0.589201	1.5542	0.0163399	0.496101	1	364	tags=14%, list=2%, signal=15%
GOBP_NEGATIVE_REGULATION_OF_SYNAPTIC_TRANSMISSION	GOBP_NEGATIVE_REGULATION_OF_SYNAPTIC_TRANSMISSION	Details ...	27	0.548531	1.54765	0.0309951	0.51545	1	904	tags=19%, list=6%, signal=20%
GOBP_REGULATION_OF_CYTOSOLIC_CALCIUM_ION_CONCENTRATION	GOBP_REGULATION_OF_CYTOSOLIC_CALCIUM_ION_CONCENTRATION	Details ...	28	0.540027	1.54514	0.0294574	0.517581	1	1244	tags=29%, list=8%, signal=31%
GOBP_POLYSACCHARIDE_METABOLIC_PROCESS	GOBP_POLYSACCHARIDE_METABOLIC_PROCESS	Details ...	79	0.441447	1.53585	0.00852273	0.553526	1	2346	tags=23%, list=16%, signal=27%
GOBP_GLYCOSYL_COMPOUND_CATABOLIC_PROCESS	GOBP_GLYCOSYL_COMPOUND_CATABOLIC_PROCESS	Details ...	27	0.539893	1.53333	0.0185185	0.555241	1	1867	tags=30%, list=13%, signal=34%
GOBP_DNA_DEALKYLATION	GOBP_DNA_DEALKYLATION	Details ...	30	0.533268	1.53263	0.0325077	0.548217	1	1004	tags=23%, list=7%, signal=25%
GOBP_NEUROTRANSMITTER_REUPTAKE	GOBP_NEUROTRANSMITTER_REUPTAKE	Details ...	16	0.601347	1.53212	0.0358814	0.540737	1	1206	tags=25%, list=8%, signal=27%
GOBP_LONG_TERM_SYNAPTIC_POTENTIATION	GOBP_LONG_TERM_SYNAPTIC_POTENTIATION	Details ...	55	0.464887	1.52704	0.0175439	0.555345	1	3301	tags=36%, list=22%, signal=47%
GOBP_NUCLEOBASE_CONTAINING_SMALL_MOLECULE_CATABOLIC_PROCESS	GOBP_NUCLEOBASE_CONTAINING_SMALL_MOLECULE_CATABOLIC_PROCESS	Details ...	23	0.561527	1.52598	0.0187793	0.550303	1	1212	tags=26%, list=8%, signal=28%
GOBP_DIGESTION	GOBP_DIGESTION	Details ...	85	0.43557	1.52254	0.0085592	0.557532	1	2077	tags=33%, list=14%, signal=38%
GOBP_CARBOHYDRATE_CATABOLIC_PROCESS	GOBP_CARBOHYDRATE_CATABOLIC_PROCESS	Details ...	127	0.409754	1.52139	0.00847458	0.553624	1	2191	tags=23%, list=15%, signal=27%
GOBP_GLUCOSE_METABOLIC_PROCESS	GOBP_GLUCOSE_METABOLIC_PROCESS	Details ...	153	0.395189	1.51781	0.00133333	0.56202	1	2409	tags=24%, list=16%, signal=28%
GOBP_BIOLOGICAL_PROCESS_INVOLVED_IN_INTRASPECIES_INTERACTION_BETWEEN_ORGANISMS	GOBP_BIOLOGICAL_PROCESS_INVOLVED_IN_INTRASPECIES_INTERACTION_BETWEEN_ORGANISMS	Details ...	27	0.534832	1.51748	0.0391236	0.554542	1	1971	tags=26%, list=13%, signal=30%
GOBP_INCLUSION_BODY_ASSEMBLY	GOBP_INCLUSION_BODY_ASSEMBLY	Details ...	18	0.582177	1.51406	0.0367412	0.561965	1	1635	tags=22%, list=11%, signal=25%
GOBP_POSITIVE_REGULATION_OF_ACTIVATED_T_CELL_PROLIFERATION	GOBP_POSITIVE_REGULATION_OF_ACTIVATED_T_CELL_PROLIFERATION	Details ...	18	0.578782	1.5126	0.0427481	0.559983	1	4329	tags=56%, list=29%, signal=78%
GOBP_REGULATION_OF_CELLULAR_RESPIRATION	GOBP_REGULATION_OF_CELLULAR_RESPIRATION	Details ...	41	0.494115	1.51225	0.0242057	0.552834	1	1464	tags=20%, list=10%, signal=22%
GOBP_GLUTAMATE_RECEPTOR_SIGNALING_PATHWAY	GOBP_GLUTAMATE_RECEPTOR_SIGNALING_PATHWAY	Details ...	23	0.545796	1.5051	0.0304487	0.579689	1	2894	tags=35%, list=19%, signal=43%
GOBP_NEUROTRANSMITTER_UPTAKE	GOBP_NEUROTRANSMITTER_UPTAKE	Details ...	24	0.555657	1.50442	0.0275651	0.57386	1	1619	tags=29%, list=11%, signal=33%
GOBP_POSITIVE_REGULATION_OF_SYNAPTIC_TRANSMISSION	GOBP_POSITIVE_REGULATION_OF_SYNAPTIC_TRANSMISSION	Details ...	89	0.423943	1.50422	0.0141643	0.566272	1	3301	tags=38%, list=22%, signal=49%
GOBP_BONE_MATURATION	GOBP_BONE_MATURATION	Details ...	18	0.585563	1.50421	0.0404531	0.557985	1	3213	tags=50%, list=22%, signal=64%
GOBP_MONOSACCHARIDE_METABOLIC_PROCESS	GOBP_MONOSACCHARIDE_METABOLIC_PROCESS	Details ...	211	0.380195	1.50196	0.00127226	0.560958	1	2409	tags=23%, list=16%, signal=27%
GOBP_SYNAPTIC_TRANSMISSION_GABAERGIC	GOBP_SYNAPTIC_TRANSMISSION_GABAERGIC	Details ...	25	0.533696	1.4986	0.0338462	0.568667	1	2693	tags=40%, list=18%, signal=49%
GOBP_ANTIGEN_PROCESSING_AND_PRESENTATION_OF_EXOGENOUS_PEPTIDE_ANTIGEN	GOBP_ANTIGEN_PROCESSING_AND_PRESENTATION_OF_EXOGENOUS_PEPTIDE_ANTIGEN	Details ...	29	0.511523	1.48556	0.0272436	0.626063	1	572	tags=21%, list=4%, signal=21%
GOBP_RESPONSE_TO_COCAINE	GOBP_RESPONSE_TO_COCAINE	Details ...	29	0.507193	1.48542	0.0421875	0.61794	1	2364	tags=24%, list=16%, signal=29%
GOBP_RIBOSOME_ASSEMBLY	GOBP_RIBOSOME_ASSEMBLY	Details ...	56	0.447847	1.48081	0.0182648	0.632715	1	2606	tags=36%, list=17%, signal=43%
GOBP_REGULATION_OF_ENDOCRINE_PROCESS	GOBP_REGULATION_OF_ENDOCRINE_PROCESS	Details ...	23	0.533929	1.47932	0.0396825	0.632085	1	1996	tags=39%, list=13%, signal=45%
GOBP_STEROID_HORMONE_SECRETION	GOBP_STEROID_HORMONE_SECRETION	Details ...	17	0.574128	1.4747	0.0630915	0.647491	1	1706	tags=41%, list=11%, signal=46%
GOBP_ANIMAL_ORGAN_MATURATION	GOBP_ANIMAL_ORGAN_MATURATION	Details ...	20	0.554281	1.47141	0.0557377	0.656491	1	3213	tags=45%, list=22%, signal=57%
GOBP_REGULATION_OF_GLYCOGEN_METABOLIC_PROCESS	GOBP_REGULATION_OF_GLYCOGEN_METABOLIC_PROCESS	Details ...	28	0.511077	1.46974	0.0262751	0.657006	1	2127	tags=25%, list=14%, signal=29%
GOBP_REGULATION_OF_EXIT_FROM_MITOSIS	GOBP_REGULATION_OF_EXIT_FROM_MITOSIS	Details ...	16	0.582111	1.46766	0.0482866	0.659403	1	4871	tags=63%, list=33%, signal=93%
GOBP_CELLULAR_CARBOHYDRATE_BIOSYNTHETIC_PROCESS	GOBP_CELLULAR_CARBOHYDRATE_BIOSYNTHETIC_PROCESS	Details ...	55	0.449808	1.46464	0.025974	0.666721	1	2346	tags=18%, list=16%, signal=21%
GOBP_EXCRETION	GOBP_EXCRETION	Details ...	19	0.556701	1.46118	0.0689127	0.677199	1	3105	tags=47%, list=21%, signal=60%
GOBP_NEUROINFLAMMATORY_RESPONSE	GOBP_NEUROINFLAMMATORY_RESPONSE	Details ...	35	0.486292	1.46009	0.0476191	0.674833	1	1928	tags=26%, list=13%, signal=29%
GOBP_REGULATION_OF_T_CELL_RECEPTOR_SIGNALING_PATHWAY	GOBP_REGULATION_OF_T_CELL_RECEPTOR_SIGNALING_PATHWAY	Details ...	31	0.497858	1.4586	0.042654	0.67496	1	1994	tags=23%, list=13%, signal=26%
GOBP_HORMONE_TRANSPORT	GOBP_HORMONE_TRANSPORT	Details ...	212	0.36804	1.45709	0.00904393	0.674582	1	3328	tags=33%, list=22%, signal=41%
GOBP_ANTIGEN_PROCESSING_AND_PRESENTATION_OF_PEPTIDE_OR_POLYSACCHARIDE_ANTIGEN_VIA_MHC_CLASS_II	GOBP_ANTIGEN_PROCESSING_AND_PRESENTATION_OF_PEPTIDE_OR_POLYSACCHARIDE_ANTIGEN_VIA_MHC_CLASS_II	Details ...	27	0.510416	1.45328	0.0506912	0.687198	1	908	tags=26%, list=6%, signal=28%
GOBP_REGULATION_OF_GLUCOSE_METABOLIC_PROCESS	GOBP_REGULATION_OF_GLUCOSE_METABOLIC_PROCESS	Details ...	85	0.416492	1.45126	0.0199468	0.689873	1	2409	tags=26%, list=16%, signal=31%
GOBP_PYRIMIDINE_CONTAINING_COMPOUND_CATABOLIC_PROCESS	GOBP_PYRIMIDINE_CONTAINING_COMPOUND_CATABOLIC_PROCESS	Details ...	32	0.492729	1.45081	0.038835	0.684391	1	1004	tags=22%, list=7%, signal=23%
GOBP_REGULATION_OF_SYNAPTIC_PLASTICITY	GOBP_REGULATION_OF_SYNAPTIC_PLASTICITY	Details ...	120	0.394601	1.44865	0.0190476	0.687746	1	2954	tags=33%, list=20%, signal=41%
GOBP_CELLULAR_CARBOHYDRATE_METABOLIC_PROCESS	GOBP_CELLULAR_CARBOHYDRATE_METABOLIC_PROCESS	Details ...	235	0.363217	1.44678	0.00377834	0.689886	1	2454	tags=21%, list=16%, signal=25%
GOBP_REGULATION_OF_SYNAPTIC_TRANSMISSION_GABAERGIC	GOBP_REGULATION_OF_SYNAPTIC_TRANSMISSION_GABAERGIC	Details ...	16	0.583685	1.44616	0.0667752	0.685301	1	1971	tags=31%, list=13%, signal=36%
GOBP_REGULATION_OF_LONG_TERM_NEURONAL_SYNAPTIC_PLASTICITY	GOBP_REGULATION_OF_LONG_TERM_NEURONAL_SYNAPTIC_PLASTICITY	Details ...	17	0.555862	1.44363	0.0710824	0.691437	1	2894	tags=41%, list=19%, signal=51%
GOBP_HYALURONAN_METABOLIC_PROCESS	GOBP_HYALURONAN_METABOLIC_PROCESS	Details ...	23	0.521949	1.43707	0.0588235	0.718154	1	1614	tags=35%, list=11%, signal=39%
GOBP_RENAL_TUBULAR_SECRETION	GOBP_RENAL_TUBULAR_SECRETION	Details ...	17	0.564849	1.43677	0.0710744	0.711748	1	3105	tags=53%, list=21%, signal=67%
GOBP_DETECTION_OF_LIGHT_STIMULUS	GOBP_DETECTION_OF_LIGHT_STIMULUS	Details ...	26	0.512651	1.43398	0.0628931	0.719125	1	689	tags=19%, list=5%, signal=20%
GOBP_NEGATIVE_REGULATION_OF_TRANSLATIONAL_INITIATION	GOBP_NEGATIVE_REGULATION_OF_TRANSLATIONAL_INITIATION	Details ...	16	0.559005	1.43363	0.0825083	0.713526	1	4133	tags=50%, list=28%, signal=69%
GOBP_DETECTION_OF_VISIBLE_LIGHT	GOBP_DETECTION_OF_VISIBLE_LIGHT	Details ...	19	0.55014	1.43014	0.0670927	0.72495	1	689	tags=21%, list=5%, signal=22%
GOBP_REGULATION_OF_NEUROBLAST_PROLIFERATION	GOBP_REGULATION_OF_NEUROBLAST_PROLIFERATION	Details ...	26	0.508108	1.42884	0.0642202	0.724204	1	2249	tags=27%, list=15%, signal=32%
GOBP_ANTIGEN_PROCESSING_AND_PRESENTATION_OF_EXOGENOUS_ANTIGEN	GOBP_ANTIGEN_PROCESSING_AND_PRESENTATION_OF_EXOGENOUS_ANTIGEN	Details ...	33	0.485258	1.42873	0.055814	0.717364	1	572	tags=18%, list=4%, signal=19%
GOBP_NEGATIVE_REGULATION_OF_PEPTIDE_SECRETION	GOBP_NEGATIVE_REGULATION_OF_PEPTIDE_SECRETION	Details ...	29	0.489401	1.4216	0.0604134	0.747581	1	1293	tags=21%, list=9%, signal=23%
GOBP_ALPHA_AMINO_ACID_CATABOLIC_PROCESS	GOBP_ALPHA_AMINO_ACID_CATABOLIC_PROCESS	Details ...	70	0.414887	1.42052	0.0337243	0.745566	1	2983	tags=31%, list=20%, signal=39%
GOBP_LEUKOCYTE_ACTIVATION_INVOLVED_IN_INFLAMMATORY_RESPONSE	GOBP_LEUKOCYTE_ACTIVATION_INVOLVED_IN_INFLAMMATORY_RESPONSE	Details ...	24	0.505665	1.41963	0.0735294	0.742842	1	1109	tags=21%, list=7%, signal=22%
GOBP_REGULATION_OF_LONG_TERM_SYNAPTIC_POTENTIATION	GOBP_REGULATION_OF_LONG_TERM_SYNAPTIC_POTENTIATION	Details ...	29	0.494269	1.41954	0.0541401	0.736029	1	790	tags=17%, list=5%, signal=18%
GOBP_POSITIVE_REGULATION_OF_PEPTIDE_SECRETION	GOBP_POSITIVE_REGULATION_OF_PEPTIDE_SECRETION	Details ...	75	0.409418	1.41808	0.0310296	0.736753	1	3029	tags=32%, list=20%, signal=40%
GOBP_RETINA_MORPHOGENESIS_IN_CAMERA_TYPE_EYE	GOBP_RETINA_MORPHOGENESIS_IN_CAMERA_TYPE_EYE	Details ...	39	0.46156	1.41802	0.053681	0.729967	1	2196	tags=26%, list=15%, signal=30%
GOBP_ADRENERGIC_RECEPTOR_SIGNALING_PATHWAY	GOBP_ADRENERGIC_RECEPTOR_SIGNALING_PATHWAY	Details ...	16	0.564001	1.41719	0.0675241	0.72743	1	2584	tags=31%, list=17%, signal=38%
GOBP_RESPONSE_TO_AUDITORY_STIMULUS	GOBP_RESPONSE_TO_AUDITORY_STIMULUS	Details ...	15	0.578432	1.41334	0.0741351	0.740892	1	790	tags=27%, list=5%, signal=28%
GOBP_REGULATION_OF_CARBOHYDRATE_METABOLIC_PROCESS	GOBP_REGULATION_OF_CARBOHYDRATE_METABOLIC_PROCESS	Details ...	145	0.372564	1.41289	0.0201072	0.736588	1	2409	tags=24%, list=16%, signal=29%
GOBP_REGULATION_OF_NEURONAL_SYNAPTIC_PLASTICITY	GOBP_REGULATION_OF_NEURONAL_SYNAPTIC_PLASTICITY	Details ...	33	0.478981	1.41258	0.0586319	0.731367	1	3338	tags=45%, list=22%, signal=58%
GOBP_FORMATION_OF_CYTOPLASMIC_TRANSLATION_INITIATION_COMPLEX	GOBP_FORMATION_OF_CYTOPLASMIC_TRANSLATION_INITIATION_COMPLEX	Details ...	16	0.569979	1.41097	0.0950156	0.733077	1	4621	tags=56%, list=31%, signal=81%
GOBP_POSITIVE_REGULATION_OF_ISOTYPE_SWITCHING	GOBP_POSITIVE_REGULATION_OF_ISOTYPE_SWITCHING	Details ...	21	0.519559	1.40962	0.0816	0.73368	1	3371	tags=33%, list=23%, signal=43%
GOBP_SYNAPTIC_TRANSMISSION_DOPAMINERGIC	GOBP_SYNAPTIC_TRANSMISSION_DOPAMINERGIC	Details ...	15	0.565108	1.40906	0.0904685	0.729927	1	917	tags=27%, list=6%, signal=28%
GOBP_PHOTOPERIODISM	GOBP_PHOTOPERIODISM	Details ...	24	0.506629	1.40882	0.0849673	0.724706	1	3287	tags=33%, list=22%, signal=43%
GOBP_GLUCOSE_CATABOLIC_PROCESS	GOBP_GLUCOSE_CATABOLIC_PROCESS	Details ...	20	0.538542	1.40732	0.0762987	0.726115	1	3859	tags=60%, list=26%, signal=81%
GOBP_RETINA_DEVELOPMENT_IN_CAMERA_TYPE_EYE	GOBP_RETINA_DEVELOPMENT_IN_CAMERA_TYPE_EYE	Details ...	100	0.39463	1.40705	0.0371901	0.721021	1	2196	tags=26%, list=15%, signal=30%
GOBP_SCHWANN_CELL_DIFFERENTIATION	GOBP_SCHWANN_CELL_DIFFERENTIATION	Details ...	32	0.477765	1.40648	0.0481366	0.717726	1	3512	tags=38%, list=24%, signal=49%
GOBP_NEGATIVE_REGULATION_OF_ATP_DEPENDENT_ACTIVITY	GOBP_NEGATIVE_REGULATION_OF_ATP_DEPENDENT_ACTIVITY	Details ...	16	0.561454	1.40513	0.106845	0.718488	1	2136	tags=31%, list=14%, signal=36%
GOBP_MONOSACCHARIDE_BIOSYNTHETIC_PROCESS	GOBP_MONOSACCHARIDE_BIOSYNTHETIC_PROCESS	Details ...	77	0.403844	1.4038	0.0452555	0.719046	1	1931	tags=18%, list=13%, signal=21%
GOBP_POSITIVE_REGULATION_OF_MULTICELLULAR_ORGANISM_GROWTH	GOBP_POSITIVE_REGULATION_OF_MULTICELLULAR_ORGANISM_GROWTH	Details ...	20	0.533686	1.40288	0.0809969	0.717833	1	1083	tags=15%, list=7%, signal=16%
GOBP_REGULATION_OF_SYSTEMIC_ARTERIAL_BLOOD_PRESSURE_MEDIATED_BY_A_CHEMICAL_SIGNAL	GOBP_REGULATION_OF_SYSTEMIC_ARTERIAL_BLOOD_PRESSURE_MEDIATED_BY_A_CHEMICAL_SIGNAL	Details ...	29	0.490622	1.39939	0.0631741	0.73031	1	597	tags=21%, list=4%, signal=22%
GOBP_CAMP_MEDIATED_SIGNALING	GOBP_CAMP_MEDIATED_SIGNALING	Details ...	33	0.471887	1.39822	0.0684292	0.730196	1	1831	tags=33%, list=12%, signal=38%
GOBP_RHYTHMIC_BEHAVIOR	GOBP_RHYTHMIC_BEHAVIOR	Details ...	24	0.505607	1.39618	0.0725806	0.734687	1	1596	tags=21%, list=11%, signal=23%
GOBP_ANTIGEN_PROCESSING_AND_PRESENTATION_OF_PEPTIDE_ANTIGEN	GOBP_ANTIGEN_PROCESSING_AND_PRESENTATION_OF_PEPTIDE_ANTIGEN	Details ...	49	0.434092	1.39333	0.0514372	0.743606	1	1122	tags=20%, list=8%, signal=22%
GOBP_REGULATION_OF_BEHAVIOR	GOBP_REGULATION_OF_BEHAVIOR	Details ...	29	0.487748	1.39303	0.0807453	0.739164	1	1904	tags=28%, list=13%, signal=32%
GOBP_POSITIVE_REGULATION_OF_RELEASE_OF_CYTOCHROME_C_FROM_MITOCHONDRIA	GOBP_POSITIVE_REGULATION_OF_RELEASE_OF_CYTOCHROME_C_FROM_MITOCHONDRIA	Details ...	24	0.498991	1.39073	0.0681458	0.745192	1	2557	tags=33%, list=17%, signal=40%
GOBP_POSITIVE_REGULATION_OF_INSULIN_SECRETION_INVOLVED_IN_CELLULAR_RESPONSE_TO_GLUCOSE_STIMULUS	GOBP_POSITIVE_REGULATION_OF_INSULIN_SECRETION_INVOLVED_IN_CELLULAR_RESPONSE_TO_GLUCOSE_STIMULUS	Details ...	23	0.511162	1.39027	0.104596	0.741467	1	1245	tags=22%, list=8%, signal=24%
GOBP_PURINE_NUCLEOTIDE_TRANSPORT	GOBP_PURINE_NUCLEOTIDE_TRANSPORT	Details ...	24	0.501562	1.38781	0.100917	0.748906	1	1805	tags=13%, list=12%, signal=14%
GOBP_REGULATION_OF_GENERATION_OF_PRECURSOR_METABOLITES_AND_ENERGY	GOBP_REGULATION_OF_GENERATION_OF_PRECURSOR_METABOLITES_AND_ENERGY	Details ...	110	0.382241	1.3862	0.0362117	0.751468	1	2146	tags=20%, list=14%, signal=23%
GOBP_GLYCOSYL_COMPOUND_METABOLIC_PROCESS	GOBP_GLYCOSYL_COMPOUND_METABOLIC_PROCESS	Details ...	64	0.41446	1.386	0.0534682	0.746612	1	1212	tags=17%, list=8%, signal=19%
GOBP_TRANSMISSION_OF_NERVE_IMPULSE	GOBP_TRANSMISSION_OF_NERVE_IMPULSE	Details ...	30	0.484048	1.38573	0.0749601	0.742159	1	1706	tags=27%, list=11%, signal=30%
GOBP_REGULATION_OF_PROTEIN_TARGETING_TO_MEMBRANE	GOBP_REGULATION_OF_PROTEIN_TARGETING_TO_MEMBRANE	Details ...	28	0.486965	1.38419	0.0847201	0.744633	1	2063	tags=18%, list=14%, signal=21%
GOBP_ACETYL_COA_BIOSYNTHETIC_PROCESS	GOBP_ACETYL_COA_BIOSYNTHETIC_PROCESS	Details ...	15	0.558214	1.38272	0.0989933	0.74661	1	2156	tags=33%, list=14%, signal=39%
GOBP_CARBOHYDRATE_METABOLIC_PROCESS	GOBP_CARBOHYDRATE_METABOLIC_PROCESS	Details ...	473	0.325522	1.38108	0	0.749676	1	2463	tags=21%, list=17%, signal=24%
GOBP_NEGATIVE_REGULATION_OF_SIGNAL_TRANSDUCTION_IN_ABSENCE_OF_LIGAND	GOBP_NEGATIVE_REGULATION_OF_SIGNAL_TRANSDUCTION_IN_ABSENCE_OF_LIGAND	Details ...	20	0.504039	1.3772	0.103976	0.764296	1	2588	tags=30%, list=17%, signal=36%
GOBP_STEROL_BIOSYNTHETIC_PROCESS	GOBP_STEROL_BIOSYNTHETIC_PROCESS	Details ...	52	0.426781	1.37549	0.0752688	0.767658	1	3301	tags=31%, list=22%, signal=39%
GOBP_NEUROTRANSMITTER_TRANSPORT	GOBP_NEUROTRANSMITTER_TRANSPORT	Details ...	120	0.369421	1.37495	0.0357634	0.764888	1	1902	tags=23%, list=13%, signal=26%
GOBP_SYNAPTIC_VESICLE_MEMBRANE_ORGANIZATION	GOBP_SYNAPTIC_VESICLE_MEMBRANE_ORGANIZATION	Details ...	17	0.538033	1.37255	0.107203	0.772159	1	2350	tags=35%, list=16%, signal=42%
GOBP_EXTRACELLULAR_MATRIX_DISASSEMBLY	GOBP_EXTRACELLULAR_MATRIX_DISASSEMBLY	Details ...	37	0.4528	1.37227	0.0764618	0.767929	1	2634	tags=43%, list=18%, signal=52%
GOBP_REVERSE_CHOLESTEROL_TRANSPORT	GOBP_REVERSE_CHOLESTEROL_TRANSPORT	Details ...	15	0.554286	1.37137	0.11557	0.767369	1	3422	tags=60%, list=23%, signal=78%
GOBP_POSITIVE_REGULATION_OF_HORMONE_SECRETION	GOBP_POSITIVE_REGULATION_OF_HORMONE_SECRETION	Details ...	94	0.378309	1.37092	0.0447552	0.764139	1	4519	tags=45%, list=30%, signal=64%
GOBP_SCHWANN_CELL_DEVELOPMENT	GOBP_SCHWANN_CELL_DEVELOPMENT	Details ...	26	0.491109	1.37054	0.0945513	0.760635	1	1633	tags=23%, list=11%, signal=26%
GOBP_NEGATIVE_REGULATION_OF_ANTIGEN_RECEPTOR_MEDIATED_SIGNALING_PATHWAY	GOBP_NEGATIVE_REGULATION_OF_ANTIGEN_RECEPTOR_MEDIATED_SIGNALING_PATHWAY	Details ...	22	0.510543	1.36887	0.0834646	0.764065	1	1994	tags=23%, list=13%, signal=26%
GOBP_REGULATION_OF_SYSTEMIC_ARTERIAL_BLOOD_PRESSURE	GOBP_REGULATION_OF_SYSTEMIC_ARTERIAL_BLOOD_PRESSURE	Details ...	57	0.411572	1.36857	0.059633	0.760297	1	597	tags=14%, list=4%, signal=15%
GOBP_PHOTOTRANSDUCTION	GOBP_PHOTOTRANSDUCTION	Details ...	18	0.527162	1.36797	0.100159	0.758197	1	301	tags=17%, list=2%, signal=17%
GOBP_POSITIVE_REGULATION_OF_PROTEIN_TARGETING_TO_MEMBRANE	GOBP_POSITIVE_REGULATION_OF_PROTEIN_TARGETING_TO_MEMBRANE	Details ...	24	0.490926	1.36531	0.107765	0.766641	1	217	tags=8%, list=1%, signal=8%
GOBP_ACYLGLYCEROL_HOMEOSTASIS	GOBP_ACYLGLYCEROL_HOMEOSTASIS	Details ...	29	0.476969	1.36422	0.0895296	0.766854	1	4423	tags=66%, list=30%, signal=93%
GOBP_NUCLEOTIDE_TRANSPORT	GOBP_NUCLEOTIDE_TRANSPORT	Details ...	28	0.476964	1.36406	0.0956113	0.762426	1	1805	tags=14%, list=12%, signal=16%
GOBP_POSITIVE_REGULATION_OF_NEURAL_PRECURSOR_CELL_PROLIFERATION	GOBP_POSITIVE_REGULATION_OF_NEURAL_PRECURSOR_CELL_PROLIFERATION	Details ...	31	0.466601	1.363	0.0724409	0.762742	1	3601	tags=42%, list=24%, signal=55%
GOBP_SODIUM_ION_HOMEOSTASIS	GOBP_SODIUM_ION_HOMEOSTASIS	Details ...	32	0.463998	1.35925	0.0995406	0.777535	1	1706	tags=28%, list=11%, signal=32%
GOBP_SKELETAL_MUSCLE_CONTRACTION	GOBP_SKELETAL_MUSCLE_CONTRACTION	Details ...	23	0.490718	1.35909	0.0835913	0.773115	1	1338	tags=22%, list=9%, signal=24%
GOBP_PEPTIDYL_PROLINE_MODIFICATION	GOBP_PEPTIDYL_PROLINE_MODIFICATION	Details ...	37	0.451498	1.35774	0.0792393	0.775273	1	5190	tags=54%, list=35%, signal=83%
GOBP_REGULATION_OF_SYSTEMIC_ARTERIAL_BLOOD_PRESSURE_BY_HORMONE	GOBP_REGULATION_OF_SYSTEMIC_ARTERIAL_BLOOD_PRESSURE_BY_HORMONE	Details ...	24	0.490292	1.3576	0.115506	0.770892	1	597	tags=21%, list=4%, signal=22%
GOBP_AMINO_ACID_CATABOLIC_PROCESS	GOBP_AMINO_ACID_CATABOLIC_PROCESS	Details ...	86	0.387498	1.35404	0.0438957	0.7845	1	2983	tags=31%, list=20%, signal=39%
GOBP_PANCREAS_DEVELOPMENT	GOBP_PANCREAS_DEVELOPMENT	Details ...	58	0.408579	1.35403	0.0642336	0.779339	1	2196	tags=31%, list=15%, signal=36%
GOBP_REGULATION_OF_AMINO_ACID_TRANSPORT	GOBP_REGULATION_OF_AMINO_ACID_TRANSPORT	Details ...	27	0.478927	1.35194	0.0970874	0.785212	1	2364	tags=33%, list=16%, signal=40%
GOBP_REGULATION_OF_EXTRACELLULAR_MATRIX_ORGANIZATION	GOBP_REGULATION_OF_EXTRACELLULAR_MATRIX_ORGANIZATION	Details ...	42	0.432678	1.35091	0.0809969	0.785667	1	3868	tags=57%, list=26%, signal=77%
GOBP_CELLULAR_RESPONSE_TO_DEXAMETHASONE_STIMULUS	GOBP_CELLULAR_RESPONSE_TO_DEXAMETHASONE_STIMULUS	Details ...	24	0.484205	1.34751	0.0929853	0.798432	1	2438	tags=33%, list=16%, signal=40%
GOBP_REGULATION_OF_INTEGRIN_MEDIATED_SIGNALING_PATHWAY	GOBP_REGULATION_OF_INTEGRIN_MEDIATED_SIGNALING_PATHWAY	Details ...	19	0.521052	1.34751	0.099026	0.793327	1	3868	tags=42%, list=26%, signal=57%
GOBP_ENDOCRINE_SYSTEM_DEVELOPMENT	GOBP_ENDOCRINE_SYSTEM_DEVELOPMENT	Details ...	88	0.376078	1.34332	0.0701262	0.810557	1	2379	tags=28%, list=16%, signal=34%
GOBP_SENSORY_PERCEPTION_OF_SMELL	GOBP_SENSORY_PERCEPTION_OF_SMELL	Details ...	17	0.520674	1.34205	0.101667	0.812163	1	94	tags=12%, list=1%, signal=12%
GOBP_NEGATIVE_REGULATION_OF_BLOOD_PRESSURE	GOBP_NEGATIVE_REGULATION_OF_BLOOD_PRESSURE	Details ...	28	0.471855	1.34184	0.110439	0.808219	1	1831	tags=25%, list=12%, signal=28%
GOBP_CELL_CELL_ADHESION_MEDIATED_BY_CADHERIN	GOBP_CELL_CELL_ADHESION_MEDIATED_BY_CADHERIN	Details ...	30	0.464432	1.34132	0.0917293	0.805824	1	1923	tags=27%, list=13%, signal=31%
GOBP_RIBOSOMAL_SMALL_SUBUNIT_BIOGENESIS	GOBP_RIBOSOMAL_SMALL_SUBUNIT_BIOGENESIS	Details ...	78	0.390417	1.34028	0.073487	0.806137	1	3276	tags=29%, list=22%, signal=38%
GOBP_ENDOCRINE_PANCREAS_DEVELOPMENT	GOBP_ENDOCRINE_PANCREAS_DEVELOPMENT	Details ...	37	0.445649	1.34017	0.112481	0.80172	1	2193	tags=35%, list=15%, signal=41%
GOBP_CHEMICAL_SYNAPTIC_TRANSMISSION_POSTSYNAPTIC	GOBP_CHEMICAL_SYNAPTIC_TRANSMISSION_POSTSYNAPTIC	Details ...	50	0.414342	1.3397	0.0785499	0.799283	1	3361	tags=42%, list=23%, signal=54%
GOBP_T_CELL_RECEPTOR_SIGNALING_PATHWAY	GOBP_T_CELL_RECEPTOR_SIGNALING_PATHWAY	Details ...	94	0.371814	1.3385	0.0554054	0.80133	1	1994	tags=18%, list=13%, signal=21%
GOBP_CARBOHYDRATE_HOMEOSTASIS	GOBP_CARBOHYDRATE_HOMEOSTASIS	Details ...	176	0.345411	1.33816	0.0280971	0.798271	1	4225	tags=38%, list=28%, signal=52%
GOBP_INTRACELLULAR_GLUCOSE_HOMEOSTASIS	GOBP_INTRACELLULAR_GLUCOSE_HOMEOSTASIS	Details ...	110	0.363515	1.33137	0.0380282	0.829883	1	4224	tags=38%, list=28%, signal=53%
GOBP_REGULATION_OF_CELLULAR_CARBOHYDRATE_METABOLIC_PROCESS	GOBP_REGULATION_OF_CELLULAR_CARBOHYDRATE_METABOLIC_PROCESS	Details ...	121	0.356151	1.33087	0.05	0.827664	1	2409	tags=23%, list=16%, signal=27%
GOBP_REGULATION_OF_CIRCADIAN_RHYTHM	GOBP_REGULATION_OF_CIRCADIAN_RHYTHM	Details ...	89	0.375851	1.33077	0.0377622	0.823344	1	4225	tags=33%, list=28%, signal=45%
GOBP_RESPONSE_TO_ELECTRICAL_STIMULUS	GOBP_RESPONSE_TO_ELECTRICAL_STIMULUS	Details ...	27	0.467733	1.33013	0.125806	0.82188	1	3978	tags=52%, list=27%, signal=71%
GOBP_SMALL_MOLECULE_CATABOLIC_PROCESS	GOBP_SMALL_MOLECULE_CATABOLIC_PROCESS	Details ...	306	0.322327	1.32599	0.0174346	0.839463	1	3552	tags=31%, list=24%, signal=39%
GOBP_ENTEROENDOCRINE_CELL_DIFFERENTIATION	GOBP_ENTEROENDOCRINE_CELL_DIFFERENTIATION	Details ...	27	0.472787	1.32416	0.107256	0.844336	1	2594	tags=41%, list=17%, signal=49%
GOBP_REGULATION_OF_PEPTIDE_TRANSPORT	GOBP_REGULATION_OF_PEPTIDE_TRANSPORT	Details ...	132	0.356964	1.32337	0.0469613	0.84383	1	3328	tags=31%, list=22%, signal=40%
GOBP_METANEPHRIC_NEPHRON_EPITHELIUM_DEVELOPMENT	GOBP_METANEPHRIC_NEPHRON_EPITHELIUM_DEVELOPMENT	Details ...	15	0.532812	1.32168	0.137715	0.848141	1	1399	tags=27%, list=9%, signal=29%
GOBP_MONOSACCHARIDE_CATABOLIC_PROCESS	GOBP_MONOSACCHARIDE_CATABOLIC_PROCESS	Details ...	41	0.428381	1.32142	0.0938897	0.844638	1	3535	tags=39%, list=24%, signal=51%
GOBP_SYNAPSE_MATURATION	GOBP_SYNAPSE_MATURATION	Details ...	17	0.515314	1.32124	0.136292	0.840787	1	3148	tags=41%, list=21%, signal=52%
GOBP_CELLULAR_RESPONSE_TO_CARBOHYDRATE_STIMULUS	GOBP_CELLULAR_RESPONSE_TO_CARBOHYDRATE_STIMULUS	Details ...	106	0.364196	1.32047	0.0546763	0.84022	1	4182	tags=36%, list=28%, signal=49%
GOBP_REGULATION_OF_HORMONE_SECRETION	GOBP_REGULATION_OF_HORMONE_SECRETION	Details ...	164	0.342554	1.32001	0.0413885	0.837987	1	3328	tags=30%, list=22%, signal=38%
GOBP_ACTIVATED_T_CELL_PROLIFERATION	GOBP_ACTIVATED_T_CELL_PROLIFERATION	Details ...	33	0.445302	1.31763	0.0941915	0.846315	1	1924	tags=27%, list=13%, signal=31%
GOBP_REGULATION_OF_INSULIN_SECRETION	GOBP_REGULATION_OF_INSULIN_SECRETION	Details ...	109	0.361264	1.31636	0.0527046	0.848595	1	3328	tags=31%, list=22%, signal=40%
GOBP_PEPTIDE_TRANSPORT	GOBP_PEPTIDE_TRANSPORT	Details ...	176	0.338418	1.31472	0.0459921	0.852957	1	3085	tags=28%, list=21%, signal=35%
GOBP_SYNAPTIC_MEMBRANE_ADHESION	GOBP_SYNAPTIC_MEMBRANE_ADHESION	Details ...	16	0.521812	1.31445	0.152886	0.849828	1	265	tags=25%, list=2%, signal=25%
GOBP_NUCLEAR_TRANSCRIBED_MRNA_CATABOLIC_PROCESS_NONSENSE_MEDIATED_DECAY	GOBP_NUCLEAR_TRANSCRIBED_MRNA_CATABOLIC_PROCESS_NONSENSE_MEDIATED_DECAY	Details ...	39	0.429609	1.31404	0.109231	0.847301	1	2713	tags=26%, list=18%, signal=31%
GOBP_METANEPHRIC_EPITHELIUM_DEVELOPMENT	GOBP_METANEPHRIC_EPITHELIUM_DEVELOPMENT	Details ...	16	0.511748	1.31291	0.139461	0.848951	1	1399	tags=25%, list=9%, signal=28%
GOBP_RESPONSE_TO_TUMOR_CELL	GOBP_RESPONSE_TO_TUMOR_CELL	Details ...	23	0.475188	1.30812	0.134707	0.870301	1	4329	tags=48%, list=29%, signal=67%
GOBP_SYNAPSE_ORGANIZATION	GOBP_SYNAPSE_ORGANIZATION	Details ...	274	0.321716	1.30774	0.026699	0.867667	1	3231	tags=28%, list=22%, signal=35%
GOBP_CIRCADIAN_RHYTHM	GOBP_CIRCADIAN_RHYTHM	Details ...	150	0.344419	1.30701	0.0536398	0.867038	1	4731	tags=36%, list=32%, signal=52%
GOBP_NEGATIVE_REGULATION_OF_HORMONE_SECRETION	GOBP_NEGATIVE_REGULATION_OF_HORMONE_SECRETION	Details ...	42	0.421438	1.30649	0.119879	0.865282	1	1707	tags=19%, list=11%, signal=21%
GOBP_REGULATION_OF_GLYCOLYTIC_PROCESS	GOBP_REGULATION_OF_GLYCOLYTIC_PROCESS	Details ...	34	0.436839	1.30612	0.122481	0.862717	1	2146	tags=24%, list=14%, signal=27%
GOBP_NEURON_CELLULAR_HOMEOSTASIS	GOBP_NEURON_CELLULAR_HOMEOSTASIS	Details ...	43	0.415714	1.30567	0.10061	0.860579	1	926	tags=9%, list=6%, signal=10%
GOBP_RESPONSE_TO_GROWTH_HORMONE	GOBP_RESPONSE_TO_GROWTH_HORMONE	Details ...	28	0.458488	1.30367	0.129283	0.86686	1	621	tags=21%, list=4%, signal=22%
GOBP_REGULATION_OF_GLUCAN_BIOSYNTHETIC_PROCESS	GOBP_REGULATION_OF_GLUCAN_BIOSYNTHETIC_PROCESS	Details ...	23	0.473286	1.30203	0.133655	0.871805	1	5937	tags=52%, list=40%, signal=87%
GOBP_RESPONSE_TO_MONOSACCHARIDE	GOBP_RESPONSE_TO_MONOSACCHARIDE	Details ...	146	0.343322	1.30185	0.0547397	0.868262	1	4519	tags=41%, list=30%, signal=58%
GOBP_POSITIVE_REGULATION_OF_SODIUM_ION_TRANSMEMBRANE_TRANSPORT	GOBP_POSITIVE_REGULATION_OF_SODIUM_ION_TRANSMEMBRANE_TRANSPORT	Details ...	15	0.517342	1.30168	0.160131	0.864657	1	3361	tags=40%, list=23%, signal=52%
GOBP_CALCIUM_ION_REGULATED_EXOCYTOSIS	GOBP_CALCIUM_ION_REGULATED_EXOCYTOSIS	Details ...	39	0.421167	1.29231	0.102832	0.912979	1	2584	tags=28%, list=17%, signal=34%
GOBP_POLYSACCHARIDE_BIOSYNTHETIC_PROCESS	GOBP_POLYSACCHARIDE_BIOSYNTHETIC_PROCESS	Details ...	53	0.39353	1.29179	0.109649	0.911242	1	2346	tags=21%, list=16%, signal=25%
GOBP_RIBOSOMAL_LARGE_SUBUNIT_ASSEMBLY	GOBP_RIBOSOMAL_LARGE_SUBUNIT_ASSEMBLY	Details ...	22	0.471795	1.29141	0.150555	0.908793	1	2606	tags=45%, list=17%, signal=55%
GOBP_POSTSYNAPTIC_MODULATION_OF_CHEMICAL_SYNAPTIC_TRANSMISSION	GOBP_POSTSYNAPTIC_MODULATION_OF_CHEMICAL_SYNAPTIC_TRANSMISSION	Details ...	21	0.479117	1.29069	0.157233	0.908299	1	92	tags=10%, list=1%, signal=10%
GOBP_SYNAPTIC_SIGNALING	GOBP_SYNAPTIC_SIGNALING	Details ...	414	0.306159	1.28901	0.0162413	0.913119	1	3203	tags=28%, list=21%, signal=35%
GOBP_T_CELL_DIFFERENTIATION_INVOLVED_IN_IMMUNE_RESPONSE	GOBP_T_CELL_DIFFERENTIATION_INVOLVED_IN_IMMUNE_RESPONSE	Details ...	50	0.402902	1.28872	0.116208	0.910137	1	672	tags=12%, list=5%, signal=13%
GOBP_DNA_LIGATION	GOBP_DNA_LIGATION	Details ...	15	0.520032	1.28691	0.166397	0.915786	1	4329	tags=60%, list=29%, signal=84%
GOBP_FLUID_TRANSPORT	GOBP_FLUID_TRANSPORT		21	0.477673	1.28548	0.148387	0.919508	1	2975	tags=38%, list=20%, signal=48%
GOBP_VASOCONSTRICTION	GOBP_VASOCONSTRICTION		44	0.407136	1.28509	0.125189	0.917281	1	904	tags=16%, list=6%, signal=17%
GOBP_REGULATION_OF_POSTSYNAPTIC_MEMBRANE_POTENTIAL	GOBP_REGULATION_OF_POSTSYNAPTIC_MEMBRANE_POTENTIAL		53	0.393628	1.28508	0.134815	0.912829	1	3525	tags=43%, list=24%, signal=57%
GOBP_BINDING_OF_SPERM_TO_ZONA_PELLUCIDA	GOBP_BINDING_OF_SPERM_TO_ZONA_PELLUCIDA		17	0.516598	1.28262	0.164615	0.922601	1	2267	tags=35%, list=15%, signal=42%
GOBP_NEUROBLAST_PROLIFERATION	GOBP_NEUROBLAST_PROLIFERATION		43	0.41377	1.28243	0.1263	0.919061	1	2249	tags=19%, list=15%, signal=22%
GOBP_REGULATION_OF_UBIQUITIN_PROTEIN_LIGASE_ACTIVITY	GOBP_REGULATION_OF_UBIQUITIN_PROTEIN_LIGASE_ACTIVITY		27	0.440528	1.28122	0.1568	0.921779	1	4138	tags=63%, list=28%, signal=87%
GOBP_POSITIVE_REGULATION_OF_HISTONE_METHYLATION	GOBP_POSITIVE_REGULATION_OF_HISTONE_METHYLATION		35	0.430271	1.27947	0.140888	0.927239	1	6319	tags=63%, list=42%, signal=109%
GOBP_POSITIVE_REGULATION_OF_REGULATORY_T_CELL_DIFFERENTIATION	GOBP_POSITIVE_REGULATION_OF_REGULATORY_T_CELL_DIFFERENTIATION		16	0.50858	1.27922	0.165837	0.924167	1	2670	tags=38%, list=18%, signal=46%
GOBP_SIGNAL_RELEASE	GOBP_SIGNAL_RELEASE		312	0.310546	1.27501	0.034279	0.943534	1	2364	tags=23%, list=16%, signal=27%
GOBP_TYPE_B_PANCREATIC_CELL_DIFFERENTIATION	GOBP_TYPE_B_PANCREATIC_CELL_DIFFERENTIATION		24	0.469762	1.27312	0.159055	0.949893	1	2594	tags=42%, list=17%, signal=50%
GOBP_CELLULAR_RESPONSE_TO_ALKALOID	GOBP_CELLULAR_RESPONSE_TO_ALKALOID		22	0.469192	1.27225	0.152381	0.950308	1	3307	tags=32%, list=22%, signal=41%
GOBP_PROTEIN_KINASE_A_SIGNALING	GOBP_PROTEIN_KINASE_A_SIGNALING		18	0.492407	1.27213	0.165877	0.946376	1	1603	tags=33%, list=11%, signal=37%
GOBP_RESPONSE_TO_CATECHOLAMINE	GOBP_RESPONSE_TO_CATECHOLAMINE		57	0.386075	1.27102	0.134441	0.948217	1	467	tags=14%, list=3%, signal=14%
GOBP_POSITIVE_REGULATION_OF_AMINO_ACID_TRANSPORT	GOBP_POSITIVE_REGULATION_OF_AMINO_ACID_TRANSPORT		17	0.495792	1.27074	0.156051	0.945389	1	2364	tags=35%, list=16%, signal=42%
GOBP_T_CELL_ACTIVATION_INVOLVED_IN_IMMUNE_RESPONSE	GOBP_T_CELL_ACTIVATION_INVOLVED_IN_IMMUNE_RESPONSE		65	0.375372	1.27036	0.12188	0.943152	1	1943	tags=18%, list=13%, signal=21%
GOBP_APICAL_JUNCTION_ASSEMBLY	GOBP_APICAL_JUNCTION_ASSEMBLY		59	0.383636	1.26918	0.119403	0.945357	1	1442	tags=15%, list=10%, signal=17%
GOBP_VITAMIN_TRANSPORT	GOBP_VITAMIN_TRANSPORT		36	0.424494	1.26801	0.138846	0.947897	1	1307	tags=25%, list=9%, signal=27%
GOBP_RESPONSE_TO_DOPAMINE	GOBP_RESPONSE_TO_DOPAMINE		47	0.395896	1.26616	0.150972	0.954158	1	467	tags=15%, list=3%, signal=15%
GOBP_RESPONSE_TO_ALKALOID	GOBP_RESPONSE_TO_ALKALOID		63	0.38006	1.26427	0.116418	0.960262	1	3361	tags=29%, list=23%, signal=37%
GOBP_REGULATION_OF_DNA_METHYLATION_DEPENDENT_HETEROCHROMATIN_FORMATION	GOBP_REGULATION_OF_DNA_METHYLATION_DEPENDENT_HETEROCHROMATIN_FORMATION		18	0.483915	1.26405	0.178914	0.957178	1	257	tags=11%, list=2%, signal=11%
GOBP_PROTEIN_REFOLDING	GOBP_PROTEIN_REFOLDING		19	0.48065	1.26371	0.155063	0.954808	1	598	tags=11%, list=4%, signal=11%
GOBP_RESPONSE_TO_AMPHETAMINE	GOBP_RESPONSE_TO_AMPHETAMINE		22	0.468998	1.26143	0.172684	0.963745	1	1084	tags=18%, list=7%, signal=20%
GOBP_SINGLE_STRANDED_VIRAL_RNA_REPLICATION_VIA_DOUBLE_STRANDED_DNA_INTERMEDIATE	GOBP_SINGLE_STRANDED_VIRAL_RNA_REPLICATION_VIA_DOUBLE_STRANDED_DNA_INTERMEDIATE		17	0.490247	1.26106	0.166384	0.961544	1	4006	tags=53%, list=27%, signal=72%
GOBP_AMIDE_TRANSPORT	GOBP_AMIDE_TRANSPORT		235	0.310944	1.2607	0.0564103	0.959374	1	3085	tags=27%, list=21%, signal=33%
GOBP_POSITIVE_REGULATION_OF_INSULIN_SECRETION	GOBP_POSITIVE_REGULATION_OF_INSULIN_SECRETION		56	0.385567	1.26035	0.109756	0.957172	1	4680	tags=46%, list=31%, signal=67%
GOBP_STRIATUM_DEVELOPMENT	GOBP_STRIATUM_DEVELOPMENT		15	0.510079	1.25996	0.181965	0.955021	1	790	tags=13%, list=5%, signal=14%
GOBP_POSITIVE_REGULATION_OF_BLOOD_PRESSURE	GOBP_POSITIVE_REGULATION_OF_BLOOD_PRESSURE		19	0.476758	1.25927	0.192869	0.954526	1	3393	tags=47%, list=23%, signal=61%
GOBP_POSITIVE_REGULATION_OF_GLUCOSE_METABOLIC_PROCESS	GOBP_POSITIVE_REGULATION_OF_GLUCOSE_METABOLIC_PROCESS		35	0.415935	1.2574	0.159091	0.960736	1	2103	tags=23%, list=14%, signal=27%
GOBP_HEXOSE_CATABOLIC_PROCESS	GOBP_HEXOSE_CATABOLIC_PROCESS		33	0.42908	1.25736	0.162367	0.956806	1	3535	tags=42%, list=24%, signal=55%
GOBP_SUBPALLIUM_DEVELOPMENT	GOBP_SUBPALLIUM_DEVELOPMENT		15	0.510079	1.25644	0.18374	0.957687	1	790	tags=13%, list=5%, signal=14%
GOBP_RECEPTOR_INTERNALIZATION	GOBP_RECEPTOR_INTERNALIZATION		86	0.357545	1.25435	0.118812	0.965568	1	1675	tags=16%, list=11%, signal=18%
GOBP_OLFACTORY_LOBE_DEVELOPMENT	GOBP_OLFACTORY_LOBE_DEVELOPMENT		18	0.477564	1.25115	0.203583	0.979745	1	2617	tags=33%, list=18%, signal=40%
GOBP_CATECHOL_CONTAINING_COMPOUND_METABOLIC_PROCESS	GOBP_CATECHOL_CONTAINING_COMPOUND_METABOLIC_PROCESS		37	0.410858	1.25071	0.168103	0.978065	1	168	tags=8%, list=1%, signal=8%
GOBP_POLYSACCHARIDE_CATABOLIC_PROCESS	GOBP_POLYSACCHARIDE_CATABOLIC_PROCESS		15	0.495368	1.24817	0.192733	0.988697	1	355	tags=13%, list=2%, signal=14%
GOBP_CELLULAR_GLUCAN_METABOLIC_PROCESS	GOBP_CELLULAR_GLUCAN_METABOLIC_PROCESS		58	0.378186	1.24341	0.128508	1	1	5937	tags=47%, list=40%, signal=77%
GOBP_CHONDROITIN_SULFATE_BIOSYNTHETIC_PROCESS	GOBP_CHONDROITIN_SULFATE_BIOSYNTHETIC_PROCESS		16	0.501937	1.24336	0.200637	1	1	950	tags=19%, list=6%, signal=20%
GOBP_CELLULAR_COMPONENT_MAINTENANCE	GOBP_CELLULAR_COMPONENT_MAINTENANCE		50	0.382332	1.24118	0.139969	1	1	3634	tags=34%, list=24%, signal=45%
GOBP_RIBOSOMAL_LARGE_SUBUNIT_BIOGENESIS	GOBP_RIBOSOMAL_LARGE_SUBUNIT_BIOGENESIS		65	0.364575	1.2411	0.129464	1	1	2606	tags=28%, list=17%, signal=33%
GOBP_CARBOHYDRATE_BIOSYNTHETIC_PROCESS	GOBP_CARBOHYDRATE_BIOSYNTHETIC_PROCESS		163	0.322567	1.24109	0.0938338	1	1	1746	tags=17%, list=12%, signal=19%
GOBP_POSITIVE_REGULATION_OF_RECEPTOR_MEDIATED_ENDOCYTOSIS	GOBP_POSITIVE_REGULATION_OF_RECEPTOR_MEDIATED_ENDOCYTOSIS		39	0.400314	1.24097	0.154519	1	1	2162	tags=23%, list=14%, signal=27%
GOBP_ENTRAINMENT_OF_CIRCADIAN_CLOCK	GOBP_ENTRAINMENT_OF_CIRCADIAN_CLOCK		26	0.44327	1.23858	0.19084	1	1	3287	tags=31%, list=22%, signal=39%
GOBP_REGULATION_OF_CELL_CELL_ADHESION_MEDIATED_BY_CADHERIN	GOBP_REGULATION_OF_CELL_CELL_ADHESION_MEDIATED_BY_CADHERIN		17	0.48653	1.23736	0.21519	1	1	4119	tags=53%, list=28%, signal=73%
GOBP_RESPONSE_TO_MORPHINE	GOBP_RESPONSE_TO_MORPHINE		16	0.481554	1.2364	0.208333	1	1	2436	tags=31%, list=16%, signal=37%
GOBP_NEGATIVE_REGULATION_OF_RESPONSE_TO_ENDOPLASMIC_RETICULUM_STRESS	GOBP_NEGATIVE_REGULATION_OF_RESPONSE_TO_ENDOPLASMIC_RETICULUM_STRESS		40	0.3979	1.23528	0.179567	1	1	4423	tags=35%, list=30%, signal=50%
GOBP_RESPONSE_TO_LITHIUM_ION	GOBP_RESPONSE_TO_LITHIUM_ION		20	0.466402	1.2341	0.208464	1	1	1749	tags=30%, list=12%, signal=34%
GOBP_LYMPHOCYTE_ACTIVATION_INVOLVED_IN_IMMUNE_RESPONSE	GOBP_LYMPHOCYTE_ACTIVATION_INVOLVED_IN_IMMUNE_RESPONSE		123	0.330943	1.23067	0.104137	1	1	1943	tags=19%, list=13%, signal=21%
GOBP_REGULATION_OF_CAMP_MEDIATED_SIGNALING	GOBP_REGULATION_OF_CAMP_MEDIATED_SIGNALING		17	0.483001	1.22987	0.19685	1	1	1707	tags=35%, list=11%, signal=40%
GOBP_AMINE_TRANSPORT	GOBP_AMINE_TRANSPORT		52	0.380289	1.22912	0.173469	1	1	2462	tags=35%, list=17%, signal=41%
GOBP_ANTIGEN_PROCESSING_AND_PRESENTATION_OF_PEPTIDE_ANTIGEN_VIA_MHC_CLASS_I	GOBP_ANTIGEN_PROCESSING_AND_PRESENTATION_OF_PEPTIDE_ANTIGEN_VIA_MHC_CLASS_I		26	0.426947	1.22623	0.207607	1	1	3889	tags=46%, list=26%, signal=62%
GOBP_CARBOHYDRATE_TRANSMEMBRANE_TRANSPORT	GOBP_CARBOHYDRATE_TRANSMEMBRANE_TRANSPORT		90	0.344487	1.22567	0.127095	1	1	2145	tags=24%, list=14%, signal=28%
GOBP_REGULATION_OF_DENDRITIC_SPINE_DEVELOPMENT	GOBP_REGULATION_OF_DENDRITIC_SPINE_DEVELOPMENT		36	0.406938	1.22509	0.174242	1	1	4203	tags=44%, list=28%, signal=62%
GOBP_INNER_EAR_RECEPTOR_CELL_STEREOCILIUM_ORGANIZATION	GOBP_INNER_EAR_RECEPTOR_CELL_STEREOCILIUM_ORGANIZATION		24	0.442602	1.225	0.210938	1	1	5262	tags=50%, list=35%, signal=77%
GOBP_NEGATIVE_REGULATION_OF_UBIQUITIN_PROTEIN_TRANSFERASE_ACTIVITY	GOBP_NEGATIVE_REGULATION_OF_UBIQUITIN_PROTEIN_TRANSFERASE_ACTIVITY		22	0.450881	1.22086	0.199336	1	1	3815	tags=50%, list=26%, signal=67%
GOBP_PHENOL_CONTAINING_COMPOUND_METABOLIC_PROCESS	GOBP_PHENOL_CONTAINING_COMPOUND_METABOLIC_PROCESS		74	0.350139	1.22083	0.164029	1	1	3509	tags=34%, list=24%, signal=44%
GOBP_PYRIMIDINE_CONTAINING_COMPOUND_METABOLIC_PROCESS	GOBP_PYRIMIDINE_CONTAINING_COMPOUND_METABOLIC_PROCESS		73	0.353837	1.21997	0.151862	1	1	4183	tags=37%, list=28%, signal=51%
GOBP_INSULIN_SECRETION	GOBP_INSULIN_SECRETION		133	0.324358	1.21797	0.114555	1	1	3328	tags=29%, list=22%, signal=37%
GOBP_SENSORY_PERCEPTION_OF_CHEMICAL_STIMULUS	GOBP_SENSORY_PERCEPTION_OF_CHEMICAL_STIMULUS		36	0.402992	1.21452	0.192082	1	1	579	tags=17%, list=4%, signal=17%
GOBP_CELLULAR_POLYSACCHARIDE_CATABOLIC_PROCESS	GOBP_CELLULAR_POLYSACCHARIDE_CATABOLIC_PROCESS		15	0.495368	1.21413	0.227129	1	1	355	tags=13%, list=2%, signal=14%
GOBP_COPII_COATED_VESICLE_CARGO_LOADING	GOBP_COPII_COATED_VESICLE_CARGO_LOADING		15	0.490181	1.21405	0.235008	1	1	5521	tags=60%, list=37%, signal=95%
GOBP_STRIATED_MUSCLE_ADAPTATION	GOBP_STRIATED_MUSCLE_ADAPTATION		30	0.4219	1.21336	0.192616	1	1	3885	tags=33%, list=26%, signal=45%
GOBP_NEUROMUSCULAR_PROCESS	GOBP_NEUROMUSCULAR_PROCESS		85	0.348925	1.21324	0.142241	1	1	3437	tags=31%, list=23%, signal=40%
GOBP_REGULATION_OF_OXIDOREDUCTASE_ACTIVITY	GOBP_REGULATION_OF_OXIDOREDUCTASE_ACTIVITY		72	0.351631	1.21304	0.150568	1	1	3581	tags=36%, list=24%, signal=47%
GOBP_REGULATION_OF_ANTIGEN_RECEPTOR_MEDIATED_SIGNALING_PATHWAY	GOBP_REGULATION_OF_ANTIGEN_RECEPTOR_MEDIATED_SIGNALING_PATHWAY		40	0.403678	1.21264	0.193498	1	1	1994	tags=23%, list=13%, signal=26%
GOBP_NUCLEOSIDE_BISPHOSPHATE_METABOLIC_PROCESS	GOBP_NUCLEOSIDE_BISPHOSPHATE_METABOLIC_PROCESS		100	0.329852	1.21234	0.136045	1	1	3954	tags=28%, list=27%, signal=38%
GOBP_AMINE_METABOLIC_PROCESS	GOBP_AMINE_METABOLIC_PROCESS		81	0.348578	1.21162	0.155587	1	1	4000	tags=40%, list=27%, signal=54%
GOBP_INTERMEMBRANE_LIPID_TRANSFER	GOBP_INTERMEMBRANE_LIPID_TRANSFER		43	0.390479	1.2116	0.199081	1	1	3301	tags=33%, list=22%, signal=42%
GOBP_SODIUM_ION_TRANSPORT	GOBP_SODIUM_ION_TRANSPORT		138	0.32062	1.21097	0.1341	1	1	1709	tags=18%, list=11%, signal=20%
GOBP_REGULATORY_T_CELL_DIFFERENTIATION	GOBP_REGULATORY_T_CELL_DIFFERENTIATION		24	0.442904	1.21055	0.224771	1	1	2670	tags=33%, list=18%, signal=41%
GOBP_CELLULAR_MODIFIED_AMINO_ACID_METABOLIC_PROCESS	GOBP_CELLULAR_MODIFIED_AMINO_ACID_METABOLIC_PROCESS		100	0.333205	1.20995	0.156863	1	1	2604	tags=27%, list=17%, signal=32%
GOBP_REGULATION_OF_DENDRITIC_SPINE_MORPHOGENESIS	GOBP_REGULATION_OF_DENDRITIC_SPINE_MORPHOGENESIS		29	0.413518	1.20789	0.19084	1	1	4203	tags=38%, list=28%, signal=53%
GOBP_NEGATIVE_CHEMOTAXIS	GOBP_NEGATIVE_CHEMOTAXIS		36	0.396404	1.2078	0.202808	1	1	2653	tags=36%, list=18%, signal=44%
GOBP_IMMUNOGLOBULIN_PRODUCTION_INVOLVED_IN_IMMUNOGLOBULIN_MEDIATED_IMMUNE_RESPONSE	GOBP_IMMUNOGLOBULIN_PRODUCTION_INVOLVED_IN_IMMUNOGLOBULIN_MEDIATED_IMMUNE_RESPONSE		52	0.374599	1.20653	0.187143	1	1	2542	tags=29%, list=17%, signal=35%
GOBP_NUCLEOTIDE_SUGAR_BIOSYNTHETIC_PROCESS	GOBP_NUCLEOTIDE_SUGAR_BIOSYNTHETIC_PROCESS		18	0.469771	1.20486	0.213501	1	1	3131	tags=28%, list=21%, signal=35%
GOBP_REGULATION_OF_NEURAL_PRECURSOR_CELL_PROLIFERATION	GOBP_REGULATION_OF_NEURAL_PRECURSOR_CELL_PROLIFERATION		57	0.367564	1.20386	0.166421	1	1	3601	tags=35%, list=24%, signal=46%
GOBP_RESPONSE_TO_CARBOHYDRATE	GOBP_RESPONSE_TO_CARBOHYDRATE		165	0.311117	1.20366	0.117105	1	1	4760	tags=42%, list=32%, signal=62%
GOBP_LIPID_EXPORT_FROM_CELL	GOBP_LIPID_EXPORT_FROM_CELL		30	0.420359	1.20263	0.217247	1	1	1706	tags=30%, list=11%, signal=34%
GOBP_REGULATION_OF_CHROMATIN_ORGANIZATION	GOBP_REGULATION_OF_CHROMATIN_ORGANIZATION		39	0.389316	1.20121	0.223602	1	1	4006	tags=28%, list=27%, signal=38%
GOBP_REGULATION_OF_URINE_VOLUME	GOBP_REGULATION_OF_URINE_VOLUME		15	0.489186	1.19939	0.253289	1	1	1027	tags=20%, list=7%, signal=21%
GOBP_CHONDROITIN_SULFATE_PROTEOGLYCAN_BIOSYNTHETIC_PROCESS	GOBP_CHONDROITIN_SULFATE_PROTEOGLYCAN_BIOSYNTHETIC_PROCESS		18	0.459795	1.19865	0.24183	1	1	950	tags=17%, list=6%, signal=18%
GOBP_REGULATION_OF_NEUROTRANSMITTER_LEVELS	GOBP_REGULATION_OF_NEUROTRANSMITTER_LEVELS		130	0.319028	1.19828	0.146341	1	1	3083	tags=28%, list=21%, signal=35%
GOBP_POSITIVE_REGULATION_OF_CELLULAR_RESPONSE_TO_INSULIN_STIMULUS	GOBP_POSITIVE_REGULATION_OF_CELLULAR_RESPONSE_TO_INSULIN_STIMULUS		25	0.433127	1.19807	0.241486	1	1	1706	tags=24%, list=11%, signal=27%
GOBP_REGULATION_OF_RELEASE_OF_CYTOCHROME_C_FROM_MITOCHONDRIA	GOBP_REGULATION_OF_RELEASE_OF_CYTOCHROME_C_FROM_MITOCHONDRIA		40	0.38569	1.19768	0.212538	1	1	2557	tags=28%, list=17%, signal=33%
GOBP_NEGATIVE_REGULATION_OF_GENE_EXPRESSION_EPIGENETIC	GOBP_NEGATIVE_REGULATION_OF_GENE_EXPRESSION_EPIGENETIC		91	0.339617	1.19477	0.163842	1	1	7213	tags=65%, list=48%, signal=125%
GOBP_REGULATION_OF_LYASE_ACTIVITY	GOBP_REGULATION_OF_LYASE_ACTIVITY		32	0.406167	1.19471	0.233333	1	1	2584	tags=31%, list=17%, signal=38%
GOBP_NEGATIVE_REGULATION_OF_ATP_METABOLIC_PROCESS	GOBP_NEGATIVE_REGULATION_OF_ATP_METABOLIC_PROCESS		16	0.467332	1.19249	0.251645	1	1	2146	tags=25%, list=14%, signal=29%
GOBP_MEIOSIS_I_CELL_CYCLE_PROCESS	GOBP_MEIOSIS_I_CELL_CYCLE_PROCESS		61	0.359537	1.19212	0.18706	1	1	4670	tags=44%, list=31%, signal=64%
GOBP_ORGANIC_ACID_CATABOLIC_PROCESS	GOBP_ORGANIC_ACID_CATABOLIC_PROCESS		197	0.304308	1.19078	0.12548	1	1	3477	tags=29%, list=23%, signal=38%
GOBP_RELEASE_OF_SEQUESTERED_CALCIUM_ION_INTO_CYTOSOL_BY_ENDOPLASMIC_RETICULUM	GOBP_RELEASE_OF_SEQUESTERED_CALCIUM_ION_INTO_CYTOSOL_BY_ENDOPLASMIC_RETICULUM		18	0.463661	1.19059	0.247604	1	1	5197	tags=61%, list=35%, signal=94%
GOBP_REGULATION_OF_CALCIUM_ION_DEPENDENT_EXOCYTOSIS	GOBP_REGULATION_OF_CALCIUM_ION_DEPENDENT_EXOCYTOSIS		23	0.427514	1.19025	0.249615	1	1	3601	tags=39%, list=24%, signal=52%
GOBP_POSITIVE_REGULATION_OF_MUSCLE_CONTRACTION	GOBP_POSITIVE_REGULATION_OF_MUSCLE_CONTRACTION		29	0.41511	1.18983	0.220859	1	1	2593	tags=38%, list=17%, signal=46%
GOBP_TYPE_B_PANCREATIC_CELL_PROLIFERATION	GOBP_TYPE_B_PANCREATIC_CELL_PROLIFERATION		20	0.449373	1.18974	0.22763	1	1	3877	tags=50%, list=26%, signal=67%
GOBP_METANEPHROS_MORPHOGENESIS	GOBP_METANEPHROS_MORPHOGENESIS		18	0.463487	1.18972	0.264182	1	1	1721	tags=28%, list=12%, signal=31%
GOBP_REGULATION_OF_CARBOHYDRATE_BIOSYNTHETIC_PROCESS	GOBP_REGULATION_OF_CARBOHYDRATE_BIOSYNTHETIC_PROCESS		80	0.34362	1.18932	0.169811	1	1	1746	tags=19%, list=12%, signal=21%
GOBP_REGULATION_OF_PROTEIN_TARGETING	GOBP_REGULATION_OF_PROTEIN_TARGETING		64	0.353618	1.18756	0.201794	1	1	4369	tags=27%, list=29%, signal=37%
GOBP_DOPAMINE_RECEPTOR_SIGNALING_PATHWAY	GOBP_DOPAMINE_RECEPTOR_SIGNALING_PATHWAY		30	0.407085	1.18725	0.223101	1	1	941	tags=17%, list=6%, signal=18%
GOBP_INTESTINAL_ABSORPTION	GOBP_INTESTINAL_ABSORPTION		34	0.397908	1.18685	0.25303	1	1	3454	tags=47%, list=23%, signal=61%
GOBP_NEGATIVE_REGULATION_OF_SECRETION	GOBP_NEGATIVE_REGULATION_OF_SECRETION		107	0.325942	1.18535	0.17047	1	1	3473	tags=31%, list=23%, signal=40%
GOBP_LIPID_HOMEOSTASIS	GOBP_LIPID_HOMEOSTASIS		128	0.317929	1.18496	0.178763	1	1	3664	tags=33%, list=25%, signal=43%
GOBP_ORGANIC_CATION_TRANSPORT	GOBP_ORGANIC_CATION_TRANSPORT		39	0.390395	1.1835	0.249617	1	1	2350	tags=28%, list=16%, signal=33%
GOBP_SPERM_EGG_RECOGNITION	GOBP_SPERM_EGG_RECOGNITION		21	0.443695	1.18336	0.248834	1	1	2267	tags=29%, list=15%, signal=34%
GOBP_IMMUNOGLOBULIN_PRODUCTION	GOBP_IMMUNOGLOBULIN_PRODUCTION		85	0.336846	1.18241	0.189985	1	1	1943	tags=21%, list=13%, signal=24%
GOBP_NEGATIVE_REGULATION_OF_WNT_SIGNALING_PATHWAY	GOBP_NEGATIVE_REGULATION_OF_WNT_SIGNALING_PATHWAY		125	0.312342	1.18213	0.144809	1	1	4371	tags=38%, list=29%, signal=53%
GOBP_POSITIVE_REGULATION_OF_RECEPTOR_INTERNALIZATION	GOBP_POSITIVE_REGULATION_OF_RECEPTOR_INTERNALIZATION		18	0.446508	1.18209	0.256778	1	1	2162	tags=28%, list=14%, signal=32%
GOBP_IRON_ION_TRANSMEMBRANE_TRANSPORT	GOBP_IRON_ION_TRANSMEMBRANE_TRANSPORT		17	0.464051	1.18078	0.252412	1	1	2732	tags=35%, list=18%, signal=43%
GOBP_POSITIVE_REGULATION_OF_LONG_TERM_SYNAPTIC_POTENTIATION	GOBP_POSITIVE_REGULATION_OF_LONG_TERM_SYNAPTIC_POTENTIATION		16	0.462846	1.17937	0.24961	1	1	790	tags=19%, list=5%, signal=20%
GOBP_REGULATION_OF_CELL_SHAPE	GOBP_REGULATION_OF_CELL_SHAPE		108	0.323974	1.17749	0.179104	1	1	2693	tags=21%, list=18%, signal=26%
GOBP_NEGATIVE_REGULATION_OF_BIOMINERAL_TISSUE_DEVELOPMENT	GOBP_NEGATIVE_REGULATION_OF_BIOMINERAL_TISSUE_DEVELOPMENT		18	0.452867	1.17688	0.270736	1	1	3601	tags=44%, list=24%, signal=59%
GOBP_POSITIVE_REGULATION_OF_AMINE_TRANSPORT	GOBP_POSITIVE_REGULATION_OF_AMINE_TRANSPORT		27	0.424147	1.17658	0.248408	1	1	2364	tags=33%, list=16%, signal=40%
GOBP_STEROL_HOMEOSTASIS	GOBP_STEROL_HOMEOSTASIS		73	0.340514	1.17609	0.214184	1	1	3495	tags=38%, list=23%, signal=50%
GOBP_BIOGENIC_AMINE_METABOLIC_PROCESS	GOBP_BIOGENIC_AMINE_METABOLIC_PROCESS		68	0.349509	1.17549	0.211781	1	1	3449	tags=29%, list=23%, signal=38%
GOBP_REGULATION_OF_CARBOHYDRATE_CATABOLIC_PROCESS	GOBP_REGULATION_OF_CARBOHYDRATE_CATABOLIC_PROCESS		43	0.381158	1.17534	0.225806	1	1	2146	tags=21%, list=14%, signal=24%
GOBP_POSITIVE_REGULATION_BY_HOST_OF_VIRAL_TRANSCRIPTION	GOBP_POSITIVE_REGULATION_BY_HOST_OF_VIRAL_TRANSCRIPTION		16	0.471959	1.17516	0.251163	1	1	5783	tags=56%, list=39%, signal=92%
GOBP_G_PROTEIN_COUPLED_RECEPTOR_SIGNALING_PATHWAY	GOBP_G_PROTEIN_COUPLED_RECEPTOR_SIGNALING_PATHWAY		372	0.283602	1.17483	0.109027	1	1	1707	tags=20%, list=11%, signal=22%
GOBP_DNA_METHYLATION_DEPENDENT_HETEROCHROMATIN_FORMATION	GOBP_DNA_METHYLATION_DEPENDENT_HETEROCHROMATIN_FORMATION		24	0.426628	1.1747	0.267296	1	1	257	tags=8%, list=2%, signal=8%
GOBP_SYNAPTIC_VESICLE_LOCALIZATION	GOBP_SYNAPTIC_VESICLE_LOCALIZATION		41	0.377333	1.17373	0.239502	1	1	3019	tags=27%, list=20%, signal=34%
GOBP_MITOTIC_G2_DNA_DAMAGE_CHECKPOINT_SIGNALING	GOBP_MITOTIC_G2_DNA_DAMAGE_CHECKPOINT_SIGNALING		30	0.40045	1.17247	0.241113	1	1	4232	tags=40%, list=28%, signal=56%
GOBP_SYNAPSE_ASSEMBLY	GOBP_SYNAPSE_ASSEMBLY		104	0.325395	1.17244	0.199715	1	1	2483	tags=25%, list=17%, signal=30%
GOBP_REGULATION_OF_RECEPTOR_INTERNALIZATION	GOBP_REGULATION_OF_RECEPTOR_INTERNALIZATION		43	0.376524	1.17188	0.233645	1	1	3618	tags=30%, list=24%, signal=40%
GOBP_NEGATIVE_REGULATION_OF_TRANSMEMBRANE_RECEPTOR_PROTEIN_SERINE_THREONINE_KINASE_SIGNALING_PATHWAY	GOBP_NEGATIVE_REGULATION_OF_TRANSMEMBRANE_RECEPTOR_PROTEIN_SERINE_THREONINE_KINASE_SIGNALING_PATHWAY		113	0.321322	1.17097	0.185034	1	1	4008	tags=35%, list=27%, signal=47%
GOBP_POSITIVE_REGULATION_OF_STEROID_METABOLIC_PROCESS	GOBP_POSITIVE_REGULATION_OF_STEROID_METABOLIC_PROCESS		16	0.462542	1.16998	0.270833	1	1	4066	tags=50%, list=27%, signal=69%
GOBP_PROTEIN_HOMOOLIGOMERIZATION	GOBP_PROTEIN_HOMOOLIGOMERIZATION		120	0.317697	1.16835	0.177198	1	1	4496	tags=34%, list=30%, signal=49%
GOBP_ORGANIC_HYDROXY_COMPOUND_TRANSPORT	GOBP_ORGANIC_HYDROXY_COMPOUND_TRANSPORT		192	0.294341	1.16771	0.149874	1	1	3852	tags=36%, list=26%, signal=49%
GOBP_THIOESTER_METABOLIC_PROCESS	GOBP_THIOESTER_METABOLIC_PROCESS		76	0.340831	1.16765	0.210843	1	1	2156	tags=17%, list=14%, signal=20%
GOBP_CELL_JUNCTION_MAINTENANCE	GOBP_CELL_JUNCTION_MAINTENANCE		33	0.391678	1.1667	0.238806	1	1	3634	tags=39%, list=24%, signal=52%
GOBP_REGULATION_OF_POTASSIUM_ION_TRANSPORT	GOBP_REGULATION_OF_POTASSIUM_ION_TRANSPORT		44	0.367013	1.16525	0.223602	1	1	813	tags=11%, list=5%, signal=12%
GOBP_POSITIVE_REGULATION_OF_PROTEIN_TYROSINE_KINASE_ACTIVITY	GOBP_POSITIVE_REGULATION_OF_PROTEIN_TYROSINE_KINASE_ACTIVITY		27	0.410451	1.16295	0.260663	1	1	2996	tags=37%, list=20%, signal=46%
GOBP_PURINE_NUCLEOSIDE_METABOLIC_PROCESS	GOBP_PURINE_NUCLEOSIDE_METABOLIC_PROCESS		19	0.437256	1.16007	0.262726	1	1	1966	tags=21%, list=13%, signal=24%
GOBP_REGULATION_OF_AMINO_ACID_TRANSMEMBRANE_TRANSPORT	GOBP_REGULATION_OF_AMINO_ACID_TRANSMEMBRANE_TRANSPORT		16	0.46684	1.15855	0.280063	1	1	1706	tags=25%, list=11%, signal=28%
GOBP_NEUROTRANSMITTER_RECEPTOR_INTERNALIZATION	GOBP_NEUROTRANSMITTER_RECEPTOR_INTERNALIZATION		19	0.443621	1.15852	0.279221	1	1	4384	tags=32%, list=29%, signal=45%
GOBP_NEGATIVE_REGULATION_OF_FATTY_ACID_METABOLIC_PROCESS	GOBP_NEGATIVE_REGULATION_OF_FATTY_ACID_METABOLIC_PROCESS		24	0.418054	1.15818	0.292484	1	1	3328	tags=38%, list=22%, signal=48%
GOBP_REGULATION_OF_PROTEIN_SECRETION	GOBP_REGULATION_OF_PROTEIN_SECRETION		183	0.297222	1.15793	0.180611	1	1	4225	tags=36%, list=28%, signal=50%
GOBP_RENAL_TUBULE_DEVELOPMENT	GOBP_RENAL_TUBULE_DEVELOPMENT		62	0.342638	1.15642	0.243402	1	1	1856	tags=26%, list=12%, signal=29%
GOBP_CARBOHYDRATE_TRANSPORT	GOBP_CARBOHYDRATE_TRANSPORT		110	0.314931	1.15623	0.211096	1	1	2270	tags=22%, list=15%, signal=26%
GOBP_VIRAL_RNA_GENOME_REPLICATION	GOBP_VIRAL_RNA_GENOME_REPLICATION		27	0.412274	1.15604	0.255887	1	1	4133	tags=41%, list=28%, signal=56%
GOBP_ATP_METABOLIC_PROCESS	GOBP_ATP_METABOLIC_PROCESS		180	0.295372	1.1553	0.170763	1	1	2191	tags=17%, list=15%, signal=19%
GOBP_ANTIGEN_PROCESSING_AND_PRESENTATION_OF_ENDOGENOUS_PEPTIDE_ANTIGEN	GOBP_ANTIGEN_PROCESSING_AND_PRESENTATION_OF_ENDOGENOUS_PEPTIDE_ANTIGEN		18	0.441117	1.15522	0.269716	1	1	3889	tags=50%, list=26%, signal=68%
GOBP_REGULATION_OF_TRANS_SYNAPTIC_SIGNALING	GOBP_REGULATION_OF_TRANS_SYNAPTIC_SIGNALING		281	0.285677	1.15427	0.133983	1	1	3338	tags=31%, list=22%, signal=39%
GOBP_PROTEIN_TARGETING_TO_MEMBRANE	GOBP_PROTEIN_TARGETING_TO_MEMBRANE		104	0.31913	1.15391	0.21914	1	1	2063	tags=13%, list=14%, signal=14%
GOBP_NEUTRAL_LIPID_BIOSYNTHETIC_PROCESS	GOBP_NEUTRAL_LIPID_BIOSYNTHETIC_PROCESS		39	0.374401	1.15183	0.239198	1	1	1307	tags=15%, list=9%, signal=17%
GOBP_NEGATIVE_REGULATION_OF_BMP_SIGNALING_PATHWAY	GOBP_NEGATIVE_REGULATION_OF_BMP_SIGNALING_PATHWAY		40	0.376137	1.15135	0.236422	1	1	2546	tags=30%, list=17%, signal=36%
GOBP_RESPONSE_TO_GLUCAGON	GOBP_RESPONSE_TO_GLUCAGON		16	0.46456	1.15121	0.285496	1	1	2353	tags=38%, list=16%, signal=44%
GOBP_REGULATION_OF_FATTY_ACID_BIOSYNTHETIC_PROCESS	GOBP_REGULATION_OF_FATTY_ACID_BIOSYNTHETIC_PROCESS		34	0.381168	1.15038	0.254464	1	1	3052	tags=32%, list=20%, signal=41%
GOBP_AMIDE_CATABOLIC_PROCESS	GOBP_AMIDE_CATABOLIC_PROCESS		15	0.455263	1.14661	0.306557	1	1	2170	tags=33%, list=15%, signal=39%
GOBP_IRON_ION_TRANSPORT	GOBP_IRON_ION_TRANSPORT		47	0.359612	1.1457	0.267913	1	1	3299	tags=34%, list=22%, signal=44%
GOBP_ASSOCIATIVE_LEARNING	GOBP_ASSOCIATIVE_LEARNING		53	0.349665	1.1457	0.257396	1	1	3243	tags=28%, list=22%, signal=36%
GOBP_POSITIVE_REGULATION_OF_ACTIN_FILAMENT_BUNDLE_ASSEMBLY	GOBP_POSITIVE_REGULATION_OF_ACTIN_FILAMENT_BUNDLE_ASSEMBLY		50	0.357963	1.14481	0.265786	1	1	2082	tags=20%, list=14%, signal=23%
GOBP_TRIGLYCERIDE_BIOSYNTHETIC_PROCESS	GOBP_TRIGLYCERIDE_BIOSYNTHETIC_PROCESS		34	0.383928	1.14452	0.265079	1	1	1307	tags=15%, list=9%, signal=16%
GOBP_CELL_FATE_SPECIFICATION	GOBP_CELL_FATE_SPECIFICATION		51	0.354421	1.1442	0.230543	1	1	2196	tags=25%, list=15%, signal=30%
GOBP_MITOTIC_CHROMOSOME_CONDENSATION	GOBP_MITOTIC_CHROMOSOME_CONDENSATION		17	0.454295	1.14342	0.295707	1	1	5364	tags=47%, list=36%, signal=73%
GOBP_RHYTHMIC_PROCESS	GOBP_RHYTHMIC_PROCESS		220	0.289637	1.14334	0.174935	1	1	2162	tags=18%, list=14%, signal=21%
GOBP_BASE_EXCISION_REPAIR	GOBP_BASE_EXCISION_REPAIR		39	0.371452	1.14187	0.275758	1	1	5969	tags=51%, list=40%, signal=85%
GOBP_CYCLIC_NUCLEOTIDE_MEDIATED_SIGNALING	GOBP_CYCLIC_NUCLEOTIDE_MEDIATED_SIGNALING		51	0.353642	1.14152	0.244477	1	1	1831	tags=27%, list=12%, signal=31%
GOBP_POSITIVE_REGULATION_OF_MORPHOGENESIS_OF_AN_EPITHELIUM	GOBP_POSITIVE_REGULATION_OF_MORPHOGENESIS_OF_AN_EPITHELIUM		21	0.424713	1.14141	0.279635	1	1	4512	tags=52%, list=30%, signal=75%
GOBP_TUBULIN_DEACETYLATION	GOBP_TUBULIN_DEACETYLATION		21	0.43049	1.14007	0.30609	1	1	6107	tags=57%, list=41%, signal=97%
GOBP_POSITIVE_REGULATION_OF_CHROMOSOME_SEPARATION	GOBP_POSITIVE_REGULATION_OF_CHROMOSOME_SEPARATION		28	0.400457	1.1384	0.280193	1	1	5364	tags=54%, list=36%, signal=84%
GOBP_REGULATION_OF_LIPID_BIOSYNTHETIC_PROCESS	GOBP_REGULATION_OF_LIPID_BIOSYNTHETIC_PROCESS		132	0.302492	1.13814	0.230982	1	1	3664	tags=29%, list=25%, signal=38%
GOBP_ANTIGEN_RECEPTOR_MEDIATED_SIGNALING_PATHWAY	GOBP_ANTIGEN_RECEPTOR_MEDIATED_SIGNALING_PATHWAY		115	0.309617	1.13667	0.221439	1	1	1994	tags=17%, list=13%, signal=19%
GOBP_POSITIVE_REGULATION_OF_PROTEIN_EXPORT_FROM_NUCLEUS	GOBP_POSITIVE_REGULATION_OF_PROTEIN_EXPORT_FROM_NUCLEUS		15	0.456435	1.13651	0.290424	1	1	5956	tags=60%, list=40%, signal=100%
GOBP_REGULATION_OF_PROTEIN_TYROSINE_KINASE_ACTIVITY	GOBP_REGULATION_OF_PROTEIN_TYROSINE_KINASE_ACTIVITY		59	0.340215	1.13631	0.265023	1	1	2996	tags=24%, list=20%, signal=30%
GOBP_NUCLEOTIDE_SUGAR_METABOLIC_PROCESS	GOBP_NUCLEOTIDE_SUGAR_METABOLIC_PROCESS		35	0.375006	1.13607	0.27795	1	1	6349	tags=51%, list=43%, signal=89%
GOBP_RENAL_SYSTEM_PROCESS	GOBP_RENAL_SYSTEM_PROCESS		75	0.331925	1.13607	0.231092	1	1	3941	tags=39%, list=26%, signal=52%
GOBP_SYNAPTIC_VESICLE_MATURATION	GOBP_SYNAPTIC_VESICLE_MATURATION		21	0.431034	1.13593	0.309836	1	1	1204	tags=14%, list=8%, signal=16%
GOBP_NEGATIVE_REGULATION_OF_RNA_SPLICING	GOBP_NEGATIVE_REGULATION_OF_RNA_SPLICING		25	0.406483	1.1358	0.301685	1	1	6364	tags=52%, list=43%, signal=91%
GOBP_EXIT_FROM_MITOSIS	GOBP_EXIT_FROM_MITOSIS		27	0.39661	1.13317	0.311424	1	1	5471	tags=56%, list=37%, signal=88%
GOBP_MUSCLE_ADAPTATION	GOBP_MUSCLE_ADAPTATION		76	0.327377	1.13296	0.246734	1	1	4040	tags=33%, list=27%, signal=45%
GOBP_CELLULAR_RESPONSE_TO_COPPER_ION	GOBP_CELLULAR_RESPONSE_TO_COPPER_ION		17	0.447136	1.13031	0.305825	1	1	2894	tags=41%, list=19%, signal=51%
GOBP_POSITIVE_REGULATION_OF_VIRAL_GENOME_REPLICATION	GOBP_POSITIVE_REGULATION_OF_VIRAL_GENOME_REPLICATION		27	0.392213	1.12937	0.30031	1	1	4961	tags=37%, list=33%, signal=55%
GOBP_CELLULAR_RESPONSE_TO_GLUCOCORTICOID_STIMULUS	GOBP_CELLULAR_RESPONSE_TO_GLUCOCORTICOID_STIMULUS		45	0.362669	1.12934	0.294118	1	1	1625	tags=20%, list=11%, signal=22%
GOBP_ANTIGEN_PROCESSING_AND_PRESENTATION	GOBP_ANTIGEN_PROCESSING_AND_PRESENTATION		74	0.329626	1.12921	0.268848	1	1	1122	tags=14%, list=8%, signal=15%
GOBP_MULTICELLULAR_ORGANISMAL_MOVEMENT	GOBP_MULTICELLULAR_ORGANISMAL_MOVEMENT		31	0.384279	1.12915	0.281818	1	1	1338	tags=16%, list=9%, signal=18%
GOBP_SYNAPTIC_VESICLE_PRIMING	GOBP_SYNAPTIC_VESICLE_PRIMING		15	0.441946	1.12903	0.304778	1	1	2350	tags=33%, list=16%, signal=40%
GOBP_MYELIN_MAINTENANCE	GOBP_MYELIN_MAINTENANCE		16	0.448479	1.12572	0.322222	1	1	1109	tags=19%, list=7%, signal=20%
GOBP_TRIGLYCERIDE_METABOLIC_PROCESS	GOBP_TRIGLYCERIDE_METABOLIC_PROCESS		80	0.317203	1.12476	0.246537	1	1	2506	tags=23%, list=17%, signal=27%
GOBP_POSITIVE_REGULATION_OF_LEUKOCYTE_CELL_CELL_ADHESION	GOBP_POSITIVE_REGULATION_OF_LEUKOCYTE_CELL_CELL_ADHESION		170	0.291278	1.12417	0.221192	1	1	2196	tags=18%, list=15%, signal=21%
GOBP_GLANDULAR_EPITHELIAL_CELL_DIFFERENTIATION	GOBP_GLANDULAR_EPITHELIAL_CELL_DIFFERENTIATION		53	0.351479	1.12414	0.263704	1	1	2622	tags=26%, list=18%, signal=32%
GOBP_POSITIVE_REGULATION_OF_DENDRITIC_SPINE_DEVELOPMENT	GOBP_POSITIVE_REGULATION_OF_DENDRITIC_SPINE_DEVELOPMENT		23	0.410625	1.12407	0.319355	1	1	4711	tags=43%, list=32%, signal=63%
GOBP_POSITIVE_REGULATION_OF_CELL_DIVISION	GOBP_POSITIVE_REGULATION_OF_CELL_DIVISION		58	0.337692	1.12191	0.256334	1	1	2137	tags=22%, list=14%, signal=26%
GOBP_REGULATION_OF_CHOLESTEROL_METABOLIC_PROCESS	GOBP_REGULATION_OF_CHOLESTEROL_METABOLIC_PROCESS		30	0.387715	1.12174	0.308623	1	1	3794	tags=40%, list=25%, signal=54%
GOBP_POSITIVE_REGULATION_OF_LEUKOCYTE_DEGRANULATION	GOBP_POSITIVE_REGULATION_OF_LEUKOCYTE_DEGRANULATION		15	0.449624	1.12138	0.318627	1	1	61	tags=7%, list=0%, signal=7%
GOBP_REGULATION_OF_HORMONE_LEVELS	GOBP_REGULATION_OF_HORMONE_LEVELS		361	0.269661	1.12087	0.199041	1	1	3333	tags=29%, list=22%, signal=36%
GOBP_ANTERIOR_POSTERIOR_AXIS_SPECIFICATION	GOBP_ANTERIOR_POSTERIOR_AXIS_SPECIFICATION		30	0.38131	1.12013	0.317841	1	1	2491	tags=23%, list=17%, signal=28%
GOBP_CALCIUM_ION_IMPORT_ACROSS_PLASMA_MEMBRANE	GOBP_CALCIUM_ION_IMPORT_ACROSS_PLASMA_MEMBRANE		19	0.430067	1.11982	0.310966	1	1	217	tags=11%, list=1%, signal=11%
GOBP_CELLULAR_RESPONSE_TO_PH	GOBP_CELLULAR_RESPONSE_TO_PH		18	0.435781	1.11931	0.320988	1	1	1265	tags=17%, list=8%, signal=18%
GOBP_CELLULAR_RESPONSE_TO_RETINOIC_ACID	GOBP_CELLULAR_RESPONSE_TO_RETINOIC_ACID		41	0.357002	1.11748	0.296875	1	1	1900	tags=27%, list=13%, signal=31%
GOBP_NUCLEAR_TRANSCRIBED_MRNA_CATABOLIC_PROCESS_EXONUCLEOLYTIC	GOBP_NUCLEAR_TRANSCRIBED_MRNA_CATABOLIC_PROCESS_EXONUCLEOLYTIC		18	0.435142	1.11672	0.287081	1	1	6435	tags=72%, list=43%, signal=127%
GOBP_RESPONSE_TO_CADMIUM_ION	GOBP_RESPONSE_TO_CADMIUM_ION		39	0.364252	1.11561	0.308294	1	1	1749	tags=18%, list=12%, signal=20%
GOBP_NEGATIVE_REGULATION_OF_PLATELET_ACTIVATION	GOBP_NEGATIVE_REGULATION_OF_PLATELET_ACTIVATION		16	0.442694	1.11463	0.334405	1	1	2576	tags=38%, list=17%, signal=45%
GOBP_POSITIVE_REGULATION_OF_BLOOD_CIRCULATION	GOBP_POSITIVE_REGULATION_OF_BLOOD_CIRCULATION		24	0.403101	1.11305	0.337405	1	1	1707	tags=21%, list=11%, signal=23%
GOBP_ATTACHMENT_OF_SPINDLE_MICROTUBULES_TO_KINETOCHORE	GOBP_ATTACHMENT_OF_SPINDLE_MICROTUBULES_TO_KINETOCHORE		38	0.365282	1.11183	0.30781	1	1	6107	tags=55%, list=41%, signal=93%
GOBP_ANTIGEN_PROCESSING_AND_PRESENTATION_OF_ENDOGENOUS_ANTIGEN	GOBP_ANTIGEN_PROCESSING_AND_PRESENTATION_OF_ENDOGENOUS_ANTIGEN		20	0.419637	1.1113	0.329721	1	1	3889	tags=45%, list=26%, signal=61%
GOBP_KIDNEY_MORPHOGENESIS	GOBP_KIDNEY_MORPHOGENESIS		60	0.337191	1.1111	0.302594	1	1	3582	tags=42%, list=24%, signal=55%
GOBP_CAMP_METABOLIC_PROCESS	GOBP_CAMP_METABOLIC_PROCESS		15	0.454842	1.10888	0.353323	1	1	1185	tags=27%, list=8%, signal=29%
GOBP_POSITIVE_REGULATION_OF_SUBSTRATE_ADHESION_DEPENDENT_CELL_SPREADING	GOBP_POSITIVE_REGULATION_OF_SUBSTRATE_ADHESION_DEPENDENT_CELL_SPREADING		37	0.358957	1.10868	0.313725	1	1	4427	tags=32%, list=30%, signal=46%
GOBP_PROTEIN_TRANSPORT_TO_VACUOLE_INVOLVED_IN_UBIQUITIN_DEPENDENT_PROTEIN_CATABOLIC_PROCESS_VIA_THE_MULTIVESICULAR_BODY_SORTING_PATHWAY	GOBP_PROTEIN_TRANSPORT_TO_VACUOLE_INVOLVED_IN_UBIQUITIN_DEPENDENT_PROTEIN_CATABOLIC_PROCESS_VIA_THE_MULTIVESICULAR_BODY_SORTING_PATHWAY		15	0.447861	1.10857	0.330174	1	1	296	tags=7%, list=2%, signal=7%
GOBP_EXTRACELLULAR_TRANSPORT	GOBP_EXTRACELLULAR_TRANSPORT		15	0.451069	1.10765	0.342903	1	1	2504	tags=33%, list=17%, signal=40%
GOBP_DNA_CONFORMATION_CHANGE	GOBP_DNA_CONFORMATION_CHANGE		74	0.317639	1.10611	0.318777	1	1	4411	tags=30%, list=30%, signal=42%
GOBP_POSITIVE_REGULATION_OF_CARBOHYDRATE_METABOLIC_PROCESS	GOBP_POSITIVE_REGULATION_OF_CARBOHYDRATE_METABOLIC_PROCESS		61	0.331271	1.10575	0.303835	1	1	1631	tags=20%, list=11%, signal=22%
GOBP_REGULATION_OF_ALTERNATIVE_MRNA_SPLICING_VIA_SPLICEOSOME	GOBP_REGULATION_OF_ALTERNATIVE_MRNA_SPLICING_VIA_SPLICEOSOME		45	0.345611	1.10535	0.312036	1	1	6074	tags=49%, list=41%, signal=82%
GOBP_REGULATION_OF_BLOOD_PRESSURE	GOBP_REGULATION_OF_BLOOD_PRESSURE		117	0.300349	1.10491	0.262136	1	1	1856	tags=20%, list=12%, signal=22%
GOBP_DEMETHYLATION	GOBP_DEMETHYLATION		58	0.329086	1.10384	0.301887	1	1	1004	tags=10%, list=7%, signal=11%
GOBP_ADENYLATE_CYCLASE_ACTIVATING_G_PROTEIN_COUPLED_RECEPTOR_SIGNALING_PATHWAY	GOBP_ADENYLATE_CYCLASE_ACTIVATING_G_PROTEIN_COUPLED_RECEPTOR_SIGNALING_PATHWAY		61	0.33303	1.10376	0.29683	1	1	1904	tags=26%, list=13%, signal=30%
GOBP_CARBOHYDRATE_DERIVATIVE_TRANSPORT	GOBP_CARBOHYDRATE_DERIVATIVE_TRANSPORT		61	0.329737	1.10351	0.321375	1	1	1235	tags=10%, list=8%, signal=11%
GOBP_REGULATION_OF_PHOSPHOPROTEIN_PHOSPHATASE_ACTIVITY	GOBP_REGULATION_OF_PHOSPHOPROTEIN_PHOSPHATASE_ACTIVITY		46	0.345503	1.10344	0.318113	1	1	4697	tags=35%, list=31%, signal=51%
GOBP_MAINTENANCE_OF_GASTROINTESTINAL_EPITHELIUM	GOBP_MAINTENANCE_OF_GASTROINTESTINAL_EPITHELIUM		17	0.433331	1.10289	0.342857	1	1	1931	tags=35%, list=13%, signal=40%
GOBP_POSITIVE_REGULATION_OF_SECRETION	GOBP_POSITIVE_REGULATION_OF_SECRETION		213	0.276208	1.10268	0.235813	1	1	2594	tags=20%, list=17%, signal=24%
GOBP_GRANULOCYTE_ACTIVATION	GOBP_GRANULOCYTE_ACTIVATION		29	0.379188	1.10097	0.332813	1	1	540	tags=14%, list=4%, signal=14%
GOBP_FEEDING_BEHAVIOR	GOBP_FEEDING_BEHAVIOR		44	0.349013	1.10097	0.319048	1	1	1707	tags=25%, list=11%, signal=28%
GOBP_NEGATIVE_REGULATION_OF_T_CELL_RECEPTOR_SIGNALING_PATHWAY	GOBP_NEGATIVE_REGULATION_OF_T_CELL_RECEPTOR_SIGNALING_PATHWAY		18	0.427683	1.10037	0.326861	1	1	1994	tags=17%, list=13%, signal=19%
GOBP_SENSORY_PERCEPTION_OF_LIGHT_STIMULUS	GOBP_SENSORY_PERCEPTION_OF_LIGHT_STIMULUS		102	0.300448	1.09955	0.288674	1	1	2033	tags=19%, list=14%, signal=21%
GOBP_POSITIVE_REGULATION_OF_T_CELL_MEDIATED_CYTOTOXICITY	GOBP_POSITIVE_REGULATION_OF_T_CELL_MEDIATED_CYTOTOXICITY		21	0.406133	1.09952	0.327044	1	1	3889	tags=48%, list=26%, signal=64%
GOBP_SENSORY_SYSTEM_DEVELOPMENT	GOBP_SENSORY_SYSTEM_DEVELOPMENT		250	0.27267	1.099	0.240338	1	1	1936	tags=18%, list=13%, signal=21%
GOBP_CELLULAR_CARBOHYDRATE_CATABOLIC_PROCESS	GOBP_CELLULAR_CARBOHYDRATE_CATABOLIC_PROCESS		37	0.36064	1.09816	0.319149	1	1	4645	tags=38%, list=31%, signal=55%
GOBP_POSITIVE_REGULATION_OF_PROTEIN_SECRETION	GOBP_POSITIVE_REGULATION_OF_PROTEIN_SECRETION		100	0.302557	1.09716	0.284741	1	1	4558	tags=39%, list=31%, signal=56%
GOBP_NEUROPEPTIDE_SIGNALING_PATHWAY	GOBP_NEUROPEPTIDE_SIGNALING_PATHWAY		37	0.366899	1.097	0.310651	1	1	1707	tags=32%, list=11%, signal=37%
GOBP_ALPHA_AMINO_ACID_METABOLIC_PROCESS	GOBP_ALPHA_AMINO_ACID_METABOLIC_PROCESS		160	0.284155	1.0954	0.268775	1	1	4225	tags=36%, list=28%, signal=49%
GOBP_POSITIVE_REGULATION_OF_ESTABLISHMENT_OF_PROTEIN_LOCALIZATION	GOBP_POSITIVE_REGULATION_OF_ESTABLISHMENT_OF_PROTEIN_LOCALIZATION		253	0.271514	1.0954	0.240148	1	1	4572	tags=29%, list=31%, signal=41%
GOBP_INNER_EAR_RECEPTOR_CELL_DEVELOPMENT	GOBP_INNER_EAR_RECEPTOR_CELL_DEVELOPMENT		30	0.371776	1.09509	0.346273	1	1	5262	tags=43%, list=35%, signal=67%
GOBP_NEGATIVE_REGULATION_OF_MIRNA_METABOLIC_PROCESS	GOBP_NEGATIVE_REGULATION_OF_MIRNA_METABOLIC_PROCESS		19	0.410275	1.09496	0.341246	1	1	5122	tags=47%, list=34%, signal=72%
GOBP_RESPONSE_TO_AMINE	GOBP_RESPONSE_TO_AMINE		35	0.364179	1.09482	0.333824	1	1	1808	tags=20%, list=12%, signal=23%
GOBP_POSITIVE_REGULATION_OF_COLD_INDUCED_THERMOGENESIS	GOBP_POSITIVE_REGULATION_OF_COLD_INDUCED_THERMOGENESIS		71	0.31664	1.09383	0.307922	1	1	1675	tags=18%, list=11%, signal=21%
GOBP_POSITIVE_REGULATION_OF_INTRACELLULAR_PROTEIN_TRANSPORT	GOBP_POSITIVE_REGULATION_OF_INTRACELLULAR_PROTEIN_TRANSPORT		131	0.28764	1.09319	0.26087	1	1	2610	tags=15%, list=18%, signal=17%
GOBP_RELEASE_OF_CYTOCHROME_C_FROM_MITOCHONDRIA	GOBP_RELEASE_OF_CYTOCHROME_C_FROM_MITOCHONDRIA		48	0.341896	1.09286	0.307099	1	1	2557	tags=23%, list=17%, signal=28%
GOBP_NEGATIVE_REGULATION_OF_RECEPTOR_MEDIATED_ENDOCYTOSIS	GOBP_NEGATIVE_REGULATION_OF_RECEPTOR_MEDIATED_ENDOCYTOSIS		25	0.387353	1.09117	0.354839	1	1	2894	tags=32%, list=19%, signal=40%
GOBP_SARCOPLASMIC_RETICULUM_CALCIUM_ION_TRANSPORT	GOBP_SARCOPLASMIC_RETICULUM_CALCIUM_ION_TRANSPORT		21	0.408319	1.09114	0.349606	1	1	5197	tags=57%, list=35%, signal=88%
GOBP_RIBOSE_PHOSPHATE_METABOLIC_PROCESS	GOBP_RIBOSE_PHOSPHATE_METABOLIC_PROCESS		384	0.260563	1.09078	0.225995	1	1	2191	tags=15%, list=15%, signal=17%
GOBP_TRANSITION_METAL_ION_TRANSPORT	GOBP_TRANSITION_METAL_ION_TRANSPORT		81	0.31303	1.09051	0.300149	1	1	889	tags=10%, list=6%, signal=10%
GOBP_NEURON_PROJECTION_GUIDANCE	GOBP_NEURON_PROJECTION_GUIDANCE		129	0.291149	1.08947	0.297959	1	1	2954	tags=28%, list=20%, signal=34%
GOBP_RESPONSE_TO_ACIDIC_PH	GOBP_RESPONSE_TO_ACIDIC_PH		20	0.413492	1.08945	0.342314	1	1	524	tags=15%, list=4%, signal=16%
GOBP_HOMOLOGOUS_RECOMBINATION	GOBP_HOMOLOGOUS_RECOMBINATION		33	0.374001	1.08879	0.354391	1	1	4670	tags=42%, list=31%, signal=62%
GOBP_CELL_CELL_JUNCTION_ASSEMBLY	GOBP_CELL_CELL_JUNCTION_ASSEMBLY		114	0.293182	1.08794	0.290713	1	1	3095	tags=20%, list=21%, signal=25%
GOBP_REGULATION_OF_IMMUNOGLOBULIN_PRODUCTION	GOBP_REGULATION_OF_IMMUNOGLOBULIN_PRODUCTION		46	0.340149	1.08783	0.33284	1	1	1943	tags=24%, list=13%, signal=27%
GOBP_KINETOCHORE_ORGANIZATION	GOBP_KINETOCHORE_ORGANIZATION		22	0.395495	1.0865	0.353312	1	1	5415	tags=59%, list=36%, signal=93%
GOBP_IMPORT_INTO_CELL	GOBP_IMPORT_INTO_CELL		153	0.281135	1.08501	0.262032	1	1	2186	tags=21%, list=15%, signal=24%
GOBP_T_CELL_DIFFERENTIATION	GOBP_T_CELL_DIFFERENTIATION		188	0.274805	1.08487	0.272843	1	1	3033	tags=21%, list=20%, signal=26%
GOBP_POSITIVE_REGULATION_OF_MITOTIC_SISTER_CHROMATID_SEPARATION	GOBP_POSITIVE_REGULATION_OF_MITOTIC_SISTER_CHROMATID_SEPARATION		17	0.419794	1.08387	0.36289	1	1	4899	tags=53%, list=33%, signal=79%
GOBP_SARCOMERE_ORGANIZATION	GOBP_SARCOMERE_ORGANIZATION		23	0.395118	1.08344	0.358859	1	1	739	tags=13%, list=5%, signal=14%
GOBP_REGULATION_OF_HETEROCHROMATIN_FORMATION	GOBP_REGULATION_OF_HETEROCHROMATIN_FORMATION		28	0.376654	1.08332	0.362776	1	1	4006	tags=29%, list=27%, signal=39%
GOBP_NEGATIVE_REGULATION_OF_NUCLEOTIDE_METABOLIC_PROCESS	GOBP_NEGATIVE_REGULATION_OF_NUCLEOTIDE_METABOLIC_PROCESS		18	0.419251	1.08311	0.36	1	1	2146	tags=22%, list=14%, signal=26%
GOBP_CELLULAR_RESPONSE_TO_LIPOPROTEIN_PARTICLE_STIMULUS	GOBP_CELLULAR_RESPONSE_TO_LIPOPROTEIN_PARTICLE_STIMULUS		24	0.38936	1.08224	0.361669	1	1	897	tags=17%, list=6%, signal=18%
GOBP_AMINO_ACID_IMPORT_ACROSS_PLASMA_MEMBRANE	GOBP_AMINO_ACID_IMPORT_ACROSS_PLASMA_MEMBRANE		39	0.35626	1.08186	0.350153	1	1	2294	tags=26%, list=15%, signal=30%
GOBP_PURINE_CONTAINING_COMPOUND_METABOLIC_PROCESS	GOBP_PURINE_CONTAINING_COMPOUND_METABOLIC_PROCESS		446	0.254102	1.08166	0.233796	1	1	2482	tags=17%, list=17%, signal=19%
GOBP_DOSAGE_COMPENSATION	GOBP_DOSAGE_COMPENSATION		29	0.375568	1.08117	0.330203	1	1	6319	tags=59%, list=42%, signal=102%
GOBP_REGULATION_OF_RECEPTOR_MEDIATED_ENDOCYTOSIS	GOBP_REGULATION_OF_RECEPTOR_MEDIATED_ENDOCYTOSIS		85	0.309764	1.08117	0.353024	1	1	3618	tags=29%, list=24%, signal=39%
GOBP_REGULATION_OF_NUCLEASE_ACTIVITY	GOBP_REGULATION_OF_NUCLEASE_ACTIVITY		19	0.411411	1.08109	0.352751	1	1	2418	tags=32%, list=16%, signal=38%
GOBP_POSITIVE_REGULATION_OF_LIPID_BIOSYNTHETIC_PROCESS	GOBP_POSITIVE_REGULATION_OF_LIPID_BIOSYNTHETIC_PROCESS		63	0.319864	1.07995	0.316342	1	1	4678	tags=44%, list=31%, signal=64%
GOBP_RENAL_SYSTEM_PROCESS_INVOLVED_IN_REGULATION_OF_SYSTEMIC_ARTERIAL_BLOOD_PRESSURE	GOBP_RENAL_SYSTEM_PROCESS_INVOLVED_IN_REGULATION_OF_SYSTEMIC_ARTERIAL_BLOOD_PRESSURE		15	0.437483	1.07974	0.377966	1	1	4936	tags=60%, list=33%, signal=90%
GOBP_REGULATION_OF_LIPOPROTEIN_LIPASE_ACTIVITY	GOBP_REGULATION_OF_LIPOPROTEIN_LIPASE_ACTIVITY		17	0.426332	1.07958	0.368012	1	1	4348	tags=65%, list=29%, signal=91%
GOBP_VASCULAR_ASSOCIATED_SMOOTH_MUSCLE_CELL_DIFFERENTIATION	GOBP_VASCULAR_ASSOCIATED_SMOOTH_MUSCLE_CELL_DIFFERENTIATION		24	0.386902	1.07795	0.358766	1	1	4727	tags=54%, list=32%, signal=79%
GOBP_GLUTAMINE_FAMILY_AMINO_ACID_CATABOLIC_PROCESS	GOBP_GLUTAMINE_FAMILY_AMINO_ACID_CATABOLIC_PROCESS		19	0.41565	1.07758	0.356322	1	1	2254	tags=32%, list=15%, signal=37%
GOBP_NEGATIVE_REGULATION_OF_ESTABLISHMENT_OF_PROTEIN_LOCALIZATION	GOBP_NEGATIVE_REGULATION_OF_ESTABLISHMENT_OF_PROTEIN_LOCALIZATION		93	0.300162	1.07708	0.324786	1	1	3576	tags=26%, list=24%, signal=34%
GOBP_POSITIVE_REGULATION_OF_LEUKOCYTE_MEDIATED_IMMUNITY	GOBP_POSITIVE_REGULATION_OF_LEUKOCYTE_MEDIATED_IMMUNITY		76	0.309044	1.07648	0.324926	1	1	2542	tags=21%, list=17%, signal=25%
GOBP_FEMALE_MEIOTIC_NUCLEAR_DIVISION	GOBP_FEMALE_MEIOTIC_NUCLEAR_DIVISION		23	0.392271	1.07431	0.377953	1	1	5649	tags=57%, list=38%, signal=91%
GOBP_REGULATION_OF_MUSCLE_ADAPTATION	GOBP_REGULATION_OF_MUSCLE_ADAPTATION		62	0.324926	1.07399	0.349782	1	1	4040	tags=31%, list=27%, signal=42%
GOBP_NEUROTROPHIN_TRK_RECEPTOR_SIGNALING_PATHWAY	GOBP_NEUROTROPHIN_TRK_RECEPTOR_SIGNALING_PATHWAY		19	0.405339	1.07347	0.371695	1	1	4536	tags=42%, list=30%, signal=60%
GOBP_RNA_SURVEILLANCE	GOBP_RNA_SURVEILLANCE		15	0.422888	1.07325	0.382445	1	1	7673	tags=80%, list=51%, signal=165%
GOBP_REGULATION_OF_SYNAPSE_STRUCTURE_OR_ACTIVITY	GOBP_REGULATION_OF_SYNAPSE_STRUCTURE_OR_ACTIVITY		141	0.283042	1.07171	0.302452	1	1	3641	tags=30%, list=24%, signal=40%
GOBP_INOSITOL_PHOSPHATE_MEDIATED_SIGNALING	GOBP_INOSITOL_PHOSPHATE_MEDIATED_SIGNALING		38	0.348415	1.07164	0.362406	1	1	1240	tags=13%, list=8%, signal=14%
GOBP_POSITIVE_REGULATION_OF_LYASE_ACTIVITY	GOBP_POSITIVE_REGULATION_OF_LYASE_ACTIVITY		18	0.414154	1.07085	0.376582	1	1	116	tags=11%, list=1%, signal=11%
GOBP_GLUCOSE_IMPORT	GOBP_GLUCOSE_IMPORT		51	0.32998	1.0702	0.326284	1	1	2145	tags=22%, list=14%, signal=25%
GOBP_REGULATION_OF_T_CELL_MEDIATED_CYTOTOXICITY	GOBP_REGULATION_OF_T_CELL_MEDIATED_CYTOTOXICITY		25	0.387457	1.0686	0.379085	1	1	4001	tags=44%, list=27%, signal=60%
GOBP_NEGATIVE_REGULATION_OF_PEPTIDYL_THREONINE_PHOSPHORYLATION	GOBP_NEGATIVE_REGULATION_OF_PEPTIDYL_THREONINE_PHOSPHORYLATION		16	0.430084	1.06702	0.384615	1	1	4326	tags=50%, list=29%, signal=70%
GOBP_LIPID_DIGESTION	GOBP_LIPID_DIGESTION		16	0.421967	1.067	0.386293	1	1	3454	tags=56%, list=23%, signal=73%
GOBP_NEURON_PROJECTION_ORGANIZATION	GOBP_NEURON_PROJECTION_ORGANIZATION		61	0.319629	1.06672	0.338346	1	1	3641	tags=30%, list=24%, signal=39%
GOBP_CELLULAR_RESPONSE_TO_GAMMA_RADIATION	GOBP_CELLULAR_RESPONSE_TO_GAMMA_RADIATION		28	0.372559	1.06671	0.387786	1	1	5604	tags=54%, list=38%, signal=86%
GOBP_RELAXATION_OF_MUSCLE	GOBP_RELAXATION_OF_MUSCLE		19	0.403988	1.0664	0.394864	1	1	1798	tags=26%, list=12%, signal=30%
GOBP_ASPARTATE_FAMILY_AMINO_ACID_METABOLIC_PROCESS	GOBP_ASPARTATE_FAMILY_AMINO_ACID_METABOLIC_PROCESS		38	0.352355	1.06629	0.35994	1	1	626	tags=13%, list=4%, signal=14%
GOBP_COGNITION	GOBP_COGNITION		183	0.273483	1.06528	0.34	1	1	1902	tags=16%, list=13%, signal=19%
GOBP_CELL_ACTIVATION_INVOLVED_IN_IMMUNE_RESPONSE	GOBP_CELL_ACTIVATION_INVOLVED_IN_IMMUNE_RESPONSE		177	0.273298	1.06505	0.313472	1	1	1943	tags=17%, list=13%, signal=19%
GOBP_POSITIVE_REGULATION_OF_CELL_DEVELOPMENT	GOBP_POSITIVE_REGULATION_OF_CELL_DEVELOPMENT		292	0.259367	1.06447	0.321212	1	1	4653	tags=35%, list=31%, signal=49%
GOBP_MYELIN_ASSEMBLY	GOBP_MYELIN_ASSEMBLY		18	0.410319	1.06447	0.386731	1	1	2910	tags=22%, list=20%, signal=28%
GOBP_POSTSYNAPTIC_NEUROTRANSMITTER_RECEPTOR_INTERNALIZATION	GOBP_POSTSYNAPTIC_NEUROTRANSMITTER_RECEPTOR_INTERNALIZATION		17	0.417435	1.06415	0.391371	1	1	4384	tags=29%, list=29%, signal=42%
GOBP_PURINE_RIBONUCLEOSIDE_METABOLIC_PROCESS	GOBP_PURINE_RIBONUCLEOSIDE_METABOLIC_PROCESS		15	0.424503	1.0636	0.384236	1	1	1966	tags=20%, list=13%, signal=23%
GOBP_REGULATION_OF_NUCLEOTIDE_METABOLIC_PROCESS	GOBP_REGULATION_OF_NUCLEOTIDE_METABOLIC_PROCESS		69	0.318361	1.06296	0.376453	1	1	2191	tags=22%, list=15%, signal=25%
GOBP_CARBOHYDRATE_PHOSPHORYLATION	GOBP_CARBOHYDRATE_PHOSPHORYLATION		22	0.395159	1.06178	0.379471	1	1	3969	tags=36%, list=27%, signal=49%
GOBP_TEMPERATURE_HOMEOSTASIS	GOBP_TEMPERATURE_HOMEOSTASIS		131	0.282027	1.0614	0.342697	1	1	1675	tags=16%, list=11%, signal=18%
GOBP_CELLULAR_RESPONSE_TO_CORTICOSTEROID_STIMULUS	GOBP_CELLULAR_RESPONSE_TO_CORTICOSTEROID_STIMULUS		55	0.325875	1.06133	0.367347	1	1	1625	tags=18%, list=11%, signal=20%
GOBP_MALE_GAMETE_GENERATION	GOBP_MALE_GAMETE_GENERATION		300	0.258243	1.06076	0.319905	1	1	4226	tags=30%, list=28%, signal=41%
GOBP_POSITIVE_REGULATION_OF_SIGNAL_TRANSDUCTION_BY_P53_CLASS_MEDIATOR	GOBP_POSITIVE_REGULATION_OF_SIGNAL_TRANSDUCTION_BY_P53_CLASS_MEDIATOR		25	0.380364	1.05849	0.372204	1	1	3184	tags=40%, list=21%, signal=51%
GOBP_RECEPTOR_MEDIATED_ENDOCYTOSIS	GOBP_RECEPTOR_MEDIATED_ENDOCYTOSIS		186	0.269348	1.05848	0.340287	1	1	2285	tags=18%, list=15%, signal=21%
GOBP_REGULATION_OF_NATURAL_KILLER_CELL_MEDIATED_IMMUNITY	GOBP_REGULATION_OF_NATURAL_KILLER_CELL_MEDIATED_IMMUNITY		19	0.408524	1.05804	0.403974	1	1	5056	tags=63%, list=34%, signal=95%
GOBP_NEPHRON_EPITHELIUM_DEVELOPMENT	GOBP_NEPHRON_EPITHELIUM_DEVELOPMENT		72	0.310217	1.05776	0.386236	1	1	1856	tags=24%, list=12%, signal=27%
GOBP_REGULATION_OF_DNA_TEMPLATED_DNA_REPLICATION	GOBP_REGULATION_OF_DNA_TEMPLATED_DNA_REPLICATION		46	0.328939	1.05756	0.387145	1	1	4841	tags=33%, list=32%, signal=48%
GOBP_GLYCOSYLCERAMIDE_METABOLIC_PROCESS	GOBP_GLYCOSYLCERAMIDE_METABOLIC_PROCESS		16	0.423853	1.05666	0.384244	1	1	5594	tags=56%, list=38%, signal=90%
GOBP_FACULTATIVE_HETEROCHROMATIN_FORMATION	GOBP_FACULTATIVE_HETEROCHROMATIN_FORMATION		38	0.346865	1.05603	0.384491	1	1	7047	tags=63%, list=47%, signal=119%
GOBP_MEMORY	GOBP_MEMORY		71	0.307776	1.05555	0.356185	1	1	1585	tags=17%, list=11%, signal=19%
GOBP_CHROMOSOME_SEPARATION	GOBP_CHROMOSOME_SEPARATION		75	0.30636	1.05516	0.358166	1	1	5125	tags=44%, list=34%, signal=67%
GOBP_CHONDROITIN_SULFATE_PROTEOGLYCAN_METABOLIC_PROCESS	GOBP_CHONDROITIN_SULFATE_PROTEOGLYCAN_METABOLIC_PROCESS		29	0.363601	1.05489	0.386218	1	1	1265	tags=21%, list=8%, signal=23%
GOBP_POLYAMINE_METABOLIC_PROCESS	GOBP_POLYAMINE_METABOLIC_PROCESS		15	0.422013	1.05442	0.415335	1	1	4572	tags=67%, list=31%, signal=96%
GOBP_REGULATION_OF_MUSCLE_CONTRACTION	GOBP_REGULATION_OF_MUSCLE_CONTRACTION		96	0.289602	1.05433	0.349862	1	1	1338	tags=14%, list=9%, signal=15%
GOBP_DEOXYRIBONUCLEOSIDE_MONOPHOSPHATE_METABOLIC_PROCESS	GOBP_DEOXYRIBONUCLEOSIDE_MONOPHOSPHATE_METABOLIC_PROCESS		18	0.400194	1.05428	0.398734	1	1	5711	tags=61%, list=38%, signal=99%
GOBP_POSITIVE_REGULATION_OF_CELL_CELL_ADHESION	GOBP_POSITIVE_REGULATION_OF_CELL_CELL_ADHESION		205	0.267574	1.05417	0.334177	1	1	2099	tags=17%, list=14%, signal=20%
GOBP_REGULATION_OF_T_CELL_DIFFERENTIATION	GOBP_REGULATION_OF_T_CELL_DIFFERENTIATION		113	0.282954	1.05376	0.362857	1	1	2196	tags=17%, list=15%, signal=20%
GOBP_NEURON_MATURATION	GOBP_NEURON_MATURATION		29	0.365769	1.05349	0.384615	1	1	368	tags=10%, list=2%, signal=11%
GOBP_CELLULAR_RESPONSE_TO_STEROL_DEPLETION	GOBP_CELLULAR_RESPONSE_TO_STEROL_DEPLETION		16	0.421292	1.0534	0.414716	1	1	3795	tags=38%, list=25%, signal=50%
GOBP_SENSORY_PERCEPTION	GOBP_SENSORY_PERCEPTION		267	0.258521	1.05338	0.319652	1	1	1228	tags=13%, list=8%, signal=14%
GOBP_POSITIVE_REGULATION_OF_NEUROGENESIS	GOBP_POSITIVE_REGULATION_OF_NEUROGENESIS		158	0.273515	1.0533	0.362299	1	1	4727	tags=36%, list=32%, signal=52%
GOBP_INORGANIC_ION_HOMEOSTASIS	GOBP_INORGANIC_ION_HOMEOSTASIS		344	0.253353	1.05303	0.31972	1	1	1967	tags=15%, list=13%, signal=17%
GOBP_REGULATION_OF_UBIQUITIN_PROTEIN_TRANSFERASE_ACTIVITY	GOBP_REGULATION_OF_UBIQUITIN_PROTEIN_TRANSFERASE_ACTIVITY		55	0.321328	1.05234	0.38604	1	1	4863	tags=44%, list=33%, signal=65%
GOBP_REGULATION_OF_CHROMATIN_BINDING	GOBP_REGULATION_OF_CHROMATIN_BINDING		21	0.396552	1.05167	0.393082	1	1	4391	tags=38%, list=29%, signal=54%
GOBP_PROTEIN_KINASE_B_SIGNALING	GOBP_PROTEIN_KINASE_B_SIGNALING		143	0.274411	1.05154	0.345528	1	1	3121	tags=30%, list=21%, signal=38%
GOBP_PHOSPHOLIPASE_C_ACTIVATING_G_PROTEIN_COUPLED_RECEPTOR_SIGNALING_PATHWAY	GOBP_PHOSPHOLIPASE_C_ACTIVATING_G_PROTEIN_COUPLED_RECEPTOR_SIGNALING_PATHWAY		38	0.339917	1.05047	0.373457	1	1	1996	tags=32%, list=13%, signal=36%
GOBP_KIDNEY_EPITHELIUM_DEVELOPMENT	GOBP_KIDNEY_EPITHELIUM_DEVELOPMENT		96	0.292344	1.05015	0.385042	1	1	1856	tags=22%, list=12%, signal=25%
GOBP_REGULATION_OF_PHOSPHOLIPID_METABOLIC_PROCESS	GOBP_REGULATION_OF_PHOSPHOLIPID_METABOLIC_PROCESS		30	0.362301	1.05002	0.412873	1	1	3664	tags=43%, list=25%, signal=57%
GOBP_RNA_DECAPPING	GOBP_RNA_DECAPPING		17	0.413588	1.05001	0.38535	1	1	6010	tags=53%, list=40%, signal=89%
GOBP_COLUMNAR_CUBOIDAL_EPITHELIAL_CELL_DIFFERENTIATION	GOBP_COLUMNAR_CUBOIDAL_EPITHELIAL_CELL_DIFFERENTIATION		84	0.301488	1.04995	0.374101	1	1	2193	tags=21%, list=15%, signal=25%
GOBP_POSITIVE_REGULATION_OF_ADENYLATE_CYCLASE_ACTIVITY	GOBP_POSITIVE_REGULATION_OF_ADENYLATE_CYCLASE_ACTIVITY		16	0.418234	1.0497	0.400662	1	1	1831	tags=25%, list=12%, signal=28%
GOBP_ORGANOPHOSPHATE_ESTER_TRANSPORT	GOBP_ORGANOPHOSPHATE_ESTER_TRANSPORT		112	0.286233	1.04805	0.384	1	1	2870	tags=21%, list=19%, signal=25%
GOBP_REGULATION_OF_POSTSYNAPTIC_MEMBRANE_NEUROTRANSMITTER_RECEPTOR_LEVELS	GOBP_REGULATION_OF_POSTSYNAPTIC_MEMBRANE_NEUROTRANSMITTER_RECEPTOR_LEVELS		61	0.312801	1.04682	0.381159	1	1	3543	tags=26%, list=24%, signal=34%
GOBP_PROTEIN_CONTAINING_COMPLEX_REMODELING	GOBP_PROTEIN_CONTAINING_COMPLEX_REMODELING		27	0.366451	1.04672	0.396875	1	1	3659	tags=56%, list=25%, signal=73%
GOBP_CELL_JUNCTION_ORGANIZATION	GOBP_CELL_JUNCTION_ORGANIZATION		490	0.245279	1.0453	0.327963	1	1	3687	tags=27%, list=25%, signal=35%
GOBP_MEIOTIC_CELL_CYCLE	GOBP_MEIOTIC_CELL_CYCLE		163	0.271537	1.04518	0.371242	1	1	5778	tags=48%, list=39%, signal=77%
GOBP_REGULATION_OF_SODIUM_ION_TRANSPORT	GOBP_REGULATION_OF_SODIUM_ION_TRANSPORT		55	0.317392	1.04354	0.383704	1	1	1433	tags=15%, list=10%, signal=16%
GOBP_CELLULAR_MODIFIED_AMINO_ACID_BIOSYNTHETIC_PROCESS	GOBP_CELLULAR_MODIFIED_AMINO_ACID_BIOSYNTHETIC_PROCESS		25	0.37528	1.04295	0.416537	1	1	1362	tags=20%, list=9%, signal=22%
GOBP_REGULATION_OF_FATTY_ACID_METABOLIC_PROCESS	GOBP_REGULATION_OF_FATTY_ACID_METABOLIC_PROCESS		65	0.312374	1.04219	0.369942	1	1	3473	tags=35%, list=23%, signal=46%
GOBP_POSITIVE_REGULATION_OF_CYCLASE_ACTIVITY	GOBP_POSITIVE_REGULATION_OF_CYCLASE_ACTIVITY		19	0.399218	1.04153	0.418351	1	1	116	tags=11%, list=1%, signal=11%
GOBP_FIBRINOLYSIS	GOBP_FIBRINOLYSIS		19	0.398258	1.0414	0.424886	1	1	1244	tags=26%, list=8%, signal=29%
GOBP_DIACYLGLYCEROL_METABOLIC_PROCESS	GOBP_DIACYLGLYCEROL_METABOLIC_PROCESS		22	0.382202	1.04117	0.411145	1	1	780	tags=14%, list=5%, signal=14%
GOBP_REGULATION_OF_PROTEIN_EXIT_FROM_ENDOPLASMIC_RETICULUM	GOBP_REGULATION_OF_PROTEIN_EXIT_FROM_ENDOPLASMIC_RETICULUM		22	0.380459	1.04095	0.416799	1	1	2274	tags=18%, list=15%, signal=21%
GOBP_ADULT_BEHAVIOR	GOBP_ADULT_BEHAVIOR		77	0.303519	1.04073	0.3789	1	1	2913	tags=22%, list=20%, signal=27%
GOBP_NEUROTRANSMITTER_SECRETION	GOBP_NEUROTRANSMITTER_SECRETION		89	0.293412	1.04029	0.380342	1	1	1348	tags=17%, list=9%, signal=18%
GOBP_REGULATION_OF_NEUROTRANSMITTER_RECEPTOR_ACTIVITY	GOBP_REGULATION_OF_NEUROTRANSMITTER_RECEPTOR_ACTIVITY		28	0.370427	1.03984	0.416918	1	1	3358	tags=43%, list=23%, signal=55%
GOBP_MITOTIC_NUCLEAR_DIVISION	GOBP_MITOTIC_NUCLEAR_DIVISION		255	0.257272	1.03983	0.358191	1	1	5972	tags=44%, list=40%, signal=72%
GOBP_CELL_SURFACE_RECEPTOR_SIGNALING_PATHWAY_INVOLVED_IN_CELL_CELL_SIGNALING	GOBP_CELL_SURFACE_RECEPTOR_SIGNALING_PATHWAY_INVOLVED_IN_CELL_CELL_SIGNALING		397	0.249688	1.0398	0.366898	1	1	4276	tags=32%, list=29%, signal=44%
GOBP_NEGATIVE_REGULATION_OF_TUMOR_NECROSIS_FACTOR_SUPERFAMILY_CYTOKINE_PRODUCTION	GOBP_NEGATIVE_REGULATION_OF_TUMOR_NECROSIS_FACTOR_SUPERFAMILY_CYTOKINE_PRODUCTION		34	0.342495	1.0397	0.393651	1	1	2162	tags=21%, list=14%, signal=24%
GOBP_CIRCADIAN_REGULATION_OF_GENE_EXPRESSION	GOBP_CIRCADIAN_REGULATION_OF_GENE_EXPRESSION		59	0.316328	1.03969	0.406609	1	1	4715	tags=36%, list=32%, signal=52%
GOBP_NEGATIVE_REGULATION_OF_ENDOPEPTIDASE_ACTIVITY	GOBP_NEGATIVE_REGULATION_OF_ENDOPEPTIDASE_ACTIVITY		111	0.287901	1.03947	0.402235	1	1	1701	tags=23%, list=11%, signal=25%
GOBP_POSITIVE_REGULATION_OF_NERVOUS_SYSTEM_DEVELOPMENT	GOBP_POSITIVE_REGULATION_OF_NERVOUS_SYSTEM_DEVELOPMENT		178	0.267064	1.03811	0.385204	1	1	3381	tags=26%, list=23%, signal=34%
GOBP_MESONEPHROS_DEVELOPMENT	GOBP_MESONEPHROS_DEVELOPMENT		66	0.308143	1.03776	0.384731	1	1	1812	tags=23%, list=12%, signal=26%
GOBP_REGULATION_OF_G_PROTEIN_COUPLED_RECEPTOR_SIGNALING_PATHWAY	GOBP_REGULATION_OF_G_PROTEIN_COUPLED_RECEPTOR_SIGNALING_PATHWAY		74	0.303986	1.03746	0.389807	1	1	2608	tags=23%, list=17%, signal=28%
GOBP_NUCLEOSIDE_TRIPHOSPHATE_METABOLIC_PROCESS	GOBP_NUCLEOSIDE_TRIPHOSPHATE_METABOLIC_PROCESS		223	0.259204	1.03739	0.365337	1	1	2191	tags=15%, list=15%, signal=18%
GOBP_ACTIVATION_OF_PROTEIN_KINASE_ACTIVITY	GOBP_ACTIVATION_OF_PROTEIN_KINASE_ACTIVITY		75	0.302356	1.03622	0.410765	1	1	1825	tags=16%, list=12%, signal=18%
GOBP_COPPER_ION_HOMEOSTASIS	GOBP_COPPER_ION_HOMEOSTASIS		15	0.416827	1.0354	0.412541	1	1	4081	tags=40%, list=27%, signal=55%
GOBP_REGULATION_OF_PROTEIN_DEPHOSPHORYLATION	GOBP_REGULATION_OF_PROTEIN_DEPHOSPHORYLATION		73	0.300359	1.03512	0.390855	1	1	4516	tags=30%, list=30%, signal=43%
GOBP_HORMONE_MEDIATED_SIGNALING_PATHWAY	GOBP_HORMONE_MEDIATED_SIGNALING_PATHWAY		133	0.276296	1.03461	0.379217	1	1	4203	tags=31%, list=28%, signal=43%
GOBP_REGULATION_OF_MRNA_SPLICING_VIA_SPLICEOSOME	GOBP_REGULATION_OF_MRNA_SPLICING_VIA_SPLICEOSOME		89	0.287864	1.0343	0.379066	1	1	5913	tags=40%, list=40%, signal=67%
GOBP_REGULATION_OF_SYNAPTIC_TRANSMISSION_GLUTAMATERGIC	GOBP_REGULATION_OF_SYNAPTIC_TRANSMISSION_GLUTAMATERGIC		32	0.351078	1.03345	0.413146	1	1	2797	tags=28%, list=19%, signal=35%
GOBP_ADAPTIVE_THERMOGENESIS	GOBP_ADAPTIVE_THERMOGENESIS		123	0.280989	1.03335	0.389121	1	1	4206	tags=37%, list=28%, signal=52%
GOBP_POSITIVE_REGULATION_OF_HISTONE_H3_K4_METHYLATION	GOBP_POSITIVE_REGULATION_OF_HISTONE_H3_K4_METHYLATION		19	0.396506	1.03284	0.427406	1	1	6653	tags=68%, list=45%, signal=123%
GOBP_REGULATION_OF_MUSCLE_SYSTEM_PROCESS	GOBP_REGULATION_OF_MUSCLE_SYSTEM_PROCESS		147	0.273127	1.03264	0.392663	1	1	3885	tags=29%, list=26%, signal=38%
GOBP_REGULATION_OF_CAMP_DEPENDENT_PROTEIN_KINASE_ACTIVITY	GOBP_REGULATION_OF_CAMP_DEPENDENT_PROTEIN_KINASE_ACTIVITY		16	0.411113	1.03238	0.425743	1	1	1808	tags=19%, list=12%, signal=21%
GOBP_REGULATION_OF_VASOCONSTRICTION	GOBP_REGULATION_OF_VASOCONSTRICTION		34	0.34574	1.03222	0.417798	1	1	438	tags=12%, list=3%, signal=12%
GOBP_AMINOGLYCAN_CATABOLIC_PROCESS	GOBP_AMINOGLYCAN_CATABOLIC_PROCESS		22	0.38186	1.03184	0.419753	1	1	1883	tags=23%, list=13%, signal=26%
GOBP_HOMOLOGOUS_CHROMOSOME_SEGREGATION	GOBP_HOMOLOGOUS_CHROMOSOME_SEGREGATION		26	0.360833	1.0318	0.418384	1	1	4670	tags=42%, list=31%, signal=61%
GOBP_RESPONSE_TO_OXYGEN_LEVELS	GOBP_RESPONSE_TO_OXYGEN_LEVELS		252	0.255469	1.03076	0.39199	1	1	2364	tags=22%, list=16%, signal=25%
GOBP_MONOCARBOXYLIC_ACID_CATABOLIC_PROCESS	GOBP_MONOCARBOXYLIC_ACID_CATABOLIC_PROCESS		104	0.286112	1.03064	0.40113	1	1	3552	tags=28%, list=24%, signal=36%
GOBP_ACTIN_FILAMENT_ORGANIZATION	GOBP_ACTIN_FILAMENT_ORGANIZATION		341	0.248632	1.02981	0.391716	1	1	2144	tags=14%, list=14%, signal=16%
GOBP_PHAGOCYTOSIS_ENGULFMENT	GOBP_PHAGOCYTOSIS_ENGULFMENT		31	0.354531	1.02957	0.416413	1	1	540	tags=16%, list=4%, signal=17%
GOBP_CELL_CELL_JUNCTION_MAINTENANCE	GOBP_CELL_CELL_JUNCTION_MAINTENANCE		15	0.412868	1.02936	0.444805	1	1	2910	tags=40%, list=20%, signal=50%
GOBP_CYCLIC_NUCLEOTIDE_METABOLIC_PROCESS	GOBP_CYCLIC_NUCLEOTIDE_METABOLIC_PROCESS		27	0.362649	1.02908	0.413902	1	1	1760	tags=22%, list=12%, signal=25%
GOBP_REGULATION_OF_ESTABLISHMENT_OF_PROTEIN_LOCALIZATION	GOBP_REGULATION_OF_ESTABLISHMENT_OF_PROTEIN_LOCALIZATION		414	0.24537	1.02901	0.385429	1	1	4323	tags=28%, list=29%, signal=39%
GOBP_INTESTINAL_EPITHELIAL_CELL_DIFFERENTIATION	GOBP_INTESTINAL_EPITHELIAL_CELL_DIFFERENTIATION		22	0.382948	1.02885	0.440705	1	1	4622	tags=45%, list=31%, signal=66%
GOBP_ONE_CARBON_COMPOUND_TRANSPORT	GOBP_ONE_CARBON_COMPOUND_TRANSPORT		25	0.366221	1.02844	0.417886	1	1	1869	tags=28%, list=13%, signal=32%
GOBP_REGULATION_OF_MITOTIC_NUCLEAR_DIVISION	GOBP_REGULATION_OF_MITOTIC_NUCLEAR_DIVISION		98	0.285096	1.02836	0.390516	1	1	5125	tags=42%, list=34%, signal=63%
GOBP_NEGATIVE_REGULATION_OF_ENDOPLASMIC_RETICULUM_STRESS_INDUCED_INTRINSIC_APOPTOTIC_SIGNALING_PATHWAY	GOBP_NEGATIVE_REGULATION_OF_ENDOPLASMIC_RETICULUM_STRESS_INDUCED_INTRINSIC_APOPTOTIC_SIGNALING_PATHWAY		17	0.398852	1.02759	0.4514	1	1	4423	tags=29%, list=30%, signal=42%
GOBP_DENDRITIC_SPINE_DEVELOPMENT	GOBP_DENDRITIC_SPINE_DEVELOPMENT		63	0.304024	1.02719	0.413043	1	1	4203	tags=40%, list=28%, signal=55%
GOBP_T_CELL_MEDIATED_CYTOTOXICITY	GOBP_T_CELL_MEDIATED_CYTOTOXICITY		31	0.346881	1.02713	0.438291	1	1	4001	tags=35%, list=27%, signal=48%
GOBP_POSITIVE_REGULATION_OF_PEPTIDYL_SERINE_PHOSPHORYLATION	GOBP_POSITIVE_REGULATION_OF_PEPTIDYL_SERINE_PHOSPHORYLATION		65	0.302839	1.02698	0.398852	1	1	2894	tags=29%, list=19%, signal=36%
GOBP_RETINA_HOMEOSTASIS	GOBP_RETINA_HOMEOSTASIS		43	0.329809	1.02696	0.44	1	1	5596	tags=47%, list=38%, signal=74%
GOBP_CARBOHYDRATE_DERIVATIVE_CATABOLIC_PROCESS	GOBP_CARBOHYDRATE_DERIVATIVE_CATABOLIC_PROCESS		137	0.274764	1.02677	0.403183	1	1	1966	tags=16%, list=13%, signal=18%
GOBP_AXON_ENSHEATHMENT_IN_CENTRAL_NERVOUS_SYSTEM	GOBP_AXON_ENSHEATHMENT_IN_CENTRAL_NERVOUS_SYSTEM		15	0.420355	1.02626	0.438944	1	1	5116	tags=53%, list=34%, signal=81%
GOBP_SUPEROXIDE_ANION_GENERATION	GOBP_SUPEROXIDE_ANION_GENERATION		24	0.364308	1.02544	0.409462	1	1	2584	tags=33%, list=17%, signal=40%
GOBP_MONONUCLEAR_CELL_DIFFERENTIATION	GOBP_MONONUCLEAR_CELL_DIFFERENTIATION		294	0.249181	1.02535	0.391357	1	1	3033	tags=21%, list=20%, signal=26%
GOBP_ADRENAL_GLAND_DEVELOPMENT	GOBP_ADRENAL_GLAND_DEVELOPMENT		21	0.382269	1.02529	0.472089	1	1	1585	tags=29%, list=11%, signal=32%
GOBP_GLYCOSYL_COMPOUND_BIOSYNTHETIC_PROCESS	GOBP_GLYCOSYL_COMPOUND_BIOSYNTHETIC_PROCESS		18	0.398192	1.02486	0.426282	1	1	1966	tags=17%, list=13%, signal=19%
GOBP_B_CELL_ACTIVATION_INVOLVED_IN_IMMUNE_RESPONSE	GOBP_B_CELL_ACTIVATION_INVOLVED_IN_IMMUNE_RESPONSE		57	0.310721	1.02268	0.415504	1	1	1943	tags=23%, list=13%, signal=26%
GOBP_RESPONSE_TO_COPPER_ION	GOBP_RESPONSE_TO_COPPER_ION		31	0.347914	1.02265	0.420732	1	1	2436	tags=29%, list=16%, signal=35%
GOBP_NEGATIVE_REGULATION_OF_DNA_REPLICATION	GOBP_NEGATIVE_REGULATION_OF_DNA_REPLICATION		25	0.369123	1.02257	0.428571	1	1	3815	tags=32%, list=26%, signal=43%
GOBP_WATER_HOMEOSTASIS	GOBP_WATER_HOMEOSTASIS		24	0.370109	1.0224	0.44	1	1	1869	tags=25%, list=13%, signal=29%
GOBP_PROTEIN_N_LINKED_GLYCOSYLATION_VIA_ASPARAGINE	GOBP_PROTEIN_N_LINKED_GLYCOSYLATION_VIA_ASPARAGINE		22	0.374405	1.02171	0.443561	1	1	5763	tags=50%, list=39%, signal=81%
GOBP_REGULATION_OF_WNT_SIGNALING_PATHWAY	GOBP_REGULATION_OF_WNT_SIGNALING_PATHWAY		254	0.252348	1.02004	0.425121	1	1	4314	tags=31%, list=29%, signal=44%
GOBP_CATECHOLAMINE_SECRETION	GOBP_CATECHOLAMINE_SECRETION		26	0.362267	1.01977	0.44252	1	1	2462	tags=42%, list=17%, signal=51%
GOBP_MICROTUBULE_CYTOSKELETON_ORGANIZATION_INVOLVED_IN_MITOSIS	GOBP_MICROTUBULE_CYTOSKELETON_ORGANIZATION_INVOLVED_IN_MITOSIS		148	0.26867	1.01968	0.429539	1	1	6380	tags=49%, list=43%, signal=84%
GOBP_REGULATION_OF_CALCINEURIN_MEDIATED_SIGNALING	GOBP_REGULATION_OF_CALCINEURIN_MEDIATED_SIGNALING		27	0.356239	1.01941	0.430793	1	1	217	tags=7%, list=1%, signal=8%
GOBP_CENTROMERE_COMPLEX_ASSEMBLY	GOBP_CENTROMERE_COMPLEX_ASSEMBLY		28	0.352512	1.01912	0.449527	1	1	5415	tags=46%, list=36%, signal=73%
GOBP_TIGHT_JUNCTION_ORGANIZATION	GOBP_TIGHT_JUNCTION_ORGANIZATION		63	0.300969	1.01897	0.41543	1	1	1442	tags=14%, list=10%, signal=16%
GOBP_REGULATION_OF_TRIGLYCERIDE_METABOLIC_PROCESS	GOBP_REGULATION_OF_TRIGLYCERIDE_METABOLIC_PROCESS		35	0.336104	1.01846	0.420732	1	1	3473	tags=34%, list=23%, signal=45%
GOBP_AXIS_ELONGATION	GOBP_AXIS_ELONGATION		17	0.401293	1.01841	0.439938	1	1	1812	tags=29%, list=12%, signal=33%
GOBP_ATTACHMENT_OF_MITOTIC_SPINDLE_MICROTUBULES_TO_KINETOCHORE	GOBP_ATTACHMENT_OF_MITOTIC_SPINDLE_MICROTUBULES_TO_KINETOCHORE		20	0.387297	1.01709	0.439252	1	1	5313	tags=50%, list=36%, signal=78%
GOBP_MUSCLE_SYSTEM_PROCESS	GOBP_MUSCLE_SYSTEM_PROCESS		248	0.253128	1.0168	0.437805	1	1	3950	tags=29%, list=26%, signal=38%
GOBP_POSITIVE_REGULATION_OF_MITOTIC_NUCLEAR_DIVISION	GOBP_POSITIVE_REGULATION_OF_MITOTIC_NUCLEAR_DIVISION		30	0.349821	1.01675	0.435312	1	1	3060	tags=30%, list=21%, signal=38%
GOBP_POSITIVE_REGULATION_OF_CYTOKINESIS	GOBP_POSITIVE_REGULATION_OF_CYTOKINESIS		32	0.342181	1.01667	0.443038	1	1	1075	tags=13%, list=7%, signal=13%
GOBP_MITOTIC_SISTER_CHROMATID_SEGREGATION	GOBP_MITOTIC_SISTER_CHROMATID_SEGREGATION		186	0.260357	1.01477	0.415344	1	1	6479	tags=49%, list=43%, signal=85%
GOBP_ORGANIC_ANION_TRANSPORT	GOBP_ORGANIC_ANION_TRANSPORT		292	0.248741	1.01402	0.42891	1	1	2364	tags=19%, list=16%, signal=22%
GOBP_CYTOPLASMIC_TRANSLATIONAL_INITIATION	GOBP_CYTOPLASMIC_TRANSLATIONAL_INITIATION		37	0.338189	1.0136	0.447761	1	1	4985	tags=43%, list=33%, signal=65%
GOBP_REGULATION_OF_B_CELL_DIFFERENTIATION	GOBP_REGULATION_OF_B_CELL_DIFFERENTIATION		18	0.391635	1.01339	0.455429	1	1	5304	tags=72%, list=36%, signal=112%
GOBP_NEUROMUSCULAR_PROCESS_CONTROLLING_BALANCE	GOBP_NEUROMUSCULAR_PROCESS_CONTROLLING_BALANCE		29	0.35667	1.01297	0.450237	1	1	4793	tags=48%, list=32%, signal=71%
GOBP_NEGATIVE_REGULATION_OF_CHROMOSOME_ORGANIZATION	GOBP_NEGATIVE_REGULATION_OF_CHROMOSOME_ORGANIZATION		87	0.283821	1.0123	0.446575	1	1	5285	tags=41%, list=35%, signal=64%
GOBP_DICARBOXYLIC_ACID_METABOLIC_PROCESS	GOBP_DICARBOXYLIC_ACID_METABOLIC_PROCESS		78	0.291144	1.01173	0.430454	1	1	2630	tags=18%, list=18%, signal=22%
GOBP_ADIPOSE_TISSUE_DEVELOPMENT	GOBP_ADIPOSE_TISSUE_DEVELOPMENT		45	0.322139	1.01164	0.427114	1	1	232	tags=7%, list=2%, signal=7%
GOBP_NEGATIVE_REGULATION_OF_UBIQUITIN_DEPENDENT_PROTEIN_CATABOLIC_PROCESS	GOBP_NEGATIVE_REGULATION_OF_UBIQUITIN_DEPENDENT_PROTEIN_CATABOLIC_PROCESS		46	0.322723	1.01154	0.437967	1	1	5758	tags=48%, list=39%, signal=78%
GOBP_GROWTH_HORMONE_RECEPTOR_SIGNALING_PATHWAY	GOBP_GROWTH_HORMONE_RECEPTOR_SIGNALING_PATHWAY		18	0.391423	1.01153	0.44373	1	1	266	tags=11%, list=2%, signal=11%
GOBP_VASCULAR_ENDOTHELIAL_CELL_PROLIFERATION	GOBP_VASCULAR_ENDOTHELIAL_CELL_PROLIFERATION		22	0.372257	1.01089	0.42671	1	1	1780	tags=27%, list=12%, signal=31%
GOBP_SOMATIC_DIVERSIFICATION_OF_IMMUNE_RECEPTORS	GOBP_SOMATIC_DIVERSIFICATION_OF_IMMUNE_RECEPTORS		62	0.302437	1.01063	0.451613	1	1	4573	tags=37%, list=31%, signal=53%
GOBP_ESTABLISHMENT_OF_SPINDLE_ORIENTATION	GOBP_ESTABLISHMENT_OF_SPINDLE_ORIENTATION		35	0.336568	1.01028	0.481928	1	1	5472	tags=51%, list=37%, signal=81%
GOBP_PERIPHERAL_NERVOUS_SYSTEM_DEVELOPMENT	GOBP_PERIPHERAL_NERVOUS_SYSTEM_DEVELOPMENT		49	0.311495	1.00729	0.450858	1	1	3697	tags=33%, list=25%, signal=43%
GOBP_STEROL_METABOLIC_PROCESS	GOBP_STEROL_METABOLIC_PROCESS		124	0.269744	1.00713	0.446404	1	1	3795	tags=31%, list=25%, signal=42%
GOBP_SMOOTH_MUSCLE_CONTRACTION	GOBP_SMOOTH_MUSCLE_CONTRACTION		61	0.301152	1.00618	0.447214	1	1	1027	tags=11%, list=7%, signal=12%
GOBP_NEGATIVE_REGULATION_OF_REACTIVE_OXYGEN_SPECIES_METABOLIC_PROCESS	GOBP_NEGATIVE_REGULATION_OF_REACTIVE_OXYGEN_SPECIES_METABOLIC_PROCESS		32	0.33616	1.00604	0.453172	1	1	1853	tags=22%, list=12%, signal=25%
GOBP_STEROL_TRANSPORT	GOBP_STEROL_TRANSPORT		105	0.279233	1.00604	0.458274	1	1	3852	tags=37%, list=26%, signal=50%
GOBP_IMPORT_ACROSS_PLASMA_MEMBRANE	GOBP_IMPORT_ACROSS_PLASMA_MEMBRANE		119	0.274399	1.00527	0.464674	1	1	1709	tags=18%, list=11%, signal=20%
GOBP_MECHANORECEPTOR_DIFFERENTIATION	GOBP_MECHANORECEPTOR_DIFFERENTIATION		45	0.317485	1.00527	0.428783	1	1	5262	tags=49%, list=35%, signal=75%
GOBP_SODIUM_ION_TRANSMEMBRANE_TRANSPORT	GOBP_SODIUM_ION_TRANSMEMBRANE_TRANSPORT		95	0.275438	1.00519	0.434971	1	1	1881	tags=20%, list=13%, signal=23%
GOBP_REGULATION_OF_SUBSTRATE_ADHESION_DEPENDENT_CELL_SPREADING	GOBP_REGULATION_OF_SUBSTRATE_ADHESION_DEPENDENT_CELL_SPREADING		53	0.303864	1.00483	0.45092	1	1	4427	tags=32%, list=30%, signal=45%
GOBP_RESPONSE_TO_NITRIC_OXIDE	GOBP_RESPONSE_TO_NITRIC_OXIDE		15	0.403927	1.00475	0.44	1	1	4205	tags=40%, list=28%, signal=56%
GOBP_REGULATION_OF_ENDOPLASMIC_RETICULUM_STRESS_INDUCED_INTRINSIC_APOPTOTIC_SIGNALING_PATHWAY	GOBP_REGULATION_OF_ENDOPLASMIC_RETICULUM_STRESS_INDUCED_INTRINSIC_APOPTOTIC_SIGNALING_PATHWAY		29	0.347715	1.00466	0.475	1	1	2594	tags=14%, list=17%, signal=17%
GOBP_RESPONSE_TO_IRON_ION	GOBP_RESPONSE_TO_IRON_ION		26	0.365349	1.00463	0.475667	1	1	2732	tags=35%, list=18%, signal=42%
GOBP_PROTEIN_COMPLEX_OLIGOMERIZATION	GOBP_PROTEIN_COMPLEX_OLIGOMERIZATION		167	0.257051	1.00435	0.464474	1	1	4541	tags=32%, list=30%, signal=45%
GOBP_ACTIVIN_RECEPTOR_SIGNALING_PATHWAY	GOBP_ACTIVIN_RECEPTOR_SIGNALING_PATHWAY		32	0.34183	1.0033	0.474654	1	1	1219	tags=19%, list=8%, signal=20%
GOBP_BONE_GROWTH	GOBP_BONE_GROWTH		23	0.36657	1.00276	0.462758	1	1	3105	tags=39%, list=21%, signal=49%
GOBP_EYE_PHOTORECEPTOR_CELL_DIFFERENTIATION	GOBP_EYE_PHOTORECEPTOR_CELL_DIFFERENTIATION		29	0.347422	1.00273	0.473846	1	1	2196	tags=24%, list=15%, signal=28%
GOBP_POSITIVE_REGULATION_OF_CHROMATIN_ORGANIZATION	GOBP_POSITIVE_REGULATION_OF_CHROMATIN_ORGANIZATION		15	0.398514	1.00203	0.470199	1	1	6853	tags=67%, list=46%, signal=123%
GOBP_PROTEIN_KINASE_C_SIGNALING	GOBP_PROTEIN_KINASE_C_SIGNALING		21	0.373	1.00199	0.462783	1	1	2158	tags=38%, list=14%, signal=44%
GOBP_POSITIVE_REGULATION_OF_CHROMOSOME_ORGANIZATION	GOBP_POSITIVE_REGULATION_OF_CHROMOSOME_ORGANIZATION		104	0.275756	1.0018	0.427397	1	1	6853	tags=53%, list=46%, signal=97%
GOBP_POSITIVE_REGULATION_OF_FATTY_ACID_BIOSYNTHETIC_PROCESS	GOBP_POSITIVE_REGULATION_OF_FATTY_ACID_BIOSYNTHETIC_PROCESS		16	0.391967	1.00151	0.452744	1	1	631	tags=19%, list=4%, signal=20%
GOBP_CATECHOLAMINE_TRANSPORT	GOBP_CATECHOLAMINE_TRANSPORT		34	0.337422	1.00138	0.472222	1	1	2462	tags=35%, list=17%, signal=42%
GOBP_ORGANIC_HYDROXY_COMPOUND_CATABOLIC_PROCESS	GOBP_ORGANIC_HYDROXY_COMPOUND_CATABOLIC_PROCESS		54	0.304218	1.00089	0.449339	1	1	4856	tags=43%, list=33%, signal=63%
GOBP_NEGATIVE_REGULATION_OF_INTERLEUKIN_1_PRODUCTION	GOBP_NEGATIVE_REGULATION_OF_INTERLEUKIN_1_PRODUCTION		21	0.36596	1.0007	0.463141	1	1	918	tags=19%, list=6%, signal=20%
GOBP_NEGATIVE_REGULATION_OF_DNA_RECOMBINATION	GOBP_NEGATIVE_REGULATION_OF_DNA_RECOMBINATION		29	0.345957	1.0004	0.45912	1	1	4189	tags=38%, list=28%, signal=53%
GOBP_INTESTINAL_LIPID_ABSORPTION	GOBP_INTESTINAL_LIPID_ABSORPTION		18	0.38802	1.00039	0.445513	1	1	3454	tags=56%, list=23%, signal=72%
GOBP_REGULATION_OF_CARDIAC_MUSCLE_CONTRACTION_BY_CALCIUM_ION_SIGNALING	GOBP_REGULATION_OF_CARDIAC_MUSCLE_CONTRACTION_BY_CALCIUM_ION_SIGNALING		16	0.392918	1.00015	0.467187	1	1	5197	tags=50%, list=35%, signal=77%
GOBP_TYPE_B_PANCREATIC_CELL_DEVELOPMENT	GOBP_TYPE_B_PANCREATIC_CELL_DEVELOPMENT		19	0.384523	0.99975	0.473344	1	1	2193	tags=37%, list=15%, signal=43%
GOBP_RESPONSE_TO_TESTOSTERONE	GOBP_RESPONSE_TO_TESTOSTERONE		31	0.342543	0.999402	0.458204	1	1	839	tags=13%, list=6%, signal=14%
GOBP_POTASSIUM_ION_TRANSPORT	GOBP_POTASSIUM_ION_TRANSPORT		96	0.277298	0.999294	0.465991	1	1	1775	tags=18%, list=12%, signal=20%
GOBP_POSITIVE_REGULATION_OF_SUPRAMOLECULAR_FIBER_ORGANIZATION	GOBP_POSITIVE_REGULATION_OF_SUPRAMOLECULAR_FIBER_ORGANIZATION		136	0.264661	0.997061	0.44898	1	1	1902	tags=15%, list=13%, signal=17%
GOBP_VESICLE_MEDIATED_TRANSPORT_IN_SYNAPSE	GOBP_VESICLE_MEDIATED_TRANSPORT_IN_SYNAPSE		149	0.258183	0.996904	0.477979	1	1	1971	tags=12%, list=13%, signal=14%
GOBP_MODULATION_OF_EXCITATORY_POSTSYNAPTIC_POTENTIAL	GOBP_MODULATION_OF_EXCITATORY_POSTSYNAPTIC_POTENTIAL		21	0.369339	0.996552	0.47619	1	1	3017	tags=43%, list=20%, signal=54%
GOBP_ESTABLISHMENT_OF_PROTEIN_LOCALIZATION_TO_MEMBRANE	GOBP_ESTABLISHMENT_OF_PROTEIN_LOCALIZATION_TO_MEMBRANE		223	0.248759	0.996035	0.469543	1	1	4041	tags=22%, list=27%, signal=29%
GOBP_BLASTOCYST_GROWTH	GOBP_BLASTOCYST_GROWTH		16	0.394978	0.995773	0.493569	1	1	3968	tags=31%, list=27%, signal=43%
GOBP_POSTSYNAPTIC_MEMBRANE_ORGANIZATION	GOBP_POSTSYNAPTIC_MEMBRANE_ORGANIZATION		21	0.369767	0.995471	0.478758	1	1	3301	tags=38%, list=22%, signal=49%
GOBP_DIENCEPHALON_DEVELOPMENT	GOBP_DIENCEPHALON_DEVELOPMENT		35	0.333585	0.995191	0.471299	1	1	1705	tags=14%, list=11%, signal=16%
GOBP_REGULATION_OF_CELL_MORPHOGENESIS	GOBP_REGULATION_OF_CELL_MORPHOGENESIS		185	0.252134	0.99506	0.470361	1	1	2693	tags=18%, list=18%, signal=22%
GOBP_RESPONSE_TO_NICOTINE	GOBP_RESPONSE_TO_NICOTINE		25	0.363815	0.994553	0.463108	1	1	2594	tags=24%, list=17%, signal=29%
GOBP_POSITIVE_REGULATION_OF_OXIDOREDUCTASE_ACTIVITY	GOBP_POSITIVE_REGULATION_OF_OXIDOREDUCTASE_ACTIVITY		46	0.315449	0.993372	0.486405	1	1	3581	tags=30%, list=24%, signal=40%
GOBP_REGULATION_OF_MONOATOMIC_ANION_TRANSPORT	GOBP_REGULATION_OF_MONOATOMIC_ANION_TRANSPORT		16	0.400441	0.992478	0.489533	1	1	2063	tags=25%, list=14%, signal=29%
GOBP_DENDRITIC_SPINE_MORPHOGENESIS	GOBP_DENDRITIC_SPINE_MORPHOGENESIS		38	0.326227	0.989705	0.469861	1	1	3927	tags=37%, list=26%, signal=50%
GOBP_REGULATION_OF_INSULIN_SECRETION_INVOLVED_IN_CELLULAR_RESPONSE_TO_GLUCOSE_STIMULUS	GOBP_REGULATION_OF_INSULIN_SECRETION_INVOLVED_IN_CELLULAR_RESPONSE_TO_GLUCOSE_STIMULUS		39	0.322054	0.989208	0.482707	1	1	1245	tags=15%, list=8%, signal=17%
GOBP_NEGATIVE_REGULATION_OF_MEMBRANE_PERMEABILITY	GOBP_NEGATIVE_REGULATION_OF_MEMBRANE_PERMEABILITY		15	0.396281	0.9888	0.493399	1	1	598	tags=13%, list=4%, signal=14%
GOBP_MEMBRANE_INVAGINATION	GOBP_MEMBRANE_INVAGINATION		46	0.309023	0.988795	0.473763	1	1	540	tags=11%, list=4%, signal=11%
GOBP_MUSCLE_CONTRACTION	GOBP_MUSCLE_CONTRACTION		185	0.252413	0.98867	0.496094	1	1	3283	tags=24%, list=22%, signal=30%
GOBP_EXPLORATION_BEHAVIOR	GOBP_EXPLORATION_BEHAVIOR		15	0.400388	0.987779	0.481541	1	1	2379	tags=40%, list=16%, signal=48%
GOBP_SIALYLATION	GOBP_SIALYLATION		15	0.400935	0.987325	0.470313	1	1	3571	tags=60%, list=24%, signal=79%
GOBP_REGULATION_OF_DNA_RECOMBINATION	GOBP_REGULATION_OF_DNA_RECOMBINATION		98	0.27396	0.986584	0.470263	1	1	6796	tags=53%, list=46%, signal=97%
GOBP_RESPONSE_TO_SALT_STRESS	GOBP_RESPONSE_TO_SALT_STRESS		20	0.365805	0.986472	0.476974	1	1	1924	tags=20%, list=13%, signal=23%
GOBP_POSITIVE_REGULATION_OF_LEUKOCYTE_ADHESION_TO_VASCULAR_ENDOTHELIAL_CELL	GOBP_POSITIVE_REGULATION_OF_LEUKOCYTE_ADHESION_TO_VASCULAR_ENDOTHELIAL_CELL		15	0.397867	0.98615	0.509002	1	1	1069	tags=20%, list=7%, signal=22%
GOBP_RESPONSE_TO_METAL_ION	GOBP_RESPONSE_TO_METAL_ION		241	0.246429	0.985724	0.489104	1	1	2759	tags=20%, list=18%, signal=25%
GOBP_SECONDARY_ALCOHOL_METABOLIC_PROCESS	GOBP_SECONDARY_ALCOHOL_METABOLIC_PROCESS		122	0.264006	0.985638	0.485294	1	1	3795	tags=31%, list=25%, signal=41%
GOBP_REGULATION_OF_ACTIVIN_RECEPTOR_SIGNALING_PATHWAY	GOBP_REGULATION_OF_ACTIVIN_RECEPTOR_SIGNALING_PATHWAY		20	0.371338	0.985626	0.479299	1	1	4346	tags=35%, list=29%, signal=49%
GOBP_AMINO_ACID_METABOLIC_PROCESS	GOBP_AMINO_ACID_METABOLIC_PROCESS		232	0.245971	0.984544	0.506266	1	1	4307	tags=33%, list=29%, signal=45%
GOBP_POSITIVE_REGULATION_OF_STEM_CELL_POPULATION_MAINTENANCE	GOBP_POSITIVE_REGULATION_OF_STEM_CELL_POPULATION_MAINTENANCE		43	0.318684	0.98426	0.47041	1	1	4008	tags=33%, list=27%, signal=44%
GOBP_FILOPODIUM_ASSEMBLY	GOBP_FILOPODIUM_ASSEMBLY		48	0.307404	0.98412	0.488095	1	1	793	tags=10%, list=5%, signal=11%
GOBP_CELLULAR_RESPONSE_TO_ORGANIC_CYCLIC_COMPOUND	GOBP_CELLULAR_RESPONSE_TO_ORGANIC_CYCLIC_COMPOUND		401	0.233422	0.983994	0.524648	1	1	1083	tags=10%, list=7%, signal=11%
GOBP_LEUKOCYTE_DIFFERENTIATION	GOBP_LEUKOCYTE_DIFFERENTIATION		385	0.23248	0.983831	0.515643	1	1	3033	tags=21%, list=20%, signal=25%
GOBP_T_CELL_ACTIVATION	GOBP_T_CELL_ACTIVATION		332	0.236817	0.98317	0.512426	1	1	2196	tags=16%, list=15%, signal=19%
GOBP_MATURE_B_CELL_DIFFERENTIATION	GOBP_MATURE_B_CELL_DIFFERENTIATION		20	0.372466	0.982532	0.518459	1	1	2670	tags=35%, list=18%, signal=43%
GOBP_POSITIVE_REGULATION_OF_CELL_KILLING	GOBP_POSITIVE_REGULATION_OF_CELL_KILLING		29	0.343442	0.982145	0.507576	1	1	2526	tags=28%, list=17%, signal=33%
GOBP_SPINDLE_ASSEMBLY	GOBP_SPINDLE_ASSEMBLY		116	0.265315	0.982116	0.495425	1	1	6371	tags=49%, list=43%, signal=85%
GOBP_VENTRICULAR_SEPTUM_DEVELOPMENT	GOBP_VENTRICULAR_SEPTUM_DEVELOPMENT		56	0.301024	0.982094	0.470677	1	1	3921	tags=38%, list=26%, signal=51%
GOBP_POSITIVE_REGULATION_OF_DNA_REPLICATION	GOBP_POSITIVE_REGULATION_OF_DNA_REPLICATION		32	0.331179	0.981733	0.487578	1	1	4929	tags=38%, list=33%, signal=56%
GOBP_REGULATION_OF_HISTONE_DEACETYLATION	GOBP_REGULATION_OF_HISTONE_DEACETYLATION		35	0.326757	0.980372	0.503888	1	1	2668	tags=23%, list=18%, signal=28%
GOBP_NEGATIVE_REGULATION_OF_RESPONSE_TO_EXTERNAL_STIMULUS	GOBP_NEGATIVE_REGULATION_OF_RESPONSE_TO_EXTERNAL_STIMULUS		278	0.239024	0.980242	0.519048	1	1	3659	tags=29%, list=25%, signal=38%
GOBP_CALCIUM_ION_HOMEOSTASIS	GOBP_CALCIUM_ION_HOMEOSTASIS		188	0.250812	0.979968	0.505277	1	1	3862	tags=30%, list=26%, signal=40%
GOBP_ESTABLISHMENT_OF_MITOTIC_SPINDLE_LOCALIZATION	GOBP_ESTABLISHMENT_OF_MITOTIC_SPINDLE_LOCALIZATION		34	0.33652	0.979848	0.48062	1	1	5313	tags=50%, list=36%, signal=77%
GOBP_TELOMERE_MAINTENANCE_IN_RESPONSE_TO_DNA_DAMAGE	GOBP_TELOMERE_MAINTENANCE_IN_RESPONSE_TO_DNA_DAMAGE		30	0.334772	0.979109	0.494453	1	1	4964	tags=33%, list=33%, signal=50%
[truncated: 6,489 more rows]
